# Supplementary material for: Cap-dependent translation initiation monitored in living cells
Source: Nat Commun. 2022 Nov 2;13:6558. doi: 10.1038/s41467-022-34052-8 (PMC9630388; doi:10.1038/s41467-022-34052-8)
Supplement: Supplementary file 12 — Source data [file 41467_2022_34052_MOESM12_ESM.zip]

Archive with 42 entries (41 files):
- Data_Source copy/
- __MACOSX/._Data_Source copy
- Data_Source copy/Fig.2f.xlsx
- __MACOSX/Data_Source copy/._Fig.2f.xlsx
- Data_Source copy/Fig.2c.ai
- __MACOSX/Data_Source copy/._Fig.2c.ai
- Data_Source copy/.DS_Store
- __MACOSX/Data_Source copy/._.DS_Store
- Data_Source copy/Fig.S4a-c.xlsx
- __MACOSX/Data_Source copy/._Fig.S4a-c.xlsx
- Data_Source copy/Fig.3b.ai
- __MACOSX/Data_Source copy/._Fig.3b.ai
- Data_Source copy/Fig.1b.ai
- __MACOSX/Data_Source copy/._Fig.1b.ai
- Data_Source copy/Fig.S9c.xlsx
- __MACOSX/Data_Source copy/._Fig.S9c.xlsx
- Data_Source copy/Suppl_Fig.2b-c.xlsx
- __MACOSX/Data_Source copy/._Suppl_Fig.2b-c.xlsx
- Data_Source copy/Fig.4c-d.xlsx
- __MACOSX/Data_Source copy/._Fig.4c-d.xlsx
- Data_Source copy/Fig_1f.xlsx
- __MACOSX/Data_Source copy/._Fig_1f.xlsx
- Data_Source copy/Fig.S1d.xlsx
- __MACOSX/Data_Source copy/._Fig.S1d.xlsx
- Data_Source copy/Fig.3d.xlsx
- __MACOSX/Data_Source copy/._Fig.3d.xlsx
- Data_Source copy/Fig.S6b.xlsx
- __MACOSX/Data_Source copy/._Fig.S6b.xlsx
- Data_Source copy/Fig.S6d,e.xlsx
- __MACOSX/Data_Source copy/._Fig.S6d,e.xlsx
- Data_Source copy/Fig.2d.xlsx
- __MACOSX/Data_Source copy/._Fig.2d.xlsx
- Data_Source copy/Fig.4-5.ai
- __MACOSX/Data_Source copy/._Fig.4-5.ai
- Data_Source copy/Suppl_1-9.ai
- __MACOSX/Data_Source copy/._Suppl_1-9.ai
- Data_Source copy/Fig.3c.xlsx
- __MACOSX/Data_Source copy/._Fig.3c.xlsx
- Data_Source copy/Fig.S5b.xlsx
- __MACOSX/Data_Source copy/._Fig.S5b.xlsx
- Data_Source copy/Fig.2e.xlsx
- __MACOSX/Data_Source copy/._Fig.2e.xlsx
