# Supplementary material for: Cap-dependent translation initiation monitored in living cells
Source: Nat Commun. 2022 Nov 2;13:6558. doi: 10.1038/s41467-022-34052-8 (PMC9630388; doi:10.1038/s41467-022-34052-8)
Supplement: Supplementary file 12 — Source data [file 41467_2022_34052_MOESM12_ESM.zip › Data_Source copy/Fig.2f.xlsx]

## Sheet: Halo-eIF4E (cytoplasm)
ms	acquisition1	acquisition2	acquisition3	acquisition4	acquisition5	acquisition6	acquisition7	acquisition8	acquisition9	acquisition10	acquisition11
0.001	1	1	1	1	1	1	1	1	1	1	1
0.002	1.03439	0.98023	0.97757	0.85167	0.98954	0.98591	1.12174	1.02756	1.13907	1.11561	1.09529
0.003	0.94957	1.00174	1.04956	1.03312	0.87582	0.88291	1.10849	0.97995	1.03509	1.04841	1.02405
0.004	0.91285	0.91052	0.82817	0.93537	0.8427	0.90619	1.36309	1.03224	1.11057	1.08845	1.06342
0.005	0.91025	0.98177	0.97275	0.91071	0.86074	0.82794	1.01273	1.16517	1.06077	1.00118	0.87647
0.006	0.96663	0.94146	0.88096	0.89851	0.96309	0.96385	1.09737	1.08444	0.98405	1.02937	1.01333
0.007	0.93552	0.93843	1.02375	0.90592	0.85709	0.84806	1.14449	0.92469	1.02954	1.09021	0.94705
0.008	0.88046	0.9828	0.91933	0.79419	0.98594	1.02563	1.16065	0.95731	1.01518	1.06759	0.96541
0.009	0.95024	0.99011	0.9193	0.82268	0.89032	0.94317	0.98553	1.15842	1.05944	0.9401	0.91276
0.01	0.90957	0.88078	0.88084	0.99113	0.92582	0.89465	1.00947	0.82333	1.01675	1.05778	0.92056
0.011	0.88708	0.89363	0.97699	0.8202	0.89352	0.87662	1.21774	0.87522	0.96274	1.07142	0.85234
0.012	0.90225	0.99477	0.90575	0.846	0.87101	0.96478	1.20049	0.98759	1.03341	1.07063	1.03898
0.013	0.89204	0.94244	0.8503	0.84283	0.74012	0.86289	1.11373	1.10068	0.96565	0.8915	1.02364
0.014	0.9072	0.91273	0.98109	0.95803	0.90975	0.84555	0.99054	0.96623	1.06598	0.99594	1.02028
0.015	0.90823	0.89359	0.89245	0.93692	0.90888	0.90877	0.99274	1.05138	0.99122	1.00317	0.93114
0.016	0.91586	0.87133	0.9415	0.96899	0.76314	0.90012	1.12803	1.00834	1.06099	1.00508	0.90592
0.018	0.92809	0.89237	0.97912	0.82906	0.90022	0.97062	0.98761	0.98169	0.99803	1.01465	0.89933
0.02	0.87172	0.87991	0.95353	0.81016	0.91988	0.93567	0.99651	0.96806	1.00285	1.06887	0.92077
0.022	0.9067	0.88895	0.84889	0.83627	0.82652	0.91062	0.95638	1.01836	0.9522	1.02306	0.90065
0.024	0.87819	0.89051	0.88104	0.86989	0.84674	0.90761	1.10101	0.92394	0.96868	0.90896	0.92177
0.026	0.90218	0.8902	0.9395	0.8306	0.79479	0.92793	1.04586	0.94243	0.99225	0.98236	1.01806
0.028	0.88226	0.90934	0.91761	0.82562	0.78984	0.9105	0.99609	1.01543	1.00322	0.97995	0.96786
0.03	0.88229	0.9106	0.89966	0.95854	0.80271	0.97475	1.04326	1.0101	1.01398	1.01247	0.91258
0.032	0.9141	0.91659	0.95397	0.82316	0.8233	0.94645	1.01105	0.83051	1.05673	0.96452	0.928
0.036	0.86598	0.90554	0.89395	0.91368	0.81615	0.84788	1.04818	0.96443	0.94003	0.96244	0.9574
0.04	0.86847	0.90366	0.9057	0.87127	0.78365	0.89338	0.9322	0.89391	0.97141	0.96091	0.90116
0.044	0.85249	0.83476	0.86579	0.83231	0.76692	0.81987	1.06917	1.02826	0.94433	0.9617	0.90356
0.048	0.89961	0.85528	0.90649	0.84381	0.81403	0.92881	1.01033	0.96315	0.96981	0.99212	0.94676
0.052	0.86983	0.8672	0.91686	0.85922	0.86821	0.86958	1.02465	0.93854	0.99387	0.97315	0.92513
0.056	0.86798	0.87164	0.89951	0.85105	0.81633	0.87403	1.01803	0.93694	0.94887	0.96028	0.89606
0.064	0.90333	0.81696	0.91904	0.82458	0.76781	0.86483	1.02821	0.93971	0.9841	0.97039	0.88302
0.072	0.87061	0.8372	0.87089	0.80415	0.80246	0.85827	1.00234	0.88543	0.9298	0.95718	0.9025
0.08	0.83726	0.84795	0.8686	0.81009	0.76853	0.8262	0.99408	0.8751	0.92734	0.94697	0.88683
0.088	0.85357	0.81862	0.86261	0.8004	0.73186	0.7994	0.96785	0.8704	0.94494	0.96592	0.88944
0.096	0.84635	0.81193	0.88737	0.77903	0.76019	0.79994	0.91843	0.87993	0.93862	0.93084	0.90659
0.10401	0.85003	0.83224	0.87129	0.75914	0.71348	0.81613	0.94156	0.87951	0.91831	0.91425	0.89313
0.11201	0.81929	0.79723	0.86109	0.79527	0.71574	0.79634	0.94684	0.90357	0.93661	0.92703	0.86607
0.12001	0.82222	0.76034	0.81705	0.73924	0.73635	0.78732	0.936	0.84455	0.89154	0.90847	0.85207
0.12801	0.82876	0.79886	0.80664	0.75402	0.75165	0.7719	0.92462	0.84577	0.90603	0.87764	0.83281
0.14401	0.77638	0.75495	0.81209	0.77736	0.7106	0.79858	0.91862	0.85104	0.89166	0.89701	0.83354
0.16001	0.77978	0.75697	0.82761	0.75838	0.69451	0.7755	0.94148	0.85207	0.88797	0.88772	0.85691
0.17601	0.75827	0.75354	0.7849	0.73774	0.71747	0.73692	0.87487	0.82267	0.86651	0.83291	0.81315
0.19201	0.77715	0.71868	0.79958	0.71452	0.67908	0.7599	0.87624	0.84586	0.85413	0.82541	0.80691
0.20801	0.74154	0.72152	0.80136	0.69331	0.68428	0.75414	0.89839	0.81389	0.85399	0.82521	0.82157
0.22401	0.74729	0.70528	0.81436	0.69619	0.64489	0.74116	0.8342	0.78301	0.80579	0.81718	0.78565
0.24001	0.72791	0.69394	0.75401	0.65488	0.62666	0.69169	0.85525	0.78611	0.80903	0.79048	0.79071
0.25601	0.70673	0.68613	0.74437	0.67232	0.61909	0.71617	0.85246	0.75684	0.78176	0.80367	0.77822
0.28801	0.69981	0.67137	0.75263	0.64598	0.62842	0.69053	0.82171	0.7395	0.79131	0.76606	0.75527
0.32002	0.6779	0.65814	0.72397	0.62763	0.59482	0.69584	0.78497	0.7345	0.78239	0.76727	0.72454
0.35202	0.66511	0.632	0.70625	0.60583	0.60643	0.64256	0.75742	0.70567	0.75343	0.72826	0.75739
0.38402	0.64879	0.61345	0.70826	0.60493	0.55627	0.64692	0.72364	0.71619	0.74397	0.71669	0.7201
0.41602	0.64092	0.6038	0.69746	0.59556	0.54667	0.63645	0.72818	0.6958	0.72407	0.69296	0.69672
0.44802	0.63044	0.6023	0.66845	0.58005	0.5563	0.63063	0.70883	0.66785	0.71028	0.68784	0.67777
0.48002	0.61533	0.57533	0.67896	0.57276	0.53378	0.62265	0.72004	0.66193	0.68949	0.67438	0.68613
0.51202	0.59843	0.56331	0.67492	0.55295	0.5202	0.60892	0.69444	0.63652	0.68495	0.64784	0.66029
0.57603	0.58247	0.53437	0.6407	0.54355	0.50386	0.57898	0.66855	0.63182	0.66645	0.62927	0.65289
0.64003	0.55464	0.52165	0.61798	0.52807	0.48676	0.5739	0.64041	0.60755	0.64064	0.60069	0.62491
0.70403	0.53931	0.50379	0.59563	0.49175	0.46845	0.55644	0.62463	0.56217	0.61513	0.58365	0.61781
0.76804	0.51761	0.48082	0.59231	0.47051	0.46505	0.5413	0.61717	0.56039	0.59729	0.55955	0.5906
0.83204	0.50043	0.45521	0.56048	0.49126	0.43896	0.51941	0.60872	0.52559	0.58651	0.54087	0.59475
0.89604	0.48671	0.44412	0.55825	0.45325	0.42717	0.50239	0.58111	0.54088	0.57392	0.52266	0.57022
0.96005	0.47093	0.42397	0.55232	0.42821	0.42786	0.4868	0.57339	0.51812	0.55689	0.50469	0.54489
1.02405	0.47233	0.4241	0.51662	0.40515	0.41279	0.48748	0.55527	0.49907	0.54676	0.49121	0.55576
1.15206	0.44562	0.38942	0.50673	0.41395	0.37576	0.45311	0.52545	0.48421	0.51622	0.48185	0.53589
1.28006	0.42519	0.36745	0.48804	0.39991	0.36881	0.43202	0.48068	0.4556	0.50677	0.4507	0.53059
1.40807	0.40526	0.34995	0.46056	0.37009	0.34419	0.40869	0.47759	0.43367	0.4861	0.44102	0.51653
1.53607	0.39323	0.3348	0.45433	0.36862	0.34054	0.39395	0.46664	0.41293	0.4607	0.41451	0.49537
1.66408	0.37786	0.31473	0.44328	0.34191	0.31613	0.38745	0.45135	0.39167	0.44824	0.39685	0.48675
1.79209	0.37123	0.30999	0.42888	0.33844	0.33121	0.36981	0.437	0.37875	0.43184	0.38223	0.47755
1.92009	0.36016	0.29407	0.42318	0.32699	0.31833	0.36172	0.41877	0.38109	0.42362	0.36977	0.46713
2.0481	0.35251	0.28545	0.40472	0.32227	0.31692	0.34839	0.40935	0.37816	0.41182	0.36143	0.46761
2.30411	0.34695	0.27088	0.39699	0.30641	0.29945	0.32972	0.38384	0.35003	0.40497	0.33761	0.45001
2.56012	0.33571	0.25803	0.3791	0.29056	0.28137	0.31517	0.38408	0.32949	0.38736	0.32085	0.43421
2.81614	0.32907	0.24981	0.36467	0.27887	0.26537	0.30296	0.37859	0.30825	0.36809	0.30055	0.42646
3.07215	0.32624	0.23406	0.35548	0.26407	0.25829	0.28418	0.36975	0.29598	0.35762	0.2855	0.40706
3.32816	0.31947	0.22653	0.34701	0.24902	0.23849	0.27595	0.35102	0.28474	0.34579	0.27929	0.39842
3.58417	0.30463	0.22107	0.33843	0.23449	0.22093	0.26883	0.33721	0.27939	0.33473	0.26358	0.3954
3.84019	0.29783	0.21098	0.33078	0.22656	0.22375	0.25461	0.33394	0.27897	0.32797	0.24821	0.38578
4.0962	0.29417	0.20909	0.32714	0.22906	0.21797	0.24513	0.32919	0.27678	0.31487	0.24528	0.37605
4.60822	0.28088	0.19864	0.30712	0.21128	0.21116	0.24181	0.31756	0.27499	0.29285	0.22896	0.36476
5.12025	0.27313	0.18886	0.29063	0.20228	0.19763	0.22969	0.30252	0.2538	0.28344	0.21172	0.35815
5.63227	0.274	0.1816	0.27493	0.19448	0.18522	0.21812	0.29358	0.24054	0.27153	0.19382	0.34786
6.1443	0.26168	0.17563	0.27083	0.18517	0.1773	0.20906	0.27931	0.22657	0.25298	0.17605	0.33435
6.65632	0.25558	0.16619	0.25662	0.17108	0.17047	0.20774	0.2617	0.22093	0.24903	0.17371	0.33487
7.16835	0.25142	0.16248	0.25361	0.16751	0.1685	0.1997	0.26377	0.22224	0.24853	0.17499	0.32996
7.68037	0.24132	0.16112	0.24762	0.15688	0.16508	0.20223	0.25354	0.21909	0.24187	0.17611	0.31602
8.1924	0.23005	0.16183	0.23858	0.15998	0.17262	0.18909	0.25572	0.21021	0.23167	0.17936	0.32038
9.21645	0.24207	0.1459	0.2303	0.15616	0.16794	0.16504	0.23946	0.20191	0.23124	0.17016	0.30798
10.2405	0.23604	0.12889	0.22062	0.14961	0.15428	0.15817	0.19507	0.18793	0.222	0.16635	0.30927
11.2645	0.24061	0.11594	0.2172	0.14711	0.14197	0.15264	0.18927	0.17316	0.22109	0.16768	0.30284
12.2886	0.2379	0.11418	0.20549	0.14569	0.14528	0.14913	0.17921	0.17351	0.21478	0.16468	0.29309
13.3126	0.23111	0.12315	0.19385	0.1342	0.1471	0.13926	0.18417	0.1552	0.21465	0.16055	0.28412
14.3367	0.21791	0.11381	0.19344	0.12626	0.14588	0.13175	0.1737	0.14826	0.21089	0.15336	0.2773
15.3607	0.21215	0.11908	0.19461	0.11767	0.13758	0.12125	0.16185	0.15649	0.20666	0.13751	0.27604
16.3848	0.21931	0.11122	0.19151	0.11876	0.14117	0.12044	0.15154	0.14342	0.1979	0.11763	0.27871
18.4329	0.22323	0.09466	0.1955	0.09244	0.14006	0.10107	0.15124	0.13524	0.19474	0.11632	0.28522
20.481	0.21678	0.0854	0.20454	0.09639	0.13794	0.10656	0.15302	0.12929	0.19016	0.11693	0.28738
22.5291	0.22559	0.09833	0.20158	0.09594	0.14187	0.10249	0.148	0.13023	0.18738	0.1229	0.28629
24.5772	0.21552	0.08927	0.18727	0.09831	0.12838	0.0919	0.13803	0.11667	0.18645	0.11203	0.28534
26.6253	0.20615	0.086	0.1767	0.10096	0.12819	0.09802	0.12577	0.1141	0.17624	0.1038	0.28095
28.6734	0.20233	0.07466	0.14768	0.09463	0.12759	0.1044	0.13552	0.1098	0.17488	0.10033	0.27996
30.7215	0.19366	0.0567	0.15079	0.07527	0.12706	0.09721	0.13213	0.12463	0.16545	0.09917	0.26733
32.7696	0.18814	0.0545	0.15322	0.0862	0.11888	0.0968	0.14023	0.12823	0.16734	0.10408	0.27762
36.8658	0.18248	0.07583	0.1544	0.06965	0.11159	0.10336	0.14506	0.12036	0.16126	0.10278	0.27553
40.962	0.18506	0.07053	0.16259	0.04934	0.11391	0.09947	0.12656	0.11147	0.15911	0.08694	0.27237
45.0582	0.18544	0.08274	0.15706	0.03565	0.12362	0.0952	0.13201	0.10008	0.15226	0.07676	0.27403
49.1544	0.18591	0.06929	0.1453	0.02551	0.11465	0.07346	0.12489	0.08699	0.14835	0.08559	0.26376
53.2506	0.18184	0.04059	0.13298	0.04978	0.1152	0.05814	0.12282	0.0696	0.15851	0.09205	0.25817
57.3468	0.17042	0.04187	0.15801	0.04615	0.10228	0.06196	0.11989	0.09323	0.15752	0.10139	0.24923
61.443	0.16569	0.04803	0.14884	0.0442	0.10417	0.05706	0.10635	0.08841	0.15688	0.10216	0.24336
65.5392	0.16008	0.04918	0.12434	0.06452	0.11503	0.06665	0.09054	0.08228	0.148	0.09196	0.2419
73.7316	0.15293	0.03502	0.11434	0.03453	0.09672	0.05461	0.07647	0.07647	0.14386	0.08068	0.24897
81.924	0.16288	0.04253	0.10735	0.01554	0.09358	0.0411	0.08186	0.06936	0.12743	0.06848	0.23995
90.1164	0.14438	0.05126	0.10689	0.00859	0.09439	0.01672	0.08415	0.0389	0.12515	0.06727	0.23259
98.3088	0.15203	0.03332	0.1116	0.02076	0.09984	0.04135	0.07813	0.03681	0.12439	0.05444	0.23657
106.501	0.14487	0.03761	0.078	0.02685	0.08838	0.04041	0.08517	0.05473	0.12724	0.0542	0.23146
114.694	0.13981	0.02744	0.05947	0.02885	0.07046	0.03655	0.05381	0.04369	0.11675	0.06384	0.22731
122.886	0.12844	0.0132	0.06982	0.02433	0.06676	0.0075	0.06287	0.03896	0.12376	0.06382	0.23043
131.078	0.14937	0.01858	0.06093	0.02095	0.07033	0.01663	0.05593	0.04085	0.12761	0.05564	0.2307
147.463	0.138	0.04126	0.0521	0.00337	0.07616	0.04817	0.05631	0.05405	0.12458	0.0462	0.22824
163.848	0.11146	0.03344	0.03629	-0.00894	0.06351	0.02541	0.05947	0.06049	0.11818	0.03891	0.21535
180.233	0.12712	0.00938	0.02411	-0.00262	0.07851	0.03578	0.08083	0.03239	0.11165	0.02963	0.21521
196.618	0.13661	0.005	0.00641	-3e-05	0.06697	0.00291	0.06222	0.01187	0.10958	0.02942	0.21093
213.002	0.14416	-0.0023	0.01428	-0.00614	0.081	0.01149	0.04571	0.0105	0.10572	0.04444	0.21184
229.387	0.12392	-0.00818	-0.00496	0.00525	0.05962	-0.01055	0.0328	0.02668	0.11562	0.03304	0.21809
245.772	0.12548	0.0207	-0.01909	0.01424	0.05717	-0.02442	0.02778	0.01803	0.10357	0.03491	0.21647
262.157	0.1081	0.01298	-0.01842	0.01907	0.03613	-0.03261	0.04001	0.00292	0.1113	0.02709	0.21668
294.926	0.08588	0.01029	-0.04255	0.01892	0.03827	-0.02005	0.0254	0.00021	0.09453	0.04728	0.21056
327.696	0.07253	0.02569	-0.02706	0.00453	0.04579	-0.02032	0.02182	0.02672	0.09476	0.04306	0.20378
360.465	0.07091	0.01306	0.0019	0.02885	0.04606	-0.00807	0.02758	0.02412	0.08421	0.03921	0.20787
393.235	0.06131	0.00954	0.01156	0.01512	0.0519	0.01185	0.00318	0.04429	0.09195	0.03071	0.21556
426.005	0.07422	-0.00439	0.0337	-0.0042	0.03249	-0.00771	-0.01763	0.02485	0.08326	0.03307	0.21401
458.774	0.07233	0.00105	0.07073	-0.00853	0.02559	-0.00187	-0.05675	0.00681	0.10435	0.04032	0.22185
491.544	0.05482	-0.00373	0.0747	-0.00189	0.0309	-0.0127	-0.06064	0.03065	0.10325	0.0233	0.22085
524.313	0.05061	-0.02734	0.10144	-0.00986	0.02857	-0.00227	-0.03566	0.048	0.10882	0.01722	0.21693
589.853	0.05537	-0.01845	0.0977	-0.02098	0.02642	0.02986	-0.04761	0.06261	0.0987	0.02312	0.22066
655.392	0.0537	-0.01321	0.05365	-0.02013	0.01096	0.04214	-0.03667	0.03338	0.09693	0.02551	0.21138
720.931	0.04329	-0.0047	0.00379	-0.01448	0.0195	0.05071	-0.02835	0.0124	0.08598	0.02278	0.18677
786.47	0.04058	0.00211	0.00785	0.00051	0.02682	0.00514	-0.03654	0.00894	0.08202	0.00815	0.17357
852.009	0.02761	-0.00669	0.01685	0.01411	0.03943	0.02096	-0.03793	-0.00446	0.09422	0.00088	0.16359
917.548	0.03327	-0.02426	0.03509	0.01831	0.05145	0.02901	-0.04566	0.01007	0.09513	-0.0004	0.17168
983.088	0.02677	-0.00787	0.04085	-0.0053	0.04285	0.02111	-0.02274	0.01871	0.11258	0.00325	0.16014
1048.63	0.03194	0.00625	0.05011	-0.01436	0.05271	0.02944	-0.0163	0.00436	0.10461	0.00434	0.16583
									0.06243	0.01647	0.17267
									0.0418	-0.00026	0.15708
									0.05099	-0.00073	0.14822
									0.06624	0.00782	0.14061
									0.0701	0.00132	0.14426
									0.05669	-0.00117	0.14077
									0.06142	-0.00055	0.12611
									0.0815	0.00878	0.12742

## Sheet: SNAP-4E-BP1 (cytoplasm)
ms	acquisition1	acquisition2	acquisition3	acquisition4	acquisition5	acquisition6	acquisition7	acquisition8	acquisition9	acquisition10
0.001	1	1	1	1	1	1	1	1	1	1
0.002	0.99174	0.89953	0.94699	0.9767	0.95087	1.05433	1.00684	0.93969	0.97537	0.99015
0.003	0.94779	0.9294	0.87018	0.90905	0.88958	1.01826	0.94377	1.08455	0.99486	0.94599
0.004	0.99347	0.94678	0.87133	0.92903	0.84399	0.98862	0.97178	1.01588	0.98308	0.91914
0.005	0.95165	0.82626	0.88479	0.94405	0.92783	0.98874	0.94706	1.02933	1.02313	0.93967
0.006	0.96722	0.87492	0.85639	0.9275	0.88468	1.00194	0.98032	1.03139	0.95114	0.91916
0.007	0.88567	0.83599	0.90724	0.79637	0.91988	0.98272	0.89048	1.06978	1.00314	0.90877
0.008	0.92663	0.7947	0.92708	0.92273	0.91384	1.00302	0.97853	0.97201	0.96143	0.87806
0.009	0.94232	0.90605	0.92532	0.85717	0.82606	0.97088	0.99648	0.96103	0.94134	0.86303
0.01	0.94485	0.82569	0.81971	0.90294	0.86729	1.01265	0.92002	0.94867	0.99875	0.87598
0.011	0.88662	0.82793	0.86898	0.83232	0.82875	0.9109	0.91546	0.97588	0.95957	0.94745
0.012	0.94618	0.88769	0.83619	0.89531	0.81807	0.96346	0.91015	1.02724	0.91423	0.91833
0.013	0.95448	0.93185	0.92686	0.87993	0.87787	0.99547	0.87715	1.12347	0.95274	0.88139
0.014	0.93079	0.90535	0.85439	0.86504	0.88914	0.91095	0.86329	0.95886	0.96421	0.86719
0.015	0.88281	0.85905	0.91597	0.81333	0.86014	0.97586	0.91202	1.05981	0.93126	0.87519
0.016	0.94924	0.78842	0.87014	0.83267	0.82147	0.95024	0.92188	0.95024	0.91628	0.87314
0.018	0.9001	0.83096	0.88193	0.88285	0.85588	0.98049	0.89943	0.96292	0.91463	0.90509
0.02	0.92324	0.81029	0.90373	0.87463	0.82615	0.96261	0.85536	0.98323	0.93659	0.89492
0.022	0.905	0.80527	0.80813	0.84234	0.84311	0.96699	0.88264	0.95322	0.94334	0.83848
0.024	0.90127	0.85857	0.84862	0.86871	0.85891	0.95789	0.89771	0.87166	0.90029	0.81219
0.026	0.88363	0.83312	0.81992	0.86542	0.85903	1.00488	0.90567	0.95901	0.94174	0.86359
0.028	0.90436	0.82159	0.85963	0.87124	0.84618	0.93322	0.90938	0.88622	0.92774	0.88352
0.03	0.8694	0.83959	0.8112	0.85796	0.82668	0.95427	0.92115	0.94764	0.88241	0.90882
0.032	0.8729	0.81904	0.83534	0.85804	0.84411	0.95767	0.90035	0.94569	0.93077	0.82286
0.036	0.893	0.84945	0.82291	0.83208	0.8303	0.93657	0.86321	0.84724	0.91238	0.87811
0.04	0.88213	0.79492	0.81512	0.81112	0.83987	0.91885	0.87879	0.93456	0.9354	0.86116
0.044	0.86656	0.81438	0.82013	0.81224	0.8455	0.92771	0.87515	0.90648	0.93854	0.83388
0.048	0.86608	0.80554	0.81943	0.80512	0.82147	0.93654	0.88282	0.91006	0.89542	0.82855
0.052	0.8595	0.80243	0.82821	0.78568	0.81142	0.91795	0.86684	0.9222	0.91135	0.82446
0.056	0.87529	0.7911	0.79767	0.80585	0.79383	0.92029	0.90922	0.90793	0.89599	0.83931
0.064	0.83829	0.8023	0.82779	0.86885	0.81989	0.95105	0.8525	0.86391	0.93136	0.84666
0.072	0.85737	0.77385	0.80298	0.77345	0.81039	0.89021	0.81028	0.90402	0.89027	0.81645
0.08	0.84098	0.78548	0.7838	0.78411	0.78332	0.89105	0.8219	0.8824	0.87823	0.8072
0.088	0.82456	0.75298	0.78522	0.79072	0.76808	0.89004	0.80559	0.86616	0.86439	0.81625
0.096	0.81768	0.769	0.75723	0.77285	0.78038	0.86181	0.81062	0.88821	0.84614	0.79816
0.10401	0.83977	0.76482	0.75847	0.74683	0.75896	0.89089	0.8104	0.863	0.86351	0.7916
0.11201	0.81965	0.74214	0.74497	0.75315	0.73129	0.84436	0.79393	0.84292	0.87296	0.81328
0.12001	0.81286	0.7666	0.77385	0.75526	0.75754	0.85412	0.79216	0.86975	0.8347	0.77071
0.12801	0.80024	0.73886	0.74389	0.71834	0.75237	0.83301	0.80083	0.83598	0.83015	0.78862
0.14401	0.79467	0.71807	0.73371	0.72671	0.73156	0.82884	0.80034	0.83702	0.85324	0.75453
0.16001	0.78849	0.70688	0.72827	0.71149	0.72893	0.83317	0.77932	0.81889	0.8439	0.762
0.17601	0.7718	0.69863	0.71656	0.71254	0.71487	0.80465	0.77145	0.82341	0.82308	0.74642
0.19201	0.74948	0.68092	0.72244	0.70792	0.69301	0.8109	0.75807	0.81435	0.8206	0.73216
0.20801	0.76455	0.66927	0.67479	0.69986	0.67801	0.78073	0.73706	0.80923	0.81521	0.71936
0.22401	0.74997	0.67016	0.68427	0.67594	0.67981	0.78361	0.73174	0.77968	0.80094	0.71455
0.24001	0.75101	0.67636	0.67547	0.66119	0.67154	0.76351	0.72784	0.7661	0.78922	0.71124
0.25601	0.73958	0.66246	0.65566	0.64255	0.66641	0.76738	0.72887	0.78116	0.77769	0.69958
0.28801	0.71732	0.64662	0.65748	0.64283	0.65542	0.76676	0.69615	0.77225	0.76613	0.69313
0.32002	0.71188	0.63016	0.63676	0.64063	0.64281	0.73979	0.67729	0.75188	0.75145	0.67898
0.35202	0.69596	0.62737	0.62658	0.61956	0.63699	0.73554	0.674	0.7387	0.74059	0.66154
0.38402	0.68249	0.62289	0.60062	0.6091	0.62331	0.72807	0.64942	0.71645	0.73451	0.63841
0.41602	0.68208	0.59953	0.60051	0.59742	0.60008	0.70643	0.65944	0.72303	0.72299	0.63581
0.44802	0.67295	0.59334	0.57258	0.59131	0.60118	0.68807	0.64898	0.70266	0.71138	0.61415
0.48002	0.65922	0.57738	0.57419	0.59474	0.6002	0.68813	0.62988	0.68322	0.70434	0.61215
0.51202	0.65487	0.57283	0.57801	0.56713	0.58847	0.6701	0.61391	0.66465	0.69488	0.60762
0.57603	0.63403	0.55835	0.53604	0.55676	0.57121	0.64959	0.60937	0.67814	0.68329	0.57061
0.64003	0.62574	0.53965	0.52553	0.53731	0.55344	0.63954	0.57849	0.64527	0.66284	0.56698
0.70403	0.60434	0.51893	0.5218	0.51488	0.54695	0.61906	0.5727	0.6481	0.64531	0.54383
0.76804	0.60447	0.50964	0.49114	0.50382	0.53943	0.61736	0.55546	0.63005	0.63386	0.5259
0.83204	0.58543	0.50248	0.48501	0.50541	0.53187	0.60088	0.54028	0.60146	0.6216	0.51739
0.89604	0.57008	0.49666	0.47059	0.48547	0.52069	0.58619	0.52906	0.59034	0.61344	0.52089
0.96005	0.56655	0.48414	0.46061	0.4789	0.50198	0.57899	0.5296	0.58605	0.60024	0.49661
1.02405	0.55594	0.46854	0.45227	0.46904	0.49733	0.56973	0.51832	0.58837	0.59114	0.49392
1.15206	0.54148	0.45837	0.4295	0.45563	0.4818	0.56151	0.49622	0.55654	0.57076	0.47003
1.28006	0.51943	0.43746	0.41869	0.44075	0.4639	0.53559	0.47627	0.54125	0.55197	0.45741
1.40807	0.50425	0.42202	0.39957	0.42809	0.45176	0.52869	0.46265	0.53102	0.54033	0.44231
1.53607	0.49292	0.4043	0.39172	0.40817	0.43958	0.5216	0.44558	0.51	0.52659	0.43055
1.66408	0.48463	0.39635	0.37512	0.39016	0.43201	0.5094	0.44084	0.49613	0.51069	0.41824
1.79209	0.47378	0.39624	0.36889	0.37675	0.42473	0.49614	0.42904	0.49387	0.50262	0.40796
1.92009	0.46742	0.375	0.36289	0.37366	0.41968	0.49158	0.42049	0.48706	0.49711	0.39428
2.0481	0.45962	0.36369	0.34973	0.36092	0.4167	0.48445	0.4116	0.47436	0.48837	0.38438
2.30411	0.44449	0.35187	0.33444	0.34152	0.404	0.46842	0.39145	0.45791	0.46803	0.36701
2.56012	0.43175	0.338	0.31524	0.3233	0.3935	0.46086	0.3813	0.45313	0.45657	0.35324
2.81614	0.4143	0.32471	0.30718	0.31186	0.38272	0.44597	0.36912	0.42889	0.44355	0.34083
3.07215	0.4084	0.31409	0.29748	0.30263	0.37517	0.43204	0.35908	0.42209	0.44051	0.32562
3.32816	0.40626	0.30728	0.29206	0.28965	0.3714	0.41665	0.34243	0.40897	0.43037	0.31681
3.58417	0.40448	0.29936	0.27771	0.27864	0.36479	0.40998	0.33984	0.40052	0.41915	0.29494
3.84019	0.39244	0.2921	0.26757	0.27795	0.35151	0.40024	0.33719	0.39301	0.40992	0.29235
4.0962	0.37298	0.28323	0.256	0.27029	0.34953	0.39439	0.32519	0.38462	0.40486	0.28172
4.60822	0.36837	0.27298	0.25152	0.26078	0.34379	0.38069	0.32458	0.36993	0.38877	0.26269
5.12025	0.36717	0.26372	0.2408	0.24959	0.33108	0.36689	0.3101	0.3534	0.37142	0.2537
5.63227	0.35354	0.25759	0.23181	0.23515	0.32487	0.35869	0.29928	0.34315	0.36602	0.24445
6.1443	0.35329	0.24855	0.22659	0.22862	0.31608	0.3553	0.28825	0.33796	0.36424	0.24119
6.65632	0.34626	0.24823	0.22318	0.2114	0.31028	0.34326	0.28617	0.33189	0.35525	0.23623
7.16835	0.33907	0.24546	0.21663	0.21109	0.30473	0.33495	0.27881	0.32815	0.35296	0.23128
7.68037	0.33584	0.23925	0.21279	0.20701	0.30232	0.33507	0.27801	0.33332	0.34835	0.22767
8.1924	0.33499	0.23532	0.20225	0.20144	0.3015	0.32262	0.28146	0.33595	0.33887	0.22294
9.21645	0.32163	0.2287	0.19786	0.19227	0.29698	0.30936	0.25979	0.32842	0.32678	0.211
10.2405	0.31844	0.22174	0.17357	0.18174	0.29172	0.31715	0.24529	0.33044	0.31723	0.20231
11.2645	0.30778	0.21464	0.15718	0.18052	0.28403	0.30835	0.23857	0.32264	0.31257	0.19654
12.2886	0.29724	0.2089	0.15692	0.17009	0.27582	0.30412	0.23119	0.31126	0.30298	0.19933
13.3126	0.29163	0.21088	0.15124	0.16358	0.27372	0.30061	0.22449	0.30303	0.30312	0.19469
14.3367	0.29116	0.20788	0.14211	0.16078	0.27447	0.28993	0.22039	0.29376	0.30755	0.19395
15.3607	0.29157	0.20675	0.1369	0.15457	0.2782	0.27976	0.22694	0.28999	0.30343	0.18547
16.3848	0.28967	0.19364	0.12941	0.16238	0.27664	0.29064	0.22372	0.28957	0.29944	0.18918
18.4329	0.2879	0.18156	0.12474	0.15358	0.27177	0.29132	0.22621	0.26698	0.29371	0.17039
20.481	0.29144	0.18441	0.13302	0.14864	0.25745	0.29107	0.2314	0.26912	0.28456	0.16284
22.5291	0.29272	0.18885	0.12571	0.1362	0.25648	0.27918	0.22438	0.2659	0.28419	0.15666
24.5772	0.29159	0.19584	0.12237	0.14049	0.25685	0.28004	0.21774	0.25871	0.28523	0.15418
26.6253	0.28607	0.18951	0.12681	0.13195	0.25916	0.27502	0.21606	0.25588	0.29053	0.15171
28.6734	0.27601	0.18778	0.12141	0.12063	0.26619	0.28268	0.21446	0.24525	0.28185	0.15218
30.7215	0.28553	0.18434	0.10946	0.11985	0.26787	0.28376	0.20553	0.25074	0.2637	0.15362
32.7696	0.28644	0.18614	0.10872	0.13169	0.26505	0.26783	0.19148	0.25497	0.26231	0.14988
36.8658	0.27497	0.17884	0.11015	0.1265	0.25147	0.25649	0.18928	0.24116	0.25418	0.15363
40.962	0.26944	0.17484	0.11024	0.12722	0.25493	0.26025	0.17955	0.23479	0.2588	0.14245
45.0582	0.27856	0.15847	0.08222	0.12352	0.25199	0.26781	0.18973	0.22975	0.25713	0.13896
49.1544	0.28017	0.16009	0.09513	0.10569	0.25524	0.27676	0.1831	0.21366	0.2669	0.15419
53.2506	0.27529	0.15845	0.0908	0.1039	0.25284	0.27792	0.18596	0.22486	0.27095	0.14412
57.3468	0.26178	0.15995	0.08905	0.11267	0.24429	0.26969	0.19601	0.22693	0.25614	0.14645
61.443	0.25479	0.1522	0.08016	0.09745	0.23554	0.26828	0.19793	0.23045	0.24612	0.13856
65.5392	0.26404	0.15388	0.09047	0.10373	0.24031	0.2707	0.18418	0.22388	0.2528	0.14566
73.7316	0.25204	0.15063	0.07524	0.08499	0.23858	0.26321	0.16776	0.22117	0.24347	0.13958
81.924	0.2404	0.13532	0.07306	0.07601	0.24375	0.26192	0.17099	0.22993	0.24	0.13743
90.1164	0.25152	0.14356	0.07226	0.07329	0.23465	0.24438	0.17522	0.21376	0.23516	0.13384
98.3088	0.26185	0.15782	0.07263	0.0854	0.23327	0.23679	0.16514	0.19681	0.24797	0.12103
106.501	0.24763	0.15742	0.0607	0.08709	0.22945	0.24704	0.15949	0.21057	0.25684	0.12357
114.694	0.2473	0.16822	0.05783	0.07195	0.22698	0.26057	0.1584	0.21135	0.23685	0.13364
122.886	0.25127	0.16148	0.0827	0.08032	0.21807	0.2695	0.1549	0.1945	0.22088	0.13528
131.078	0.25538	0.17336	0.07869	0.07596	0.22245	0.25807	0.1551	0.19664	0.21961	0.13213
147.463	0.25672	0.1551	0.07977	0.0584	0.21435	0.24882	0.14057	0.18543	0.23312	0.10465
163.848	0.25574	0.14052	0.08336	0.05826	0.20601	0.23585	0.14907	0.17567	0.22623	0.11109
180.233	0.24406	0.14468	0.07074	0.07527	0.21744	0.23171	0.16344	0.17225	0.21681	0.12265
196.618	0.25101	0.13519	0.08136	0.06608	0.21806	0.24581	0.15247	0.17397	0.20719	0.12182
213.002	0.23372	0.14295	0.10066	0.07258	0.22266	0.25666	0.1491	0.17159	0.20252	0.11421
229.387	0.22487	0.15155	0.10814	0.05959	0.22897	0.24282	0.15528	0.19	0.2029	0.10716
245.772	0.23674	0.15381	0.07782	0.06509	0.21279	0.2458	0.16326	0.205	0.21448	0.12151
262.157	0.23683	0.14245	0.05384	0.07181	0.21498	0.24867	0.16621	0.19487	0.21427	0.11137
294.926	0.22362	0.12195	0.07424	0.05111	0.19345	0.22304	0.15285	0.17036	0.23458	0.10694
327.696	0.21817	0.10919	0.07476	0.04841	0.19202	0.20749	0.15252	0.16916	0.2291	0.10749
360.465	0.20581	0.1188	0.07613	0.03483	0.18513	0.20059	0.15151	0.16106	0.22522	0.12058
393.235	0.21015	0.13474	0.08355	0.0484	0.19333	0.2131	0.13352	0.15886	0.22569	0.10967
426.005	0.21232	0.11159	0.07367	0.06219	0.19571	0.19716	0.13656	0.16003	0.20818	0.10062
458.774	0.20856	0.10372	0.0853	0.07888	0.19494	0.20623	0.12464	0.14423	0.21681	0.09867
491.544	0.21137	0.12101	0.06309	0.07716	0.199	0.19795	0.14554	0.15735	0.2029	0.09875
524.313	0.19748	0.1224	0.04829	0.07666	0.19121	0.20339	0.13774	0.15161	0.20642	0.10244
589.853	0.18492	0.08676	0.09318	0.07333	0.16219	0.17188	0.13329	0.1234	0.20769	0.09775
655.392	0.17506	0.0869	0.09343	0.0589	0.16073	0.1684	0.12652	0.09953	0.20133	0.09817
720.931	0.17587	0.0914	0.06468	0.06996	0.17029	0.17629	0.12632	0.11205	0.20226	0.0822
786.47	0.16811	0.08176	0.08253	0.05036	0.17093	0.18349	0.1138	0.13688	0.20673	0.08157
852.009	0.17556	0.07948	0.05117	0.03566	0.16185	0.17275	0.11371	0.12719	0.21552	0.09496
917.548	0.16838	0.09354	0.03269	0.04519	0.16421	0.17128	0.13281	0.10892	0.2104	0.08168
983.088	0.17129	0.09376	0.05882	0.05874	0.16252	0.17149	0.12701	0.11921	0.20756	0.08308
1048.63	0.14461	0.09986	0.05048	0.06507	0.16288	0.16323	0.11494	0.12277	0.19992	0.08897
									0.1726	0.0762
									0.1644	0.07999
									0.18319	0.08385
									0.16777	0.08518
									0.15965	0.07295
									0.17752	0.07708
									0.1518	0.07332
									0.14468	0.08525

## Sheet: Halo-eIF4E (nucleus)
	1	1	1
	0.7998	0.84989	0.92402
	0.86847	0.9303	0.77335
	0.85205	0.78386	0.95584
	0.91221	1.09966	0.88743
	0.90758	0.91837	0.86708
	0.91144	0.9734	0.9435
	0.81598	0.65729	1.03615
	0.82711	0.96484	1.01058
	0.83593	0.90981	0.84779
	0.82855	0.94344	0.94759
	0.7892	0.89483	0.90148
	0.94905	0.98716	0.86056
	0.89704	0.97643	0.83091
	0.94136	0.94861	0.85732
	0.76719	1.01159	0.88394
	0.80349	0.88008	0.80593
	0.80619	0.91524	0.86114
	0.87578	0.92994	0.8948
	0.76263	0.84648	0.90056
	0.7804	0.78457	0.93918
	0.82956	0.85687	0.82812
	0.77979	0.92563	0.88649
	0.77309	0.86204	0.82057
	0.7965	0.86706	0.85335
	0.78625	0.90329	0.82267
	0.81501	0.94003	0.83151
	0.7692	0.8623	0.82056
	0.81385	0.94369	0.82494
	0.77017	0.7903	0.80391
	0.7678	0.80925	0.78794
	0.77523	0.7904	0.80732
	0.73785	0.79442	0.79615
	0.73954	0.83864	0.77789
	0.71676	0.82157	0.76758
	0.71663	0.75078	0.74953
	0.66766	0.78675	0.76528
	0.66553	0.75198	0.72117
	0.67211	0.76516	0.77679
	0.65955	0.80217	0.76976
	0.63774	0.7346	0.73865
	0.65321	0.73029	0.73165
	0.60736	0.7041	0.66175
	0.60108	0.7363	0.68813
	0.61427	0.73646	0.66503
	0.58169	0.67465	0.64981
	0.57159	0.66874	0.63721
	0.55046	0.62558	0.62851
	0.52576	0.63588	0.63329
	0.50735	0.60172	0.57338
	0.49637	0.58391	0.58062
	0.47031	0.57258	0.5616
	0.45275	0.55473	0.53709
	0.44656	0.57009	0.537
	0.42124	0.52987	0.52905
	0.43657	0.51421	0.49982
	0.39468	0.49938	0.49632
	0.37542	0.48672	0.48416
	0.36236	0.44133	0.42438
	0.34559	0.42244	0.41828
	0.32758	0.40021	0.41004
	0.30516	0.42141	0.41071
	0.29134	0.39678	0.37624
	0.27586	0.36794	0.3468
	0.26584	0.36658	0.33347
	0.24509	0.32948	0.31653
	0.21933	0.30632	0.30475
	0.21848	0.29608	0.27997
	0.21077	0.28823	0.27595
	0.19873	0.2682	0.26992
	0.19571	0.25135	0.26054
	0.18395	0.23983	0.25434
	0.17508	0.23169	0.22729
	0.17138	0.21471	0.20713
	0.15566	0.19724	0.19924
	0.14137	0.1918	0.20396
	0.13705	0.19818	0.18506
	0.12603	0.18106	0.18054
	0.12919	0.17415	0.16613
	0.1243	0.17282	0.16867
	0.10713	0.17235	0.15558
	0.09133	0.15857	0.13216
	0.09801	0.15321	0.11895
	0.08966	0.1458	0.10827
	0.07225	0.13423	0.10668
	0.07016	0.12439	0.09944
	0.06238	0.11462	0.09268
	0.0633	0.10871	0.08633
	0.05928	0.10154	0.08839
	0.05653	0.08336	0.09113
	0.04099	0.07311	0.0894
	0.04186	0.05397	0.0808
	0.03735	0.06155	0.07985
	0.03013	0.07025	0.07928
	0.04103	0.05745	0.07586
	0.04188	0.05473	0.05781
	0.03697	0.03773	0.06094
	0.02887	0.03406	0.05322
	0.01641	0.03437	0.03852
	0.01361	0.03297	0.03364
	0.00308	0.03847	0.0465
	0.00646	0.02934	0.04071
	0.00522	0.01275	0.03423
	0.01409	0.01575	0.03565
	0.01296	0.01692	0.04802
	0.01447	0.02327	0.04454
	0.02374	0.01201	0.0413
	0.03002	0.00905	0.04292
	0.0129	0.01769	0.04801
	0.00022	0.01893	0.03931
	-0.01116	0.02487	0.03534
	-0.00719	0.02825	0.03164
	0.0099	0.03245	0.02281
	0.00526	0.03003	0.0166
	0.01109	0.02679	0.0248
	0.00404	0.02572	0.02511
	-0.00847	0.02919	0.03139
	-0.01041	0.01852	0.03621
	0.0089	0.02264	0.03046
	0.01583	0.01693	0.02134
	0.00139	0.00514	0.02457
	0.00824	0.00281	0.02088
	0.01459	-0.00275	0.00949
	-0.00068	0.01936	0.00474
	0.01638	0.00191	0.01917
	0.01451	0.00471	0.01776
	0.00029	0.00176	0.01088
	0.02015	0.01304	0.01776
	0.00671	0.00963	0.00788
	-0.00908	-1e-05	0.00252
	-0.00355	0.00052	0.01025
	0.0086	0.00627	0.00597
	-0.00363	0.00981	0.00292
	-0.00417	-0.00314	0.00285
	-0.0006	0.00283	-0.00213
	0.00539	0.00681	-0.00041
	-0.00543	0.00372	0.00132
	-0.0155	0.00603	0.00371
	-0.01081	-0.0139	-0.00021
	-0.00199	-0.01867	-0.01278
	-0.00823	-0.01897	-0.01321
	-0.00246	-0.01847	-0.00592
	-0.01702	-0.01144	-0.00747
	-0.01197	-0.01374	-0.0166
		-0.00697	0.00238
		-0.00212	-0.00615
		-0.00061	-0.00732
		0.00659	0.00484
		0.00972	0.00716
		0.00071	0.00666
		0.00887	0.00219
		-0.0001	-0.0011

## Sheet: SNAP-eIF4E (nucleus)
	1	1	1
	1.12601	1.03269	0.89077
	0.90612	1.06034	0.98364
	0.92146	1.04737	0.90531
	0.87985	1.10866	0.86256
	0.82578	0.95124	0.80866
	1.04625	0.99953	0.99361
	0.91655	0.78829	0.8352
	0.87179	0.91381	0.86909
	0.97503	0.77337	0.7686
	0.98266	1.11429	0.93668
	0.94852	0.91723	0.89296
	1.14784	0.96868	0.94242
	0.91395	0.88947	0.87189
	0.78716	1.00068	0.96965
	0.96382	0.98181	0.76713
	0.88662	0.92731	0.78957
	0.93323	0.90841	0.89163
	0.92198	0.88704	0.80085
	1.01708	0.88802	0.88852
	0.96615	0.99802	0.8553
	0.942	0.91971	0.86633
	0.87419	0.89048	0.8711
	0.95391	0.95087	0.78157
	0.90688	0.8124	0.82699
	0.87868	0.88576	0.77714
	0.91124	0.85287	0.8388
	0.90344	0.88234	0.82555
	0.85628	0.88985	0.83411
	0.81597	0.92552	0.85513
	0.89258	0.85192	0.80344
	0.87823	0.8917	0.79424
	0.83238	0.87769	0.78209
	0.84691	0.87879	0.84862
	0.84866	0.81263	0.77441
	0.868	0.89058	0.82933
	0.80874	0.83857	0.76164
	0.80371	0.79381	0.75863
	0.84403	0.80749	0.80543
	0.82692	0.86691	0.75191
	0.7725	0.79419	0.74374
	0.79695	0.76721	0.74081
	0.75421	0.76189	0.73653
	0.76498	0.74956	0.66814
	0.7616	0.75162	0.69851
	0.73403	0.74764	0.7094
	0.73955	0.75266	0.69107
	0.69587	0.69985	0.69911
	0.67903	0.70403	0.64376
	0.63535	0.68746	0.66779
	0.65353	0.6442	0.61266
	0.62232	0.64176	0.61004
	0.64591	0.62233	0.59715
	0.64238	0.6229	0.57268
	0.60578	0.57823	0.58632
	0.58681	0.58931	0.56198
	0.56125	0.56622	0.55196
	0.56869	0.54843	0.53481
	0.5132	0.54053	0.51805
	0.50522	0.49555	0.50908
	0.49629	0.49609	0.48439
	0.4742	0.50588	0.48588
	0.46918	0.4729	0.45134
	0.45248	0.45454	0.43354
	0.42787	0.44611	0.42306
	0.41944	0.41726	0.40912
	0.39867	0.39749	0.4053
	0.37423	0.38452	0.38562
	0.374	0.36285	0.36905
	0.3518	0.34256	0.35346
	0.33389	0.34359	0.35272
	0.3125	0.32592	0.32585
	0.30603	0.31433	0.31645
	0.28716	0.30267	0.31341
	0.28128	0.29401	0.30771
	0.27152	0.27558	0.29701
	0.26076	0.24697	0.29064
	0.25723	0.24934	0.28258
	0.24617	0.24568	0.26624
	0.24146	0.24114	0.26656
	0.2292	0.21257	0.261
	0.22476	0.1964	0.24981
	0.21147	0.18807	0.24717
	0.22788	0.18252	0.23592
	0.21664	0.17134	0.22876
	0.19111	0.15561	0.23156
	0.17368	0.16264	0.21864
	0.1696	0.16083	0.20305
	0.15749	0.14129	0.18981
	0.15397	0.13003	0.17794
	0.13385	0.1147	0.19581
	0.12819	0.10732	0.19444
	0.13916	0.11472	0.19162
	0.12303	0.10664	0.18799
	0.10093	0.09305	0.19415
	0.10327	0.08019	0.18084
	0.09482	0.08841	0.18537
	0.08675	0.097	0.18474
	0.08633	0.08629	0.17652
	0.09126	0.07503	0.18776
	0.08883	0.07128	0.17429
	0.10015	0.06039	0.17362
	0.11171	0.04297	0.16445
	0.12139	0.03323	0.16901
	0.11253	0.03387	0.15159
	0.0989	0.03957	0.15946
	0.09732	0.04673	0.15577
	0.09247	0.0421	0.15789
	0.08996	0.02719	0.14647
	0.08592	0.01905	0.12569
	0.07691	0.01145	0.13935
	0.09109	0.01315	0.14025
	0.09645	0.04728	0.14099
	0.08957	0.02717	0.14237
	0.09128	0.02757	0.139
	0.0766	0.01775	0.13194
	0.0726	0.00561	0.12376
	0.07448	0.01081	0.11041
	0.08955	0.02113	0.12136
	0.07721	0.03033	0.12732
	0.06945	0.01506	0.11665
	0.07337	0.01938	0.10089
	0.08301	-0.00497	0.10425
	0.06352	0.00741	0.09749
	0.06924	0.01071	0.10561
	0.0582	0.016	0.10055
	0.07967	0.0163	0.09105
	0.06024	0.00834	0.09358
	0.04334	0.01468	0.0799
	0.02775	0.02462	0.07594
	0.05349	0.02177	0.06203
	0.04874	0.00953	0.07516
	0.04233	0.00872	0.07002
	0.03906	-0.00472	0.06231
	0.05647	0.00186	0.07596
	0.04156	-0.00248	0.0812
	0.033	0.02588	0.0509
	0.03515	0.00161	0.04384
	0.02744	-0.00307	0.04244
	0.0312	-0.01134	0.03292
	0.03913	-0.00066	0.02455
	0.03491	0.03148	0.02144
	0.03893	0.01903	0.03044
	0.04682	0.01897	0.04993
