# Supplementary material for: Cap-dependent translation initiation monitored in living cells
Source: Nat Commun. 2022 Nov 2;13:6558. doi: 10.1038/s41467-022-34052-8 (PMC9630388; doi:10.1038/s41467-022-34052-8)
Supplement: Supplementary file 12 — Source data [file 41467_2022_34052_MOESM12_ESM.zip › Data_Source copy/Fig.S4a-c.xlsx]

## Sheet: Fig.S4a
	Halo-eIF4E (cytoplasm) 1h30-3h15																		SNAP-4E-BP1 (cytoplasm) 1h30-3h15																		Halo-eIF4E (Nucleus)
ms
0.001	1	1	1	1	1	1	1	1	1	1	1	1	1	1	1	1	1		1	1	1	1	1	1	1	1	1	1	1	1	1	1	1	1	1		1	1	1
0.002	0.93915	0.96082	1.07878	0.91594	0.99747	0.9326	0.92478	1.06248	1.00097	1.05557	1.02166	1.02753	0.95235	1.04912	0.85347	1.01812	1.043		1.01527	0.92413	0.93199	0.90827	0.9829	0.84148	1.03597	1.00984	0.97247	0.89352	1.02445	1.04563	1.04871	1.02562	0.9895	0.72915	0.91647		1.01361	0.83128	0.97562
0.003	0.9158	0.9484	1.11962	0.8915	0.93401	0.76656	0.97649	0.95722	0.92352	1.05271	0.95476	0.97226	0.81835	0.99224	0.89035	1.14536	1.14109		1.01101	0.96575	0.92024	0.90759	1.02567	0.95442	0.96158	0.99212	1.00875	0.91693	0.95088	1.11284	0.94776	1.22496	0.91033	0.88063	0.77474		1.02466	0.89411	0.83194
0.004	0.93998	0.96802	1.01933	1.02951	1.02553	0.84264	0.97609	1.11193	1.0203	1.04059	0.7909	0.88752	0.97837	1.00505	0.8304	1.06996	1.05973		0.97621	0.95993	0.95182	0.94816	0.97216	0.95097	0.92618	0.86993	0.93933	0.88323	0.97177	1.06504	0.91176	1.03795	0.9162	0.74793	0.95363		1.01953	0.9091	1.00111
0.005	0.93168	0.86318	1.07058	0.96253	0.90818	0.91277	0.90509	0.98642	0.86486	0.96292	0.93802	0.88794	0.89999	0.96496	0.91414	0.95955	0.93459		0.98832	0.92654	0.86925	0.92091	0.94449	0.92874	0.97779	0.93136	0.94776	0.92513	0.91902	1.10035	1.03252	0.95894	1.09841	0.88814	0.89197		1.10628	0.82891	0.81975
0.006	0.83672	0.92346	0.98439	0.92994	0.94414	0.8949	0.9338	0.92917	0.94756	1.0725	0.97829	0.95328	0.85309	1.00351	0.80656	1.01559	1.00376		1.02965	0.89439	0.89564	0.94367	1.03568	0.93517	0.9521	0.96194	0.93095	0.91273	0.98798	1.07338	0.98286	0.97578	1.00339	0.87189	0.91345		1.18388	0.9122	0.74366
0.007	0.94143	0.90093	1.00893	0.91733	0.94878	0.87609	0.92627	1.02625	0.99903	1.03033	0.95776	1.03398	0.90663	0.99129	0.90017	1.20132	1.01822		0.97304	0.92458	0.89118	0.95809	0.95686	0.87354	0.96383	0.90878	0.97208	0.88489	0.99026	1.11416	1.08727	0.97989	1.0111	0.84129	0.91752		1.14622	0.87688	1.13851
0.008	0.87729	0.85368	0.96466	0.89056	0.91897	0.89677	0.99552	1.06388	0.86405	0.98122	0.89407	0.95311	0.83033	0.95855	0.8723	1.10742	0.79659		1.06362	0.9009	0.97954	0.90182	1.02551	0.88669	1.00939	0.89063	0.91113	0.86137	1.00231	1.11591	0.93413	1.02943	0.89687	0.81291	0.71711		0.94679	0.87012	0.92317
0.009	0.80388	0.9314	0.91668	0.9036	0.97367	0.99226	0.95976	1.06755	0.98856	1.02996	0.90713	0.93517	0.9497	1.04049	0.85411	1.02543	0.91542		0.93185	0.87761	0.90329	0.93724	0.97841	0.87758	0.94042	0.91968	1.05419	0.83548	0.98978	1.02706	0.89838	0.82709	0.82199	0.91579	0.97643		0.97635	0.93413	0.83674
0.01	0.86678	0.87486	1.00075	0.97614	0.94728	0.91558	0.92642	1.0102	0.97896	1.10503	1.13374	0.92999	0.90946	0.96993	0.90701	0.93549	1.05324		1.00345	0.90956	0.88278	0.85828	0.93013	0.92973	0.88024	0.9258	0.97989	0.89392	1.01635	1.07388	0.7964	1.03509	0.84718	0.9159	0.85475		1.15558	0.89096	0.91726
0.011	0.89672	0.90541	0.95874	0.95691	0.96445	0.80102	0.93307	0.94965	0.91887	1.00221	0.97412	0.82246	0.80023	1.06656	0.81638	1.01725	0.92065		1.01259	0.85702	0.87824	0.89633	0.95942	0.83077	0.96832	0.8828	0.90965	0.93124	0.97952	0.97806	0.93168	0.90844	0.99281	0.87564	0.9102		1.07242	0.80766	1
0.012	0.91561	0.95059	0.9582	0.87517	0.92548	0.91243	0.94325	1.00636	0.9466	0.98801	0.94092	0.79596	0.83355	1.00612	0.77652	1.05558	1.03059		0.97909	0.90895	0.87041	0.87238	0.89658	0.85026	0.92491	0.92814	0.92169	0.85153	0.93636	1.04233	0.81315	1.14182	0.95094	0.84043	0.80904		1.12047	0.8104	0.80901
0.013	0.80929	0.80042	0.99514	0.94305	0.9172	0.87549	0.98632	0.96451	0.8801	1.00702	0.91619	0.82769	0.93076	0.95236	0.9051	0.99377	1.10102		0.95834	0.90742	0.87863	0.87797	0.90587	0.89502	0.92185	0.93723	0.9307	0.87184	0.94685	0.97762	0.81699	0.91458	1.02571	0.96651	0.92997		1.04882	0.90148	0.80864
0.014	0.98597	0.90982	0.96786	0.96137	0.88599	0.82315	0.97391	0.97439	0.96001	1.08444	0.91771	0.89192	0.76176	0.90154	0.84648	1.01625	1.18458		1.01071	0.91734	0.96376	0.89018	0.93606	0.91253	0.96328	0.91945	0.91485	0.83073	0.83457	1.0548	0.94781	1.04538	0.81842	0.94304	0.9185		0.98992	0.86993	0.95934
0.015	0.8359	0.99567	0.97684	0.89112	0.88536	0.93915	0.97123	0.95523	0.85903	0.9992	0.91372	0.84792	0.89243	1.0571	0.95108	1.04912	0.93246		0.99151	0.90346	0.93909	0.8809	0.99421	0.86255	0.95242	0.9242	0.97307	0.84481	0.89035	1.00132	0.85118	1.01798	0.94703	0.7923	0.90879		1.04882	0.89069	1.01955
0.016	0.85126	0.94417	0.9593	0.88293	0.99752	0.88775	0.94292	0.99604	0.95157	1.07801	0.89426	0.8637	0.85199	0.92213	0.97308	0.87914	1.1229		0.96901	0.89826	0.89994	0.88186	0.89408	0.88425	0.8977	0.89973	0.89042	0.88809	0.91481	0.94678	0.89839	1.1061	0.81911	0.75328	0.79682		0.89701	0.89051	0.95786
0.018	0.90256	0.92063	0.92747	0.94801	0.9483	0.92811	0.91415	0.95225	0.88043	0.98075	0.93386	0.93464	0.87724	0.94762	0.82481	1.00808	0.97413		0.93933	0.8907	0.8853	0.87606	0.9223	0.81553	0.89002	0.81943	0.94266	0.8894	0.91352	1.03266	0.93691	1.03966	0.83634	0.89536	0.88997		1.04154	0.84763	0.97047
0.02	0.85775	0.97171	0.96373	0.88456	0.92993	0.87765	0.95792	1.02252	0.85299	0.98196	0.8787	0.95634	0.88097	0.9598	0.88871	1.01037	1.06743		0.97661	0.83471	0.90208	0.89798	0.90546	0.82986	0.97356	0.90649	0.87325	0.82738	0.93989	1.04507	0.91585	0.84322	0.98821	0.83343	0.79282		1.0058	0.80268	0.89457
0.024	0.82848	0.90496	0.90885	0.88997	0.88207	0.85409	0.9691	0.93253	0.89463	0.95491	0.91068	0.91324	0.87417	0.92281	0.90171	0.89106	1.18102		0.90605	0.87976	0.87964	0.90204	0.91893	0.90671	0.89399	0.83279	0.91433	0.82799	0.95302	0.95534	0.89269	0.98113	0.87752	0.96019	0.82953		0.86008	0.8162	0.90639
0.026	0.8796	0.88857	0.97299	0.93631	0.90931	0.8081	0.93086	0.93766	0.97145	0.96564	0.94622	0.8637	0.85425	0.96297	0.93338	1.0144	0.9653		0.94883	0.87009	0.8647	0.90805	0.91425	0.86531	0.92548	0.89299	0.86905	0.87584	0.83676	0.92019	0.77983	0.96589	0.85521	0.77414	0.82998		1.07606	0.89167	0.96235
0.028	0.8407	0.83277	0.96022	0.9377	0.91103	0.83887	0.9528	0.97683	0.90852	0.98088	0.8943	0.89967	0.85767	1.00747	0.88158	0.86156	0.89726		1.02204	0.87764	0.87104	0.8739	0.87797	0.86683	0.88086	0.86367	0.9121	0.8123	0.91308	0.95832	0.8236	0.86883	0.87085	0.85048	0.8684		1.03269	0.91633	0.83824
0.03	0.90019	0.90261	0.87392	0.87348	0.8729	0.87489	0.91475	0.99135	0.89781	0.92554	0.9055	0.85017	0.82807	1.03767	0.79041	0.92414	1.05304		0.94406	0.88602	0.86348	0.8615	0.87405	0.87572	0.92621	0.84577	0.90411	0.81667	0.92536	0.96548	0.78585	0.96942	0.99635	0.85489	0.86873		1.02108	0.84542	0.80479
0.032	0.9153	0.92074	0.95873	0.89465	0.89339	0.88031	0.91441	0.93393	0.8981	0.98042	0.95865	0.85578	0.84683	0.95224	0.86022	0.95064	0.88125		0.93509	0.86136	0.86437	0.8741	0.87062	0.82549	0.90747	0.85282	0.88181	0.8073	0.90266	0.97158	0.86539	0.88611	0.97076	0.8989	0.85498		1.03968	0.81085	0.81679
0.036	0.80267	0.87556	0.95064	0.89915	0.91041	0.84547	0.90786	0.93775	0.89891	0.95618	0.90238	0.85021	0.87726	0.92547	0.85992	0.98109	1.1088		0.91434	0.88516	0.86031	0.85352	0.85277	0.83111	0.90514	0.84545	0.88144	0.82091	0.88117	0.99112	0.85239	0.87383	0.97441	0.80153	0.87643		0.97063	0.87038	0.90267
0.04	0.83041	0.87235	0.95732	0.89473	0.89464	0.85636	0.91412	0.93134	0.88878	0.95738	0.86808	0.8918	0.85081	0.9596	0.7995	0.96774	0.86478		0.96379	0.85938	0.86832	0.87025	0.87981	0.82157	0.87169	0.86203	0.92528	0.82281	0.89864	0.95857	0.90845	0.89326	0.951	0.86051	0.82307		0.9401	0.86218	0.89169
0.044	0.8248	0.80961	0.93111	0.8764	0.91447	0.79397	0.93102	0.92597	0.92676	0.94218	0.8571	0.85342	0.86187	0.93267	0.81131	1.01114	0.95838		0.9743	0.85887	0.86725	0.86406	0.91419	0.79594	0.88855	0.85855	0.90176	0.77488	0.84685	0.96968	0.82295	0.96607	0.95006	0.81794	0.75224		1.03272	0.8012	0.79972
0.048	0.83761	0.87518	0.93471	0.92927	0.90517	0.81852	0.95294	0.91714	0.91321	0.9894	0.86389	0.82929	0.84201	0.95829	0.87082	0.91332	0.89809		0.9247	0.87649	0.85945	0.86082	0.87942	0.8067	0.88325	0.84663	0.8573	0.80932	0.81936	0.94823	0.82133	0.88409	0.87597	0.80517	0.85693		0.89362	0.79093	0.8253
0.052	0.81658	0.88858	0.8835	0.85265	0.8213	0.82451	0.90102	0.8924	0.85571	0.98783	0.85405	0.83919	0.82484	0.91746	0.8375	0.90581	0.99658		0.90722	0.83093	0.83996	0.85466	0.88813	0.82872	0.8848	0.83994	0.87866	0.8096	0.86789	0.96383	0.81319	0.89335	0.82913	0.73883	0.85229		1.01151	0.76614	0.84229
0.056	0.82933	0.86434	0.92865	0.82777	0.82441	0.83429	0.90512	0.89544	0.86873	0.93529	0.84936	0.79653	0.83615	0.9259	0.80038	0.93524	0.96368		0.88522	0.80431	0.85743	0.8688	0.86968	0.82319	0.8711	0.84878	0.83728	0.77951	0.83251	0.96217	0.84812	0.91676	0.79257	0.84062	0.76921		0.94148	0.76021	0.80747
0.06	0.80474	0.86502	0.95297	0.88096	0.84062	0.81544	0.89282	0.86985	0.89249	0.95234	0.87012	0.85472	0.85154	0.95518	0.84752	0.89208	0.95227		0.9116	0.85647	0.83506	0.85417	0.83314	0.75241	0.88264	0.85372	0.89897	0.78772	0.91472	0.92978	0.8204	0.83215	0.82004	0.84595	0.77754		0.97223	0.79408	0.89289
0.064	0.79863	0.89659	0.89513	0.85729	0.88939	0.81264	0.89758	0.94177	0.86463	0.9288	0.80151	0.82158	0.83751	0.90436	0.83021	0.97249	0.81091		0.90593	0.83687	0.86869	0.85062	0.85686	0.78993	0.87827	0.88027	0.87928	0.80673	0.82684	0.90572	0.77287	0.92981	0.90654	0.72755	0.84252		0.98528	0.78048	0.73591
0.072	0.78833	0.83601	0.87257	0.86368	0.82065	0.80409	0.89408	0.9116	0.86848	0.94807	0.84609	0.85216	0.81935	0.89856	0.80483	0.92706	0.88992		0.89436	0.82881	0.83993	0.84865	0.84123	0.76929	0.85852	0.81805	0.87137	0.80876	0.82189	0.91641	0.7663	0.8458	0.82358	0.75014	0.78764		0.9144	0.79272	0.78282
0.08	0.81206	0.83232	0.88873	0.88216	0.83936	0.81947	0.88709	0.85102	0.82444	0.92555	0.8405	0.82793	0.79839	0.90133	0.79994	0.89579	0.89746		0.87234	0.83856	0.83104	0.84413	0.83104	0.77887	0.87416	0.82988	0.84734	0.77239	0.83665	0.90624	0.80826	0.82214	0.8197	0.80608	0.83207		0.95246	0.78878	0.86337
0.088	0.79428	0.80541	0.87906	0.88074	0.83748	0.78226	0.86552	0.87209	0.82392	0.91055	0.82892	0.82	0.75014	0.8986	0.79975	0.87505	0.85255		0.87969	0.8126	0.82917	0.84734	0.84335	0.77346	0.85504	0.78872	0.86742	0.7588	0.80456	0.89744	0.80063	0.82867	0.78985	0.7769	0.82146		0.95336	0.77979	0.76072
0.096	0.83377	0.83436	0.83613	0.85553	0.85734	0.79446	0.87066	0.83183	0.82262	0.8628	0.84205	0.78632	0.75135	0.88767	0.79643	0.87953	0.89835		0.8295	0.81429	0.81111	0.84029	0.81516	0.74306	0.87309	0.8031	0.82712	0.75418	0.78542	0.91517	0.76792	0.91991	0.83913	0.80165	0.79787		0.94901	0.78237	0.74778
0.10401	0.75088	0.81185	0.86513	0.8124	0.84396	0.77642	0.8698	0.85103	0.81268	0.91302	0.79629	0.80196	0.78356	0.84462	0.78103	0.89174	0.94684		0.84736	0.79851	0.81586	0.83938	0.8145	0.74084	0.84815	0.80765	0.84019	0.77408	0.82048	0.88446	0.80335	0.86254	0.77202	0.77775	0.74759		0.99583	0.77014	0.77533
0.11201	0.77999	0.82338	0.84986	0.86364	0.82092	0.76419	0.86001	0.82006	0.79289	0.88335	0.7892	0.8018	0.80373	0.83181	0.75204	0.83009	0.92042		0.8323	0.79096	0.82266	0.84409	0.79937	0.76404	0.84167	0.78118	0.80682	0.74977	0.84839	0.89921	0.77058	0.82655	0.81599	0.7395	0.76801		0.91759	0.76091	0.72706
0.12001	0.77759	0.81685	0.85109	0.83493	0.8093	0.739	0.84867	0.83024	0.80651	0.8811	0.80502	0.77666	0.75338	0.87335	0.74308	0.87759	0.85388		0.83532	0.79269	0.80707	0.81095	0.79976	0.74722	0.81365	0.76919	0.8186	0.74631	0.79233	0.86761	0.7878	0.84423	0.78574	0.73123	0.82001		0.92578	0.74006	0.75996
0.12801	0.77569	0.80309	0.83938	0.82166	0.8034	0.71018	0.83888	0.82518	0.79909	0.85828	0.83864	0.77311	0.78868	0.84438	0.73627	0.82787	0.90293		0.85184	0.78114	0.80835	0.81321	0.81583	0.72229	0.81266	0.7731	0.82147	0.77945	0.78096	0.86772	0.76271	0.88809	0.79418	0.72182	0.80052		0.90829	0.73987	0.80737
0.14401	0.75717	0.77925	0.82706	0.82523	0.79105	0.72288	0.84178	0.79052	0.77973	0.84679	0.79758	0.77921	0.75675	0.81083	0.74703	0.84685	0.78337		0.80392	0.79302	0.8011	0.79927	0.77488	0.73274	0.79702	0.75985	0.79135	0.74197	0.79944	0.85736	0.76437	0.81083	0.74992	0.71139	0.78122		0.86452	0.69844	0.76464
0.16001	0.74274	0.76804	0.82412	0.80697	0.76028	0.70722	0.82371	0.7842	0.76304	0.87919	0.79945	0.76386	0.74628	0.82756	0.73862	0.82486	0.77311		0.80606	0.76305	0.79599	0.7954	0.77089	0.69689	0.81137	0.7453	0.79108	0.72792	0.75333	0.82182	0.7688	0.79354	0.72774	0.69122	0.73174		0.88268	0.7105	0.7012
0.17601	0.75815	0.78109	0.80816	0.78553	0.76475	0.70052	0.8261	0.76605	0.77066	0.83085	0.75999	0.72815	0.71698	0.7765	0.71033	0.83988	0.76275		0.83773	0.76871	0.77106	0.80791	0.76743	0.71079	0.80432	0.73234	0.80822	0.73338	0.73384	0.80354	0.74242	0.78343	0.72666	0.66812	0.73137		0.85349	0.68111	0.73834
0.19201	0.71392	0.73016	0.79964	0.78163	0.74526	0.69477	0.82034	0.7533	0.74947	0.82271	0.75219	0.70667	0.70485	0.78747	0.69676	0.77263	0.83621		0.81679	0.74762	0.76942	0.78154	0.75575	0.70547	0.77928	0.69695	0.78331	0.70847	0.7496	0.78026	0.70314	0.75429	0.70147	0.66454	0.74681		0.82	0.65466	0.71096
0.20801	0.72218	0.75002	0.76921	0.77963	0.74612	0.68048	0.82184	0.7508	0.741	0.84905	0.72479	0.72092	0.71907	0.77307	0.71097	0.74256	0.73124		0.79481	0.73315	0.76322	0.76856	0.74929	0.71264	0.76754	0.71573	0.75732	0.70808	0.72328	0.79663	0.72672	0.81574	0.72144	0.64517	0.72977		0.82187	0.67331	0.67824
0.22401	0.71931	0.73724	0.7669	0.74173	0.73682	0.68433	0.79553	0.72912	0.74395	0.80137	0.70416	0.68973	0.69202	0.79352	0.67728	0.73933	0.74132		0.7746	0.74272	0.76512	0.77969	0.75389	0.69775	0.78248	0.69173	0.74177	0.70197	0.71821	0.77394	0.70448	0.7434	0.69156	0.62417	0.73031		0.78008	0.65077	0.66257
0.24001	0.67739	0.69415	0.77841	0.76587	0.71646	0.67713	0.76894	0.73142	0.72377	0.78467	0.71984	0.67771	0.69255	0.7169	0.68153	0.71522	0.7536		0.76895	0.72169	0.7672	0.77479	0.72998	0.66059	0.77573	0.69489	0.7463	0.68658	0.71101	0.77014	0.69504	0.72868	0.69227	0.6527	0.68835		0.7952	0.63854	0.64252
0.25601	0.66429	0.71073	0.75501	0.75886	0.69893	0.65714	0.77379	0.72825	0.73032	0.78966	0.68623	0.67615	0.6726	0.72274	0.66377	0.76167	0.74476		0.75623	0.71478	0.74109	0.75535	0.71389	0.67338	0.74793	0.6837	0.72814	0.68044	0.72215	0.76957	0.68527	0.71142	0.70155	0.63111	0.71433		0.78132	0.62405	0.63847
0.28801	0.6715	0.6805	0.72669	0.73726	0.6849	0.61688	0.76185	0.69552	0.70438	0.76507	0.68982	0.66369	0.64509	0.7194	0.6518	0.70363	0.68		0.75984	0.69854	0.74223	0.75698	0.70438	0.64753	0.73733	0.66272	0.73027	0.66783	0.6854	0.75374	0.6856	0.70504	0.63559	0.61027	0.6708		0.77677	0.59876	0.6549
0.32002	0.65091	0.6658	0.71482	0.70986	0.66679	0.58919	0.73617	0.68077	0.66111	0.7405	0.65705	0.62725	0.65737	0.6861	0.62562	0.69257	0.68764		0.72047	0.67122	0.71198	0.75116	0.68401	0.63221	0.72226	0.66201	0.70828	0.64797	0.66578	0.737	0.63325	0.66242	0.69184	0.58937	0.69635		0.76008	0.57535	0.62578
0.35202	0.64031	0.64902	0.7006	0.71268	0.64738	0.57381	0.73909	0.6382	0.6577	0.7225	0.65946	0.62993	0.63152	0.69766	0.59914	0.66965	0.66672		0.72659	0.66828	0.71155	0.7305	0.68057	0.63311	0.72456	0.62956	0.69562	0.64004	0.63885	0.72911	0.64477	0.66217	0.63058	0.59404	0.64906		0.7424	0.56205	0.62598
0.38402	0.61091	0.62848	0.68347	0.70109	0.64554	0.5649	0.70475	0.644	0.63932	0.69807	0.62349	0.61105	0.6055	0.65274	0.59341	0.64601	0.64291		0.69127	0.67045	0.70018	0.73611	0.64525	0.61261	0.71	0.61573	0.69337	0.63268	0.64629	0.69435	0.63642	0.65122	0.60723	0.5847	0.66421		0.69929	0.54098	0.58684
0.41602	0.62181	0.62754	0.68486	0.67967	0.6238	0.53047	0.71008	0.61018	0.62329	0.70032	0.61949	0.60045	0.6012	0.63968	0.56843	0.6497	0.62369		0.67715	0.65064	0.69845	0.71914	0.65531	0.61065	0.68698	0.59407	0.68467	0.60281	0.62756	0.69279	0.64183	0.66129	0.57692	0.56747	0.62352		0.7181	0.53798	0.5501
0.44802	0.59599	0.61437	0.65752	0.66717	0.61475	0.52749	0.6791	0.59707	0.61517	0.68193	0.60725	0.55398	0.59273	0.62717	0.54532	0.64104	0.65356		0.67668	0.63	0.68306	0.7137	0.6429	0.58876	0.67968	0.58444	0.67452	0.61055	0.60718	0.68317	0.61003	0.63278	0.58329	0.51883	0.63723		0.67096	0.50851	0.52901
0.48002	0.58659	0.60673	0.64514	0.65537	0.59762	0.51078	0.68055	0.588	0.59049	0.65213	0.60111	0.56022	0.56884	0.59124	0.559	0.61139	0.63143		0.66635	0.62792	0.67894	0.69975	0.62763	0.58268	0.66867	0.58363	0.65117	0.588	0.59386	0.64914	0.57708	0.61678	0.56405	0.54307	0.6317		0.64883	0.48378	0.53526
0.51202	0.57476	0.58865	0.62767	0.64442	0.59032	0.50609	0.65779	0.59105	0.58679	0.66012	0.57974	0.54228	0.55256	0.58015	0.52696	0.59014	0.59139		0.62718	0.61407	0.67591	0.70949	0.61613	0.56158	0.65666	0.54859	0.64764	0.57938	0.5737	0.65497	0.58847	0.59649	0.55172	0.5199	0.59063		0.63807	0.48572	0.54962
0.57603	0.56097	0.56669	0.60455	0.62881	0.56865	0.46706	0.63486	0.53347	0.55751	0.61926	0.55899	0.52253	0.53297	0.55679	0.50629	0.57095	0.61471		0.62244	0.60283	0.64607	0.68778	0.58895	0.5733	0.6361	0.53809	0.63691	0.56211	0.56464	0.63891	0.56397	0.56832	0.54688	0.50012	0.56824		0.63365	0.45789	0.5139
0.64003	0.53847	0.55158	0.58198	0.62082	0.55408	0.44063	0.63485	0.51305	0.54567	0.60156	0.53829	0.50893	0.51717	0.54424	0.48164	0.55001	0.53735		0.60391	0.58282	0.62866	0.67705	0.56239	0.5475	0.62382	0.51723	0.62006	0.55617	0.54473	0.60838	0.54213	0.552	0.50484	0.48366	0.55418		0.59261	0.45059	0.46381
0.70403	0.52412	0.52106	0.56492	0.60831	0.53177	0.42519	0.61501	0.49527	0.51861	0.56797	0.51125	0.4927	0.50595	0.51217	0.46074	0.51729	0.53664		0.59175	0.57179	0.62224	0.66671	0.5594	0.52581	0.60665	0.50828	0.59443	0.54373	0.52305	0.5788	0.53081	0.52502	0.50295	0.46279	0.55932		0.58033	0.42799	0.47087
0.76804	0.50718	0.51349	0.53265	0.58988	0.49852	0.41244	0.60063	0.48512	0.50247	0.5505	0.48819	0.48253	0.48277	0.49165	0.45262	0.51183	0.51212		0.57126	0.56019	0.6083	0.65064	0.55002	0.5145	0.59048	0.49165	0.58309	0.5219	0.49562	0.57727	0.50126	0.49928	0.47439	0.45134	0.52545		0.57516	0.40775	0.44602
0.83204	0.48966	0.48247	0.52966	0.55966	0.4881	0.39215	0.57623	0.4638	0.4909	0.53899	0.47023	0.45168	0.46326	0.47087	0.41883	0.4735	0.52244		0.54881	0.55353	0.59937	0.6474	0.52544	0.49955	0.58042	0.47435	0.56763	0.51746	0.49565	0.56005	0.47864	0.49225	0.45565	0.44021	0.53717		0.52222	0.39486	0.41853
0.89604	0.47592	0.48102	0.50784	0.55557	0.47418	0.38277	0.56804	0.4506	0.46685	0.52643	0.46637	0.44263	0.44965	0.45161	0.43262	0.46998	0.49375		0.53275	0.53866	0.58197	0.63249	0.51723	0.48695	0.57102	0.45606	0.54691	0.51009	0.47843	0.53714	0.48022	0.48193	0.45476	0.42205	0.50791		0.51533	0.36756	0.38476
0.96005	0.45407	0.46399	0.49741	0.54368	0.4678	0.36587	0.55763	0.44686	0.46856	0.51455	0.44531	0.42859	0.43316	0.43979	0.42018	0.45635	0.47987		0.52293	0.5289	0.57606	0.62726	0.50649	0.47313	0.54678	0.45015	0.53477	0.48568	0.45557	0.51955	0.48356	0.50076	0.44636	0.41297	0.50569		0.48466	0.34914	0.38285
1.02405	0.45233	0.4582	0.48623	0.5317	0.45109	0.36417	0.54814	0.41424	0.44628	0.50154	0.42707	0.40721	0.42309	0.40188	0.40182	0.44218	0.44412		0.51572	0.52045	0.56648	0.61559	0.49384	0.46677	0.54079	0.4335	0.52242	0.47556	0.45015	0.5055	0.47307	0.45193	0.42489	0.39747	0.50925		0.46553	0.33692	0.37617
1.15206	0.41802	0.42192	0.44913	0.50523	0.42746	0.34411	0.52356	0.39363	0.42951	0.46537	0.40838	0.38021	0.40696	0.39666	0.37449	0.41233	0.43437		0.49466	0.50055	0.55298	0.60491	0.46765	0.44673	0.52685	0.41642	0.50702	0.46568	0.42727	0.49124	0.43013	0.4304	0.4094	0.38581	0.49692		0.46558	0.33617	0.36062
1.28006	0.39676	0.40708	0.42809	0.48188	0.40529	0.31181	0.50108	0.37035	0.40894	0.44655	0.39154	0.3804	0.38398	0.37665	0.35435	0.39809	0.41057		0.45685	0.48032	0.53595	0.58701	0.45493	0.42981	0.51013	0.39612	0.50015	0.44531	0.41767	0.47303	0.41501	0.41048	0.38255	0.36476	0.4848		0.42746	0.31396	0.32722
1.40807	0.39393	0.40078	0.41709	0.46411	0.38594	0.30689	0.48533	0.34977	0.3961	0.42929	0.37312	0.36083	0.36429	0.37333	0.32592	0.38642	0.36739		0.44589	0.4673	0.52354	0.58124	0.43459	0.41034	0.48726	0.37691	0.4849	0.43208	0.39406	0.45821	0.38895	0.3866	0.3683	0.33859	0.45794		0.42819	0.28872	0.30727
1.53607	0.37265	0.37749	0.3865	0.4549	0.38161	0.27962	0.47183	0.3278	0.37926	0.40654	0.36275	0.34483	0.34937	0.34212	0.32259	0.36723	0.35131		0.42098	0.45709	0.515	0.5727	0.41864	0.39832	0.47273	0.36048	0.465	0.42363	0.39048	0.44038	0.39441	0.36523	0.34744	0.33674	0.44522		0.40068	0.27501	0.29441
1.66408	0.35617	0.36418	0.3679	0.43162	0.3674	0.26788	0.44559	0.32205	0.36123	0.38658	0.34119	0.3279	0.32876	0.33518	0.30774	0.3524	0.35845		0.40506	0.44214	0.50245	0.55686	0.40356	0.38343	0.46356	0.35133	0.44677	0.41308	0.36894	0.42134	0.37509	0.36684	0.33308	0.32824	0.43592		0.38451	0.25712	0.28351
1.79209	0.34699	0.35849	0.35517	0.4214	0.35835	0.26158	0.44834	0.30694	0.34814	0.38055	0.3347	0.31558	0.32967	0.31355	0.2951	0.3405	0.35131		0.39189	0.43662	0.48906	0.54347	0.39185	0.37645	0.45585	0.34581	0.43886	0.39655	0.35329	0.41592	0.36156	0.33398	0.31945	0.31539	0.43094		0.36607	0.24238	0.2786
1.92009	0.33129	0.34193	0.34464	0.41035	0.34473	0.24088	0.43166	0.30042	0.33552	0.35184	0.31919	0.30432	0.30921	0.31167	0.28062	0.33562	0.33707		0.37706	0.42353	0.47891	0.54261	0.38024	0.3738	0.43997	0.33748	0.42567	0.38969	0.33606	0.40745	0.35313	0.32783	0.29901	0.31939	0.41713		0.358	0.22584	0.24092
2.0481	0.3214	0.34442	0.32855	0.39011	0.34056	0.23679	0.42688	0.29335	0.32526	0.34488	0.30728	0.30079	0.30379	0.29863	0.26354	0.31698	0.31744		0.3708	0.41794	0.46731	0.52998	0.37048	0.36011	0.42938	0.32921	0.42701	0.37425	0.32846	0.39832	0.32992	0.30837	0.30667	0.29733	0.39352		0.34316	0.21164	0.23171
2.30411	0.2984	0.33091	0.30313	0.37334	0.32107	0.20919	0.41324	0.27989	0.3063	0.32327	0.29588	0.27598	0.28354	0.28052	0.2663	0.30819	0.29463		0.34327	0.40874	0.45156	0.51448	0.36105	0.34693	0.40566	0.30556	0.40044	0.35736	0.31923	0.36565	0.32085	0.29906	0.29177	0.28242	0.37162		0.33386	0.21666	0.22826
2.56012	0.28208	0.3087	0.28864	0.359	0.30076	0.20349	0.4019	0.25968	0.29047	0.30499	0.28551	0.26038	0.27488	0.25831	0.24536	0.2855	0.27177		0.3293	0.3901	0.43647	0.49848	0.33485	0.33686	0.39106	0.29042	0.38648	0.34751	0.30433	0.35335	0.28861	0.27961	0.27322	0.28052	0.37624		0.30904	0.19841	0.20959
2.81614	0.26517	0.29969	0.26622	0.34024	0.28434	0.19126	0.38417	0.24397	0.27274	0.28758	0.27514	0.25363	0.26068	0.2478	0.2352	0.27117	0.24317		0.31061	0.38155	0.42335	0.49167	0.32453	0.32207	0.37742	0.27734	0.37216	0.32546	0.2915	0.34644	0.293	0.24716	0.26077	0.25331	0.35828		0.28771	0.18839	0.18151
3.07215	0.25286	0.29485	0.2542	0.3373	0.27618	0.16957	0.37763	0.22691	0.26167	0.28653	0.2644	0.23838	0.23785	0.23502	0.2188	0.27101	0.25199		0.29094	0.36802	0.41754	0.48183	0.31845	0.31088	0.36082	0.26443	0.36022	0.31218	0.28746	0.33078	0.26578	0.26085	0.2575	0.24689	0.35954		0.27672	0.17114	0.18039
3.32816	0.24434	0.28847	0.25053	0.321	0.27324	0.1682	0.36357	0.2196	0.2444	0.26801	0.26302	0.22157	0.22309	0.21781	0.20576	0.25224	0.23794		0.27315	0.36445	0.41017	0.472	0.31132	0.30037	0.34529	0.25253	0.35877	0.30125	0.26746	0.3252	0.2581	0.24912	0.24112	0.24264	0.34344		0.25434	0.16382	0.17837
3.58417	0.23506	0.2783	0.23405	0.31127	0.26635	0.15218	0.35291	0.20486	0.23737	0.25643	0.26357	0.2138	0.2189	0.20821	0.20796	0.25064	0.22761		0.25675	0.34733	0.40252	0.46916	0.3055	0.3016	0.33721	0.24455	0.33891	0.29904	0.25968	0.3054	0.27212	0.24588	0.23476	0.23489	0.33162		0.26564	0.15723	0.16124
3.84019	0.22496	0.26958	0.23179	0.29857	0.26272	0.14632	0.34329	0.19896	0.23016	0.24161	0.24421	0.20782	0.20731	0.20183	0.19397	0.23467	0.21105		0.25015	0.34088	0.39465	0.46027	0.29725	0.29711	0.33122	0.23839	0.33255	0.2891	0.25713	0.29765	0.25364	0.22071	0.21599	0.21831	0.3061		0.22218	0.14784	0.14549
4.0962	0.22702	0.2658	0.22414	0.29592	0.25699	0.13762	0.33276	0.18692	0.22385	0.24284	0.23318	0.18991	0.19728	0.18235	0.17238	0.22092	0.22579		0.24543	0.33602	0.3829	0.45348	0.29304	0.29788	0.3209	0.22704	0.32517	0.28211	0.25669	0.29594	0.24716	0.2251	0.21476	0.20272	0.30152		0.21092	0.14549	0.15925
4.60822	0.21328	0.26325	0.21654	0.29094	0.24233	0.13371	0.32373	0.17182	0.22358	0.22172	0.21461	0.18924	0.18806	0.16353	0.16105	0.21645	0.20204		0.22661	0.31763	0.36646	0.44012	0.2689	0.28044	0.30491	0.21228	0.30823	0.26222	0.24068	0.27917	0.23067	0.20658	0.20538	0.18456	0.28601		0.20921	0.14192	0.14082
5.12025	0.20067	0.25755	0.20137	0.27741	0.22481	0.12555	0.31638	0.1593	0.21394	0.21786	0.2038	0.18072	0.17483	0.15861	0.16296	0.19912	0.19216		0.21427	0.3074	0.35758	0.4291	0.25918	0.26923	0.28931	0.20309	0.28678	0.24451	0.22485	0.26668	0.23347	0.19782	0.1838	0.17716	0.2655		0.19118	0.1327	0.11104
5.63227	0.18594	0.24631	0.19321	0.26954	0.21573	0.12414	0.30627	0.15753	0.20679	0.20516	0.20297	0.16751	0.16455	0.14729	0.15358	0.18613	0.16252		0.2008	0.30084	0.35182	0.41856	0.24617	0.26149	0.28201	0.20619	0.28257	0.22944	0.21663	0.25471	0.22236	0.20614	0.16844	0.17343	0.26712		0.17357	0.12204	0.10006
6.1443	0.17941	0.23467	0.18216	0.26305	0.20875	0.10623	0.30397	0.1557	0.20181	0.2007	0.19623	0.17012	0.16219	0.13875	0.14427	0.18957	0.15657		0.18517	0.29343	0.3457	0.41329	0.23879	0.2551	0.27803	0.19108	0.27551	0.21994	0.20994	0.23908	0.21391	0.19458	0.16136	0.16619	0.25042		0.15588	0.10519	0.09027
6.65632	0.17196	0.2309	0.17718	0.2501	0.20157	0.09339	0.29831	0.14607	0.20183	0.18461	0.19103	0.15916	0.15078	0.13403	0.13201	0.17274	0.1413		0.18052	0.28327	0.34331	0.40022	0.23203	0.25282	0.26227	0.1886	0.26875	0.21453	0.18952	0.23488	0.20871	0.187	0.15347	0.16738	0.24845		0.14761	0.09885	0.08905
7.16835	0.16226	0.21988	0.16414	0.23986	0.19329	0.08879	0.29311	0.14242	0.19428	0.1713	0.17496	0.14605	0.14809	0.13186	0.12231	0.171	0.13253		0.17721	0.27608	0.33627	0.39028	0.22732	0.24642	0.25459	0.18326	0.26683	0.19885	0.18675	0.22283	0.2069	0.17113	0.15562	0.15087	0.25258		0.14591	0.09777	0.09702
7.68037	0.15451	0.2125	0.15702	0.23844	0.18916	0.08906	0.28922	0.12598	0.17641	0.16718	0.17193	0.13982	0.16545	0.13694	0.12715	0.1528	0.14386		0.16293	0.26898	0.32836	0.38757	0.21905	0.24205	0.25567	0.18068	0.2546	0.18842	0.18029	0.23482	0.19369	0.16705	0.14351	0.14121	0.25003		0.14346	0.08326	0.08224
8.1924	0.15168	0.21401	0.15623	0.23302	0.18717	0.08969	0.28401	0.12297	0.17916	0.16252	0.16299	0.13766	0.1612	0.13065	0.11282	0.15229	0.13422		0.1514	0.26313	0.32845	0.38159	0.21374	0.23204	0.24876	0.17119	0.24636	0.17928	0.17822	0.2308	0.19715	0.16679	0.13882	0.13304	0.24215		0.15112	0.08144	0.0873
9.21645	0.14992	0.20414	0.1479	0.2109	0.18179	0.08278	0.26903	0.12009	0.16551	0.14393	0.14716	0.13254	0.14898	0.12514	0.10615	0.12949	0.1258		0.14967	0.25179	0.31358	0.36948	0.2211	0.21997	0.24107	0.16257	0.23311	0.17547	0.17559	0.21636	0.18409	0.16137	0.14516	0.1202	0.23683		0.13172	0.08193	0.08473
10.2405	0.14558	0.20228	0.13795	0.19403	0.1829	0.07548	0.25891	0.11281	0.16186	0.13131	0.14701	0.14193	0.13414	0.12721	0.10247	0.12547	0.10846		0.14167	0.24712	0.30256	0.35919	0.21228	0.21084	0.23668	0.15398	0.23199	0.17036	0.16952	0.20735	0.17353	0.14499	0.13536	0.11188	0.22343		0.12305	0.07035	0.08265
11.2645	0.14573	0.19337	0.137	0.18138	0.1787	0.0705	0.25329	0.10866	0.14903	0.12198	0.14073	0.13462	0.12331	0.13215	0.09819	0.11402	0.10933		0.13351	0.23839	0.29389	0.34723	0.20215	0.20669	0.22861	0.15287	0.22563	0.16943	0.15736	0.19624	0.15436	0.13787	0.12013	0.1125	0.22736		0.12095	0.06288	0.0834
12.2886	0.13128	0.17454	0.13356	0.17829	0.16386	0.05714	0.24703	0.11253	0.13906	0.10584	0.14167	0.12697	0.13194	0.12649	0.08892	0.12207	0.10267		0.11523	0.23894	0.28422	0.34076	0.18845	0.20872	0.22745	0.14705	0.22023	0.15887	0.15665	0.19332	0.15222	0.12873	0.12183	0.10859	0.22312		0.10141	0.06934	0.06391
13.3126	0.12276	0.17407	0.13013	0.18147	0.15239	0.06139	0.25268	0.1079	0.13125	0.09099	0.13376	0.12341	0.12627	0.1054	0.07882	0.11217	0.09179		0.10497	0.23198	0.28128	0.34122	0.17659	0.21258	0.2201	0.14661	0.21286	0.15771	0.14992	0.19098	0.14799	0.12827	0.11396	0.09402	0.21602		0.09416	0.06038	0.06209
14.3367	0.12845	0.16937	0.1235	0.16148	0.15524	0.0658	0.24723	0.11109	0.12653	0.09223	0.12786	0.12867	0.12569	0.10638	0.08151	0.10005	0.06735		0.09419	0.22788	0.27491	0.33645	0.17597	0.20721	0.21353	0.13468	0.21202	0.14283	0.14149	0.19363	0.14947	0.1166	0.101	0.08969	0.20758		0.08255	0.05802	0.06757
15.3607	0.12424	0.17353	0.11771	0.16594	0.14557	0.0622	0.23876	0.10597	0.12516	0.08251	0.12862	0.13281	0.12489	0.09854	0.07796	0.0946	0.07735		0.09615	0.22693	0.27774	0.33323	0.17854	0.20493	0.21294	0.12552	0.21495	0.14124	0.13754	0.19382	0.15769	0.1224	0.11407	0.08613	0.20438		0.08196	0.04253	0.0595
16.3848	0.11939	0.1769	0.10021	0.16461	0.13983	0.05772	0.23192	0.09772	0.12828	0.07434	0.12985	0.12909	0.12505	0.08594	0.07692	0.0917	0.07809		0.09529	0.22565	0.2722	0.33184	0.17619	0.21213	0.2071	0.1195	0.21305	0.14067	0.13246	0.18072	0.15143	0.11424	0.10537	0.08753	0.20619		0.10219	0.03643	0.05596
18.4329	0.11025	0.16409	0.07976	0.16457	0.13593	0.04877	0.23124	0.08837	0.11369	0.06911	0.12277	0.12296	0.1148	0.08399	0.07589	0.09304	0.06559		0.08274	0.22623	0.26467	0.32817	0.17263	0.19712	0.19259	0.11434	0.19269	0.12535	0.1215	0.17514	0.14814	0.09369	0.08212	0.07719	0.19935		0.07739	0.03361	0.06433
20.481	0.10141	0.16446	0.07728	0.15065	0.13813	0.04822	0.2372	0.08242	0.09556	0.0598	0.11534	0.12016	0.11855	0.07575	0.06303	0.09708	0.05507		0.08421	0.23297	0.26193	0.32455	0.15605	0.19635	0.19736	0.10689	0.1933	0.12676	0.10908	0.16411	0.13413	0.09068	0.08272	0.067	0.18723		0.08056	0.03562	0.06319
22.5291	0.09404	0.14512	0.0836	0.13269	0.13997	0.04051	0.22959	0.08766	0.09709	0.04481	0.10315	0.10531	0.11272	0.06448	0.06457	0.09178	0.05123		0.0761	0.22464	0.26025	0.32238	0.15191	0.19326	0.19722	0.11078	0.19825	0.12138	0.1087	0.17463	0.13228	0.06709	0.0752	0.06329	0.19131		0.08514	0.02934	0.06114
24.5772	0.09744	0.14489	0.08658	0.12242	0.13609	0.03556	0.21803	0.08942	0.10043	0.0487	0.09481	0.09346	0.10875	0.05457	0.05481	0.08752	0.05204		0.07265	0.2192	0.25472	0.3224	0.15459	0.19167	0.19518	0.10699	0.18868	0.1144	0.10922	0.1725	0.1335	0.07367	0.06314	0.0663	0.17441		0.08668	0.01177	0.04851
26.6253	0.09989	0.14989	0.08585	0.10979	0.12712	0.02714	0.20496	0.0783	0.09004	0.04758	0.08471	0.08931	0.10377	0.06795	0.05011	0.07981	0.0302		0.05114	0.21676	0.24638	0.31496	0.15552	0.18225	0.18087	0.10423	0.18301	0.11697	0.09969	0.17034	0.12398	0.06956	0.05614	0.05942	0.17212		0.08624	0.02314	0.05905
28.6734	0.09806	0.15235	0.06878	0.10316	0.11079	0.03149	0.20312	0.07225	0.08963	0.04346	0.07138	0.08207	0.10177	0.0671	0.05003	0.07768	0.02431		0.04385	0.20818	0.24332	0.31416	0.15492	0.19024	0.17565	0.09675	0.18506	0.1229	0.09138	0.15059	0.12314	0.06624	0.04597	0.06627	0.17685		0.07717	0.01083	0.03746
30.7215	0.0968	0.14399	0.0608	0.10067	0.1048	0.0156	0.20146	0.06538	0.08597	0.04783	0.07332	0.08385	0.09584	0.05781	0.05075	0.07195	0.03264		0.05905	0.20328	0.2403	0.30594	0.14248	0.18852	0.18183	0.09588	0.16012	0.11419	0.09424	0.15286	0.10591	0.06385	0.05172	0.05756	0.18097		0.07185	0.0207	0.03882
32.7696	0.09404	0.13096	0.0487	0.10708	0.10659	0.01282	0.19448	0.05761	0.08444	0.04768	0.08203	0.07551	0.09321	0.05832	0.04947	0.07443	0.02709		0.05915	0.20864	0.24809	0.30173	0.13943	0.18687	0.16995	0.09356	0.15543	0.11087	0.09595	0.15471	0.11759	0.05556	0.06166	0.05266	0.18527		0.06274	0.0279	0.04098
36.8658	0.08989	0.1331	0.05074	0.11479	0.11754	0.00962	0.19088	0.05763	0.07705	0.05542	0.08527	0.0648	0.07986	0.04974	0.04128	0.06205	0.02437		0.04765	0.20532	0.23144	0.29864	0.13583	0.18296	0.16249	0.0911	0.16041	0.10567	0.11394	0.14859	0.1062	0.05758	0.05707	0.04629	0.16196		0.05816	0.02066	0.04149
40.962	0.08677	0.12226	0.04174	0.1135	0.11408	0.01159	0.17923	0.06125	0.06486	0.05956	0.09351	0.06238	0.07608	0.04917	0.0434	0.05537	0.02882		0.038	0.19711	0.22878	0.28558	0.1323	0.17872	0.17154	0.09282	0.16293	0.09928	0.1001	0.1413	0.09459	0.06139	0.05781	0.05344	0.17289		0.06032	0.02828	0.03274
45.0582	0.0768	0.12343	0.03882	0.09141	0.12103	0.00699	0.17276	0.05194	0.07472	0.06249	0.08477	0.06971	0.06064	0.05474	0.04116	0.05678	0.04593		0.03456	0.19893	0.21942	0.27844	0.13118	0.17003	0.15884	0.08704	0.15911	0.09839	0.08713	0.14035	0.0846	0.06476	0.04655	0.04738	0.16965		0.04791	0.02923	0.03749
49.1544	0.08505	0.11762	0.0302	0.09224	0.11022	0.00637	0.16522	0.04644	0.06963	0.05222	0.0713	0.06087	0.06367	0.05646	0.02014	0.05557	0.05008		0.02196	0.20907	0.22021	0.27212	0.12954	0.16296	0.15347	0.07141	0.15034	0.10366	0.09374	0.1204	0.08007	0.0664	0.05429	0.03315	0.15698		0.03516	0.02651	0.02795
53.2506	0.08881	0.11958	0.01318	0.09506	0.1062	-0.00047	0.16185	0.05205	0.06109	0.05494	0.07409	0.05314	0.0669	0.06606	0.0233	0.04255	0.03291		0.02837	0.19697	0.21384	0.27186	0.14033	0.16807	0.15011	0.07407	0.15158	0.10081	0.07906	0.11413	0.08699	0.06557	0.04859	0.02977	0.14891		0.01996	0.02728	0.01863
57.3468	0.09717	0.11144	0.0192	0.08458	0.1074	-0.00076	0.15028	0.04639	0.06467	0.04505	0.06113	0.0516	0.05859	0.05346	0.02081	0.04539	0.03958		0.03187	0.19164	0.20843	0.26803	0.12593	0.17363	0.14501	0.08501	0.14212	0.09596	0.08258	0.10847	0.09692	0.06085	0.0458	0.04112	0.14301		0.01617	0.03151	0.01275
61.443	0.08924	0.11228	0.02705	0.08496	0.0949	-0.00527	0.15418	0.04399	0.05556	0.04625	0.05018	0.05226	0.06548	0.04908	0.02974	0.04325	0.0351		0.01989	0.1902	0.22057	0.2712	0.11618	0.16626	0.15598	0.07395	0.1452	0.10377	0.08342	0.10714	0.08834	0.05236	0.03007	0.04138	0.15039		0.02144	0.02275	0.01576
65.5392	0.08123	0.10545	0.02346	0.08465	0.08778	0.00077	0.15176	0.03581	0.03762	0.05086	0.04959	0.04869	0.06752	0.04891	0.02484	0.0402	0.02905		0.02779	0.19133	0.23012	0.26511	0.10625	0.16499	0.15045	0.06939	0.15411	0.09689	0.07638	0.1048	0.0743	0.0495	0.03126	0.0478	0.14406		0.01769	0.02903	0.02576
73.7316	0.07689	0.10687	0.02587	0.09816	0.08745	0.00584	0.14848	0.03648	0.04627	0.0576	0.05226	0.05461	0.05478	0.03787	0.02974	0.03526	0.02567		0.01619	0.18945	0.22882	0.2731	0.11228	0.16682	0.14471	0.06599	0.1511	0.07887	0.06992	0.11385	0.08217	0.02532	0.03004	0.04676	0.13608		0.01694	0.02617	0.02758
81.924	0.06378	0.11677	0.01397	0.08513	0.07549	0.01367	0.14702	0.03181	0.05572	0.0473	0.04385	0.03843	0.05461	0.03041	0.01614	0.03259	0.01017		0.02228	0.18449	0.22645	0.26338	0.11678	0.1604	0.14917	0.06384	0.13101	0.08526	0.06564	0.1106	0.08111	0.01636	0.03465	0.02934	0.13445		0.03254	0.01427	0.02098
90.1164	0.05348	0.10425	0.01456	0.08078	0.07032	0.02068	0.13429	0.04673	0.05377	0.04012	0.03381	0.0472	0.04547	0.03327	0.01272	0.03713	0.01582		0.01457	0.17998	0.21867	0.26126	0.10804	0.14988	0.14286	0.0623	0.11694	0.08802	0.06383	0.0958	0.07877	0.01399	0.03022	0.02223	0.11986		0.03676	0.01998	0.00299
98.3088	0.05788	0.1053	0.02388	0.08394	0.08484	0.00866	0.13829	0.02889	0.05026	0.01981	0.02232	0.03355	0.04837	0.03727	0.00393	0.03941	0.01529		0.02289	0.17702	0.21355	0.2651	0.10096	0.14291	0.12991	0.07692	0.12205	0.09062	0.06486	0.1001	0.07251	0.01121	0.03971	0.01806	0.10967		0.0552	0.02328	0.01901
106.501	0.05626	0.11413	0.02422	0.07158	0.07818	0.01986	0.14582	0.0259	0.04706	0.0026	0.013	0.03238	0.04718	0.03234	0.01414	0.04244	0.01082		0.01788	0.17544	0.20867	0.26534	0.09694	0.16038	0.13996	0.06405	0.12111	0.08	0.0794	0.09108	0.05708	0.02756	0.03179	0.0168	0.11102		0.02263	0.02078	0.00961
114.694	0.06333	0.12291	0.03157	0.05189	0.08619	0.00593	0.14042	0.03467	0.04484	0.00853	0.02531	0.02905	0.04493	0.01983	0.01799	0.02882	0.0011		0.01516	0.17012	0.20559	0.26212	0.09098	0.14967	0.1427	0.05713	0.1244	0.06433	0.07024	0.08988	0.06667	0.0397	0.02377	0.0137	0.11157		0.02771	0.02159	0.00722
122.886	0.05854	0.12709	0.02951	0.06195	0.08826	0.00192	0.14334	0.03297	0.04148	0.02032	0.03595	0.02882	0.05137	-0.00509	0.00219	0.02268	0.00644		0.01554	0.17671	0.20757	0.25899	0.08256	0.15581	0.14639	0.04641	0.13259	0.06101	0.05705	0.08821	0.06453	0.02555	0.01446	0.03136	0.11212		0.03133	0.01693	-0.00822
131.078	0.06571	0.12132	0.02652	0.06269	0.08194	0.01093	0.12365	0.01484	0.04142	0.02075	0.03111	0.01689	0.04128	0.01186	0.00963	0.03239	0.00676		0.00825	0.17509	0.19863	0.27054	0.08328	0.166	0.14886	0.05376	0.14073	0.07332	0.05686	0.08439	0.04845	0.02966	0.01794	0.03603	0.10785		0.02311	0.00238	0.00216
147.463	0.0553	0.11843	0.01188	0.08117	0.07029	0.00855	0.11651	0.01078	0.04854	0.01273	0.0139	0.03023	0.04458	-0.00627	0.02059	0.01831	-0.00606		0.00935	0.17835	0.18886	0.25243	0.0841	0.14807	0.13055	0.05301	0.12953	0.05454	0.07137	0.07987	0.05187	0.02244	0.02839	0.02232	0.10501		0.02732	-0.00027	0.01331
163.848	0.04886	0.11045	0.01514	0.08062	0.06817	-0.00373	0.12073	0.01195	0.05264	-0.00935	0.01624	0.0425	0.05525	-0.01212	0.01782	0.03251	-0.01985		0.01587	0.17155	0.18718	0.26425	0.08381	0.14249	0.11812	0.05664	0.12136	0.07293	0.06599	0.08698	0.05085	0.03388	0.02038	0.01648	0.10561		0.01217	0.01762	0.00551
180.233	0.04344	0.10291	-0.00543	0.07979	0.06278	0.007	0.11115	0.00891	0.05335	0.00277	0.02362	0.04005	0.05005	-0.00115	0.01901	0.01248	0.00558		0.0055	0.17438	0.19691	0.24374	0.08687	0.13479	0.13023	0.04859	0.12141	0.08331	0.06076	0.10117	0.06291	0.00635	0.03051	0.02331	0.09951		0.02429	0.0131	0.01263
196.618	0.04474	0.08854	-0.0082	0.07633	0.05819	0.00761	0.12646	0.01472	0.03367	-0.00517	0.0134	0.03524	0.04179	0.00635	0.02043	4e-05	0.00881		0.02157	0.17536	0.19614	0.22803	0.09415	0.13939	0.13115	0.06426	0.12843	0.08734	0.05512	0.10004	0.05677	0.00627	0.02717	0.0129	0.10434		0.02289	0.01082	0.00044
213.002	0.03832	0.09184	0.00047	0.06674	0.06245	-0.00669	0.11022	0.01261	0.03042	-0.00734	0.00411	0.0358	0.02449	-0.00263	0.02372	0.00014	-0.00321		0.01241	0.16634	0.19635	0.23364	0.09072	0.14268	0.13186	0.04897	0.13468	0.08832	0.04613	0.09797	0.04806	0.00164	0.01238	0.00506	0.11185		0.03865	0.01626	0.00251
229.387	0.05223	0.0997	-0.01103	0.06659	0.06586	0.00981	0.11631	0.02706	0.0239	-0.01195	-0.00571	0.02756	0.01652	0.00417	0.02568	0.00898	-0.00419		0.02145	0.16895	0.18482	0.23341	0.09029	0.14161	0.11829	0.04094	0.11934	0.07294	0.05203	0.09451	0.03161	-0.00321	0.00181	0.0075	0.11303		0.03465	0.01212	-0.004
245.772	0.05599	0.10764	-0.02226	0.06793	0.05033	0.01047	0.11473	0.02811	0.01376	-0.01125	-0.00185	0.03054	0.02403	0.00643	0.02185	0.01834	0.00657		0.02834	0.17228	0.18155	0.23643	0.0853	0.1452	0.10904	0.03964	0.13294	0.07344	0.04482	0.08438	0.03224	-0.00025	0.01419	0.01325	0.104		0.02888	0.01023	-0.00887
262.157	0.04711	0.10319	-0.02149	0.07083	0.05769	0.01309	0.11505	0.00511	0.03779	0.00094	0.00077	0.02997	0.02234	0.00423	0.01151	0.01393	-0.00098		0.02509	0.15625	0.18526	0.21689	0.09053	0.13896	0.11673	0.03193	0.12116	0.08644	0.05195	0.08186	0.02319	-0.01221	0.03062	0.02405	0.0934		0.02796	0.00823	-0.01626
294.926	0.05886	0.09897	-0.02098	0.07349	0.05641	0.00826	0.11276	0.01833	0.01898	-0.00241	0.00056	0.03924	0.01653	0.00671	0.0122	-0.00017	-0.00222		0.02636	0.14081	0.1908	0.2142	0.07921	0.13994	0.10563	0.04922	0.13081	0.06242	0.04889	0.08807	0.03043	-0.00181	0.0396	0.01686	0.0824		0.01933	0.01103	-0.01099
327.696	0.06704	0.07399	-0.0147	0.06056	0.06038	0.00224	0.11099	0.01621	0.02134	-0.0174	-0.00838	0.03247	0.02386	0.00536	0.00906	0.00455	-0.01472		0.02068	0.13538	0.19592	0.22782	0.07362	0.14046	0.1165	0.05804	0.12789	0.06648	0.04311	0.0752	0.02087	0.00174	0.02788	0.01587	0.07563		0.01171	0.01006	-0.00831
360.465	0.06366	0.07588	-0.00858	0.06115	0.04942	0.00836	0.09976	0.0086	0.02284	0.00496	-0.01383	0.01575	0.02841	0.01046	0.00712	0.01792	0.00764		0.0032	0.13743	0.19335	0.22624	0.07862	0.12908	0.12241	0.03566	0.11773	0.06253	0.03599	0.07542	0.03304	0.01726	0.02665	0.01061	0.08632		0.00972	0.00765	0.00448
393.235	0.05924	0.08583	-0.01946	0.0493	0.03868	0.0162	0.10711	0.00512	0.03127	-0.0008	-0.01263	0.00486	0.02679	0.02102	0.00304	0.01937	0.01143		-0.00873	0.15268	0.20798	0.23766	0.07155	0.13785	0.11293	0.03094	0.11471	0.06708	0.0164	0.08152	0.03525	-0.00186	0.00463	0.01094	0.08283		0.01364	0.01217	0.00071
426.005	0.05003	0.0786	-0.02754	0.03909	0.0411	0.00032	0.1063	-0.00542	0.03577	0.0068	-0.0196	0.00509	0.03653	0.0183	0.01953	0.00727	0.02729		-0.00686	0.16026	0.19804	0.23302	0.07022	0.13238	0.10222	0.03273	0.13278	0.06588	0.02661	0.07631	0.02592	0.01272	0.01252	0.00794	0.08943		0.00492	0.00777	-0.00055
458.774	0.042	0.07813	-0.02521	0.06057	0.04761	0.00571	0.11408	-0.00533	0.0315	0.01605	-0.0126	0.009	0.02446	0.00489	0.00703	0.00801	0.0251		0.00613	0.14391	0.20572	0.2185	0.07114	0.14041	0.09581	0.03699	0.12495	0.05867	0.03204	0.08086	0.02906	-0.02296	0.0351	0.00025	0.0866		-0.00087	0.0039	-0.00748
491.544	0.04553	0.08574	-0.01932	0.06601	0.05251	0.00277	0.12805	-0.00488	0.02936	0.01516	-0.00934	0.01006	0.02615	0.01746	0.00965	0.01245	0.02117		0.01289	0.14221	0.19794	0.21441	0.06875	0.13769	0.1015	0.05187	0.12093	0.05704	0.04567	0.07881	0.03152	-0.01674	0.02576	-0.00798	0.07971		0.00757	0.00749	-0.01744
524.313	0.0343	0.08915	-0.00112	0.04095	0.05365	0.01177	0.11486	-0.00492	0.02087	0.00406	-0.00866	0.00245	0.02771	-0.00114	0.01848	0.01486	0.01237		0.00527	0.1361	0.19659	0.21389	0.06803	0.13956	0.1047	0.0545	0.12154	0.04589	0.04044	0.07194	0.01864	0.0064	0.02858	-0.00029	0.0818		0.011	0.00696	-0.00483
589.853	0.03273	0.0768	0.00122	0.04635	0.05483	0.01136	0.09375	0.00755	0.01591	0.00863	-0.00787	-0.01343	0.02941	-0.01482	0.00749	0.01526	0.01414		0.00986	0.14256	0.17451	0.19988	0.06012	0.12417	0.09303	0.04747	0.10521	0.03073	0.02609	0.07985	0.0357	-0.01378	0.009	0.01421	0.06889		-0.0095	0.00839	-0.00131
655.392	0.03446	0.09776	-0.00278	0.04461	0.04774	0.00819	0.10076	0.00196	0.02306	0.00346	-0.00919	-0.01173	0.00286	0.01752	0.00878	0.02801	-0.00121		0.00944	0.12776	0.16658	0.18569	0.05197	0.12325	0.0961	0.05157	0.08608	0.03671	0.03357	0.07454	0.02567	-0.01892	0.01519	0.02181	0.06087		-0.00752	0.00772	-0.00355
720.931	0.03169	0.06592	-0.00344	0.05641	0.03241	0.01282	0.11197	0.00204	0.01643	-0.0012	-0.01208	-0.00369	-0.00268	0.00695	0.01011	0.04652	-0.01929		-0.00021	0.12572	0.18209	0.18556	0.04406	0.11501	0.10118	0.0482	0.08641	0.04174	0.03175	0.07656	0.00954	-0.00939	0.00575	0.0219	0.06297		0.00622	0.00663	0.00462
786.47	0.0277	0.06289	-0.00053	0.02875	0.03665	0.0112	0.10508	-0.00408	0.019	0.0058	-0.01296	0.00914	-0.00099	0.00041	0.00565	0.03464	-0.02252		-0.00066	0.10978	0.17674	0.1886	0.04858	0.11009	0.09225	0.05118	0.09085	0.04641	0.03487	0.06138	0.00319	-0.00401	0.01444	0.0166	0.06845		-0.00196	0.01061	0.00799
852.009	0.03097	0.06112	0.00808	0.02384	0.04202	0.00331	0.08427	-0.00406	0.02299	0.01383	-0.01793	0.00277	-0.00448	0.00889	0.00637	0.02301	-0.00612		-0.00287	0.1025	0.16541	0.21258	0.05629	0.10986	0.08452	0.03814	0.11099	0.04238	0.03824	0.06655	-0.00197	0.00251	0.00259	0.01672	0.05813		-0.01486	0.00128	0.00774
917.548	0.03863	0.04319	0.01834	0.01469	0.04349	0.00824	0.0753	0.01063	0.01271	0.02344	-0.01435	0.00174	-0.00139	0.00962	-0.00818	0.01293	-0.01523		0.00191	0.0833	0.16689	0.19504	0.04393	0.12432	0.09016	0.0343	0.09297	0.02989	0.04208	0.06984	-0.00346	-0.00138	0.01641	0.01469	0.05327		0.01077	0.00452	0.00923
983.088	0.03958	0.04176	0.03213	0.00613	0.03672	0.00081	0.09085	0.01286	0.00171	0.00655	0.01914	-0.00154	0.00896	-0.00152	-0.00586	0.00305	0.00119		-0.00329	0.08645	0.15362	0.20312	0.05242	0.12779	0.09323	0.04681	0.10397	0.04453	0.03937	0.06448	0.01832	-0.01562	0.02228	0.0107	0.06145		0.00473	-0.00034	0.00199
1048.63	0.03639	0.03872	0.01834	-0.00621	0.01715	0.00266	0.10198	0.01038	0.01014	-0.02116	0.01625	0.01084	0.00093	-0.02027	-0.01031	0.01056	0.00532		-0.01595	0.07737	0.16048	0.19475	0.04934	0.12445	0.08768	0.05471	0.08344	0.04278	0.03231	0.06088	0.04169	-0.00816	0.03255	0.00587	0.06127		-0.00536	0.00227	0.00961
1179.71	0.03887	0.03227	0.00142	0.02528	0.03234	0.00242	0.0939	0.0053	0.01403	-0.01158	-0.00763	0.00863	-0.00155	-0.01813	-0.01428	-0.00247	-0.00966		-0.00566	0.09253	0.14788	0.19288	0.03784	0.08758	0.05464	0.05335	0.06643	0.03024	0.03006	0.03807	0.03998	0.00672	0.01493	-0.00589	0.0356		-0.00437	0.00403	0.01353
1310.78	0.03987	0.03217	-0.01898	0.0204	0.03766	0.00148	0.08154	0.00267	0.01147	0.01569	-0.02167	0.00502	-0.01215	0.00169	-0.00921	-0.00027	-0.01153		-0.02611	0.07759	0.13901	0.18982	0.01562	0.09117	0.06507	0.04767	0.07299	0.02462	0.03143	0.04932	0.03355	0.02128	0.01337	0.01693	0.03081		0.00123	0.00059	-0.00822
1441.86	0.0235	0.01712	-0.01082	0.02032	0.02134	-0.00217	0.08123	-0.0151	0.00679	0.01028	0.00338	-0.00152	-0.00215	-0.00815	-0.00815	0.02126	-0.01189		0.01041	0.06169	0.15164	0.17502	0.01698	0.09024	0.05897	0.03688	0.07137	0.04868	0.01075	0.03007	0.01736	0.00543	0.03455	0.01203	0.04763		-0.00541	0.00305	-0.00619
1572.94	0.01247	-0.00268	-0.00284	-0.00781	0.0068	-0.00459	0.07386	-0.00497	0.00926	-0.01701	0.00682	-0.00992	-0.01057	-0.00708	-0.0196	0.01135	0.01288		-0.00918	0.05223	0.14106	0.1511	0.02537	0.10034	0.06809	0.04254	0.05397	0.03446	0.00133	0.04432	0.01004	0.02025	0.02163	0.03145	0.07104		-0.01345	0.00623	0.00601
1704.02	0.02926	-0.02046	-0.00388	-0.00491	-0.00736	-0.00447	0.05978	-0.02168	0.01734	-0.00729	0.01299	-0.01895	-0.01536	-0.01047	-0.02399	-0.00423	-0.01796		0.00534	0.04914	0.13588	0.14218	0.02334	0.09862	0.0657	0.03825	0.05471	0.03359	0.01171	0.04177	0.01267	0.01203	0.01785	0.02009	0.06171		-0.00874	0.00935	0.00221
1835.1	0.022	-0.03495	0.00528	-0.00304	-0.01025	-0.00678	0.07317	-0.00607	0.01556	0.01953	-0.02009	-0.03117	-0.01686	-0.01155	-0.01737	-0.01346	-0.01439		0.01307	0.05287	0.13621	0.13273	0.01621	0.10579	0.08089	0.03172	0.06811	0.03847	0.00462	0.03468	0.01419	0.00029	0.01676	0.0063	0.04655		-0.0053	0.00238	0.00557
1966.18	0.02457	-0.01834	0.01696	-0.01891	-0.03323	-0.00887	0.07015	-0.00671	0.00104	0.00521	-0.02363	-0.00258	-0.00327	-0.0072	-0.00526	-0.00912	-0.00255		0.0142	0.04241	0.15354	0.12951	0.02076	0.09868	0.06983	0.02426	0.06927	0.03892	0.01605	0.03467	-0.00418	0.00627	0.01455	0.01085	0.05762		-0.00653	0.00893	-0.00087
2097.25	0.04225	-0.0237	0.02619	0.0079	-0.01903	-0.00458	0.05591	0.00551	0.00437	-0.00131	-0.02632	-0.00234	0.00814	0.01007	-0.00595	0.00554	-0.00193		0.03331	0.03384	0.13764	0.12556	0.01388	0.09088	0.05393	0.02628	0.06462	0.03718	-0.00167	0.04535	-0.01269	-0.0037	0.00148	0.00825	0.09165		-0.006	-0.0099	-0.01343
																																					-0.00594	-0.00405	-0.0107

## Sheet: Fig.S4c
	Control (Nucleus)																	Nucleus (torin 2-3h)																Cytoplasm (torin 2-3h)
ms
0.001	1	-0.00055	-0.01385	-0.00442	-0.0093	1	-0.00175	-0.00945	-0.00055	-0.01385	-0.00021	1	-0.00087	-0.00067	1	1		1	1	1	1	1	1	1	1	1	1	1						1	1	1	1	1	1	1	1	1	1	1	1
0.002	0.15832	0.01083	0.0309	0.00311	0.00145	0.15832	0.01575	0.01629	0.01083	0.0309	0.00073	-0.22248	0.00115	0.00202	0.55817	2.32096		0.94969	0.69807	1	1.25061	0.52269	0.45493	1.28639	0.11326	0.23386	3.14105	0.73433						1.20241	0.84647	1.29343	0.80876	1.25334	0.7068	0.99289	1.01282	1.02802	1.26933	1.54366	0.67104
0.003	1.75491	-0.00594	0.00437	0.00179	0.00145	1.75491	-0.01372	0.00116	-0.00594	0.00437	0.00623	-0.00547	0.00032	0.00353	0.29427	2.37673		1.29888	1.45084	1.5094	1.03466	0.41206	1.19835	1.05839	1.02663	0.27795	1.17783	0.77509						1.05986	0.87602	1.02063	1.2005	0.81673	0.75916	0.8351	1.11789	0.75378	1.55514	1.99767	0.65621
0.004	-2.2194	0.00886	0.00658	-0.00447	0.00181	-2.2194	0.02459	-0.01068	0.00886	0.00658	-0.00088	-1.17032	-0.00304	0.00287	-0.23355	2.34656		0.6413	1.18475	1.17032	0.629	0.50017	0.79551	0.96085	0.8026	0.26517	4.1938	0.55533						1.21459	0.97718	1.23485	0.60029	1.08019	1.36894	0.90744	0.73796	0.84221	1.03381	2.54843	0.66248
0.005	0.40088	0.00188	-0.00128	-0.00219	0.01012	0.40088	0.00709	0.0158	0.00188	-0.00128	-0.00216	1.07548	0.00157	3e-05	0.20674	3.08876		0.96892	1.3009	1.07548	1.56119	0.48311	1.5041	1.14465	0.49083	0.423	1.14745	0.94652						1.25276	1.1703	1.33256	1.17152	1.21672	1.1406	1.00034	0.85741	0.67455	1.01945	1.65787	0.5459
0.006	-1.49981	0.01258	0.02045	0.00915	-0.00587	-1.49981	0.0292	-0.00353	0.01258	0.02045	-0.00217	0.22553	-0.00209	0.0015	0.96434	0.09836		0.45876	1.0344	0.22553	1.22204	0.47995	1.53646	1.34244	0.9201	0.53988	2.23561	0.67343						1.19799	1.0507	1.15571	1.18224	1.02926	0.82296	1.08486	1.06219	0.92971	1.46733	1.87833	0.40952
0.007	3.28106	-0.00389	0.01379	-0.0014	-0.00478	3.28106	-0.00525	-0.00928	-0.00389	0.01379	-0.00016	-1.57926	0.00179	0.00406	0.7716	0.10252		0.64532	1.05845	0.57926	0.74798	0.48943	1.73831	1.24063	1.03906	0.31879	1.60254	0.80644						0.69625	0.8865	1.30037	0.8695	1.36801	0.92872	0.82445	0.8501	1.07179	1.31081	1.5366	0.68784
0.008	0.14823	-0.01338	-0.00839	-0.01322	0.00262	0.14823	-0.00452	-0.00279	-0.01338	-0.00839	0.00205	0.26531	6e-05	-0.00039	0.82646	0.44988		1.74746	0.64712	0.26531	1.30676	0.43095	1.31673	1.28155	1.40096	0.31432	0.60848	0.38465						1.60574	0.80208	1.16522	0.83478	1.18413	1.14688	0.99851	0.99949	1.14552	1.2869	1.15141	0.75484
0.009	0.40854	0.01743	-0.00886	0.00827	-0.01797	0.40854	-0.01428	-0.0018	0.01743	-0.00886	0.00049	1.04654	0.00509	0.01013	1.10071	1.42361		1.29874	1.23517	1.04654	1.40466	0.99914	1.66847	0.95871	0.93253	0.69643	2.24064	0.08841						1.26768	1.18178	0.94478	0.94939	1.17259	1.08782	0.75918	1.15746	0.97391	1.40803	1.80244	0.86395
0.01	-0.37239	0.00347	0.01185	-0.00429	0.00072	-0.37239	0.01243	0.00642	0.00347	0.01185	0.00542	0.3485	0.00075	0.00464	1.24303	0.71144		0.94362	0.78232	0.3485	1.56534	0.41357	1.80729	0.77922	0.5628	0.40633	0.82513	0.60163						0.93546	0.8328	1.35023	1.28806	1.20094	1.14611	0.94976	1.1638	0.9634	1.1924	1.57026	0.35817
0.011	-0.5984	-0.00784	0.00214	0.00499	0.00379	-0.5984	-0.00709	-0.00041	-0.00784	0.00214	0.00109	-0.38571	0.00104	0.00126	1.02359	0.75863		1.35666	0.85309	-0.38571	1.4665	0.86124	0.60491	1.05625	0.7132	0.53413	1.87254	0.59963						1.4354	1.10922	1.45388	0.68533	1.37782	0.98799	0.99766	0.90234	0.94025	1.03336	2.08749	0.90391
0.012	-3.31432	-0.00427	-0.01191	0.00503	0.02835	-3.31432	0.01501	-0.00978	-0.00427	-0.01191	-0.00052	-0.98634	0.0048	0.0032	0.48094	0.21807		1.73752	1.49157	-0.98634	1.10393	0.78933	1.66525	1.02063	0.08653	0.59419	2.0557	0.4317						1.20303	1.20461	0.91602	0.9994	1.30141	1.86131	0.87057	0.87585	0.45887	1.14979	2.43794	0.55936
0.013	0.96327	0.01303	-0.0035	0.00682	-0.01192	0.96327	-0.01483	-0.00764	0.01303	-0.0035	-0.00112	0.70271	0.0021	-0.00027	-0.06316	-1.69977		1.06355	0.90301	0.70271	1.15311	1.30457	0.60406	1.05578	1.32263	0.63764	1.1879	0.38971						1.13085	1.08129	1.33708	0.95016	1.09644	1.10101	0.84038	1.00164	1.12698	0.92535	1.27691	0.74312
0.014	3.14968	0.00734	0.00122	0.0014	0.01183	3.14968	-0.00912	0.01004	0.00734	0.00122	0.00041	-1.04421	-0.00113	0.00085	0.37713	1.0631		1.01031	1.37676	-1.04421	1.28381	0.23221	0.98221	0.95054	0.3607	0.5124	1.42797	0.49801						0.99166	1.16819	1.11721	0.93722	1.29912	0.59594	1.07954	1.18796	0.86107	1.21651	2.29583	0.80075
0.015	-1.83094	0.00567	-0.00553	-0.01449	-0.0037	-1.83094	0.02072	-8e-05	0.00567	-0.00553	0.00014	0.80398	0.00343	0.00055	0.02132	1.15319		1.67726	1.28189	0.80398	0.88423	0.95331	1.13125	1.37669	0.73826	0.54946	3.51567	0.67065						1.34402	1.05197	1.25333	0.93632	1.23895	0.81123	1.04228	1.06029	1.06846	1.11845	2.2796	0.63708
0.016	3.58333	-0.00306	-0.00738	0.00105	0.00235	3.58333	-0.00709	-0.00731	-0.00306	-0.00738	0.00115	2.09156	0.00018	-0.0021	0.64249	1.17035		2.42304	0.92495	2.09156	1.10821	1.31248	1.49823	1.25191	1.94303	0.17182	2.58918	0.55564						1.1398	1.09435	1.34819	0.99487	1.09808	1.57809	0.90292	1.23917	0.88322	1.01797	1.50935	0.50931
0.018	1.60172	-0.00434	-0.009	0.00199	0.00646	1.60172	0.00462	0.00783	-0.00434	-0.009	0.00407	1.66997	0.00213	0.0021	0.21839	0.3612		0.84033	1.12627	1.66997	1.69086	0.72332	1.6928	1.33979	0.44976	0.50667	2.08898	0.52926						1.22587	1.09846	0.98667	1.06858	1.12862	1.04137	0.83831	0.99681	0.84186	1.29316	2.10108	0.60341
0.02	2.3091	0.00298	-0.0028	0.00226	0.01165	2.3091	-0.00644	-0.00265	0.00298	-0.0028	0.00135	1.44368	0.00079	-0.00205	0.1791	0.65494		1.28789	1.29887	1.44368	1.49167	0.94321	1.45935	1.06988	0.7537	0.54916	2.45012	0.64179						1.26162	0.93743	1.16016	1.00313	1.17817	1.12619	0.89077	1.01673	0.8531	0.94047	1.79888	0.67477
0.022	0.22621	0.0023	0.00126	-0.00105	0.00578	0.22621	-0.00026	0.00754	0.0023	0.00126	0.00321	-0.40475	0.00059	0.00012	0.40519	0.60989		1.3815	1.02048	-0.40475	1.42702	0.83408	1.53344	0.98923	0.37456	0.88522	1.67093	0.51938						1.17421	0.97535	1.14022	0.83306	1.34356	1.51897	0.90469	0.92991	1.09215	1.22673	1.43223	0.83824
0.024	0.23942	0.01201	-0.00308	0.00928	-0.00352	0.23942	-0.00165	0.00421	0.01201	-0.00308	0.00154	-1.14596	0.00209	0.00312	0.76548	0.40597		1.65808	1.25396	-1.14596	1.1726	0.7899	1.55048	0.92673	0.80608	0.45901	1.79289	0.49077						0.6734	1.15076	1.07436	1.21992	1.09579	1.34243	0.9077	0.90646	0.87353	1.16342	1.52229	0.62078
0.026	-2.1728	-0.00465	0.00986	-0.00107	-0.00853	-2.1728	0.01512	-0.00368	-0.00465	0.00986	0.00109	0.71513	0.00163	-0.00182	0.13761	2.82349		1.05841	1.30675	0.71513	1.29158	0.78674	1.71707	1.14948	0.84211	0.61013	2.18663	0.56379						1.16439	1.04122	0.99671	0.95693	1.33254	0.76276	0.85844	1.03938	0.88836	0.8984	1.86184	0.58073
0.028	-1.53544	0.00575	0.00265	-0.0005	0.00068	-1.53544	-0.01012	0.00014	0.00575	0.00265	-0.00079	-0.26322	0.00158	0.00416	0.32585	0.98314		0.99032	0.77149	-0.26322	1.24239	0.39379	1.39343	1.25467	0.89851	0.71466	2.25599	0.34838						1.19697	0.98355	1.00173	0.89431	1.13702	1.41112	0.97315	0.96941	1.06234	1.18753	1.73567	0.45434
0.03	0.23014	0.00419	0.00648	0.00353	-0.00257	0.23014	-0.00432	0.00339	0.00419	0.00648	0.00085	0.70066	0.00324	0.00299	0.46889	1.59678		0.49947	1.19143	0.70066	0.99436	0.54558	1.3023	1.07757	-0.20443	0.44597	1.56957	0.52161						1.27585	0.98032	1.08623	0.83534	1.14218	1.08476	0.92303	0.88385	1.14086	1.01868	2.12277	0.74741
0.032	2.24755	0.0125	0.00879	0.00683	0.00131	2.24755	0.00913	0.0008	0.0125	0.00879	-0.00261	-0.78224	0.00161	0.00384	1.0226	1.34594		0.93058	1.08615	-0.78224	1.19602	0.73491	1.30793	1.05979	0.52016	0.5514	2.00525	0.4584						1.23799	1.01028	1.22126	0.92856	1.17452	0.62534	0.87577	0.98796	0.80296	1.07288	1.49149	0.80675
0.036	-0.26565	0.00427	0.00959	-0.00139	0.00456	-0.26565	-0.00528	0.00353	0.00427	0.00959	0.00191	0.46852	0.00238	0.00064	0.60827	1.33124		1.22997	0.86996	0.46852	1.50201	0.57723	1.20257	1.10019	1.23373	0.5756	1.98876	0.51116						1.03912	0.96175	1.26153	0.96166	1.09931	1.14571	0.876	0.92499	0.94537	1.17633	1.74227	0.69649
0.04	-0.19563	0.00123	-0.00229	0.0048	0.01235	-0.19563	-0.005	0.00078	0.00123	-0.00229	-0.00154	0.27026	0.00155	0.00154	0.61383	1.50943		0.97642	1.0184	0.27026	0.85134	0.5717	1.09867	0.97088	1.04691	0.52256	2.87672	0.46765						1.00862	0.98778	0.6402	0.95785	1.06477	1.01771	0.97478	0.99366	0.97396	0.9167	1.75446	0.62685
0.044	2.57019	0.00097	0.0006	-0.00027	-0.00113	2.57019	0.00794	-0.00307	0.00097	0.0006	0.0008	0.49974	0.00089	0.00186	0.37066	0.86132		1.21673	1.02734	0.49974	1.1833	0.74394	1.03616	0.79888	1.16451	0.57555	2.29699	0.41266						1.28794	0.92523	0.98047	1.09806	1.14451	1.43095	0.91547	0.85777	0.88791	1.26657	1.58862	0.57593
0.048	1.2487	0.00192	0.00501	0.00266	0.00106	1.2487	-0.00187	0.00322	0.00192	0.00501	-0.00197	0.67559	0.0002	8e-05	0.48259	1.62927		1.02608	1.05109	0.67559	1.29484	0.46126	1.33829	1.37769	0.89935	0.71415	2.06952	0.58173						1.08962	1.00503	1.11938	1.15262	1.06248	1.09506	0.92611	0.94974	1.02528	1.32243	1.63733	0.62617
0.052	-0.04181	0.00845	0.00598	0.0035	0.00018	-0.04181	-0.00528	-0.00019	0.00845	0.00598	0.00023	-0.59802	0.00112	0.0004	0.49326	1.74469		1.49068	0.67553	-0.59802	1.341	0.88197	0.94761	1.07399	0.7043	0.37629	1.99335	0.69051						1.09606	0.99202	1.12086	0.87999	1.24951	1.15435	0.94478	0.93978	0.84244	1.25929	1.46912	0.59479
0.056	-0.25283	-0.00954	0.00011	0.00315	-0.00192	-0.25283	0.01083	-0.00304	-0.00954	0.00011	0.00021	-1.30602	-7e-05	0.00449	0.5155	0.6421		1.02052	0.9013	-1.30602	1.47397	0.46762	1.389	1.20809	0.78449	0.47379	1.42993	0.60182						1.02441	0.93601	1.36153	0.93137	1.22959	1.2143	0.82085	0.76939	0.91588	1.16863	1.99092	0.77625
0.06	-1.86677	-0.00766	0.00286	0.00714	0.00574	-1.86677	-0.00275	-0.0052	-0.00766	0.00286	0.00283	-1.24182	0.00149	0.0014	0.30751	0.99161		0.93086	1.10323	-1.24182	1.15362	0.65945	1.22173	0.96303	0.77872	0.45627	1.82204	0.4847						1.14237	1.08414	1.07455	0.9633	1.15619	1.05356	0.83842	0.87494	0.83577	1.14267	1.48309	0.41395
0.064	0.1676	-9e-05	0.00633	0.00282	-0.00108	0.1676	-0.01201	0.00839	-9e-05	0.00633	-0.00208	0.54762	0.00043	0.00246	0.49577	0.97258		1.3352	1.13661	0.54762	1.2102	0.77443	1.24804	1.19217	0.77754	0.33438	1.686	0.5514						1.1894	1.00386	0.98012	0.9268	1.12923	1.31317	0.88368	0.98653	0.9921	1.00568	1.73885	0.47532
0.072	0.19309	0.00071	0.00242	0.00215	0.00399	0.19309	-0.00155	0.0033	0.00071	0.00242	0.00049	1.5427	-0.00021	0.00233	0.5293	1.09836		1.26922	0.90757	1.5427	1.10281	0.6397	1.32529	1.00715	1.02945	0.47059	2.36727	0.51803						1.20812	0.94457	1.03855	0.91977	1.20141	1.1277	0.90582	0.85145	0.94382	1.18719	1.64354	0.61542
0.08	-0.24701	0.00135	0.00482	0.00333	-0.00657	-0.24701	0.01254	-0.00257	0.00135	0.00482	-0.00061	0.51935	0.00051	-0.00079	0.58879	1.29531		1.24567	1.04667	0.51935	1.31879	0.50115	1.12545	1.11746	0.85614	0.47222	1.91447	0.66001						0.95773	1.02953	1.09106	1.00066	1.04478	1.18873	0.9422	0.92645	0.89788	1.14845	1.70057	0.69319
0.088	0.41552	-2e-05	0.0028	0.00123	-0.00058	0.41552	0.00282	0.00174	-2e-05	0.0028	0.00063	0.2348	0.00033	0.00494	0.58248	1.42029		1.34301	0.84624	0.2348	1.05652	0.6574	1.00692	1.30618	0.5427	0.54053	1.91936	0.37834						1.14366	1.01195	1.04469	0.98772	1.05265	1.15738	0.83892	0.83187	0.8821	1.10901	1.59356	0.58631
0.096	0.56717	0.00437	0.01044	-0.00142	-0.00593	0.56717	0.00508	-0.0065	0.00437	0.01044	0.00033	-0.2058	0.00151	0.00136	0.5733	1.49309		1.2094	0.95063	-0.2058	1.3208	0.54171	1.1966	1.03806	0.56072	0.3606	1.79682	0.54774						1.10273	0.95083	1.18818	1.06109	0.99583	1.05651	0.84632	0.82813	0.77831	1.08511	1.89533	0.69366
0.10401	0.72709	0.00501	-0.00041	0.00278	0.00027	0.72709	-0.00364	0.00428	0.00501	-0.00041	0.00207	-0.84353	0.00122	0.00282	0.71565	1.03563		1.14395	0.90365	-0.84353	1.17753	0.47915	1.19243	1.11357	0.72883	0.49857	1.85691	0.48495						0.93216	1.03196	1.09496	0.85075	1.12269	1.21984	0.92648	0.90714	0.84075	1.07953	1.30925	0.63929
0.11201	0.84355	-0.00054	0.0037	-0.00376	-0.00063	0.84355	0.00055	0.00293	-0.00054	0.0037	0.00136	0.30735	0.00148	0.00118	0.50735	1.37578		1.0815	0.83469	0.30735	1.17748	0.64916	1.19254	0.92768	0.81628	0.4855	1.60972	0.39158						1.05706	0.98338	1.21144	0.88769	0.97386	1.03103	0.85748	0.78985	0.75258	1.06044	1.44567	0.63182
0.12001	0.12334	-0.00463	0.00512	0.00339	-0.00393	0.12334	0.00069	-0.0021	-0.00463	0.00512	0.00254	-0.50236	-7e-05	-0.00093	0.60605	0.96536		1.10102	0.9123	-0.50236	1.04409	0.44063	1.23896	0.89454	0.5184	0.46633	1.28918	0.55767						1.05764	0.9829	1.0612	0.91774	0.99918	1.12824	0.82849	0.82034	0.88036	1.04521	1.81486	0.74273
0.12801	0.34115	-0.00033	0.00574	0.00254	0.00371	0.34115	0.00409	-0.00318	-0.00033	0.00574	5e-05	0.4679	0.0015	0.00089	0.77416	1.23644		0.82254	0.75523	0.4679	0.97132	0.52244	1.14761	0.94578	0.63669	0.62789	1.6976	0.51435						0.99049	0.99621	1.08232	0.98087	1.01881	1.13667	0.87326	0.89582	0.86537	1.01409	1.459	0.63335
0.14401	0.01715	0.00063	0.00833	0.00076	-0.00197	0.01715	0.00063	0.00132	0.00063	0.00833	7e-05	0.16145	0.00082	0.00116	0.41396	0.86751		0.95599	1.03165	0.16145	1.15352	0.57919	1.11463	1.0388	0.83367	0.43749	1.86672	0.53329						0.99528	1.00489	1.17685	0.93981	1.04573	1.07774	0.87039	0.79527	0.91992	0.97864	1.59074	0.58357
0.16001	-0.06136	-0.00211	-0.0001	0.00049	-0.00045	-0.06136	0.00014	0.0047	-0.00211	-0.0001	0.00132	-0.10346	0.00014	0.00175	0.39013	0.93267		0.97131	0.79192	-0.10346	1.13324	0.55268	1.09376	1.08885	0.851	0.50291	1.83856	0.44856						1.00472	0.96383	1.04338	0.97364	1.01282	0.98359	0.84979	0.83783	0.81843	1.01505	1.63216	0.6078
0.17601	1.08395	-0.0027	0.00102	0.00309	0.00134	1.08395	-0.00262	0.00328	-0.0027	0.00102	0.00041	0.43776	0.00014	0.00279	0.54921	1.05277		1.07205	0.89082	0.43776	1.25914	0.56071	1.12452	1.06882	0.58515	0.45631	1.75224	0.4997						1.00198	0.92891	1.00451	0.97545	0.95926	0.98583	0.84934	0.80895	0.90044	0.97583	1.51522	0.52713
0.19201	-0.53733	0.00275	0.00377	-0.00039	0.00109	-0.53733	-0.00106	0.00149	0.00275	0.00377	0.00062	0.62613	0.00061	0.00306	0.62262	1.28298		1.10126	0.85196	0.62613	1.22397	0.67553	1.05329	0.96213	0.71497	0.43244	1.87033	0.55007						1.05627	0.9211	0.96039	0.89712	0.96793	0.93753	0.84375	0.81072	0.93712	1.06235	1.52451	0.58993
0.20801	0.57157	-0.00217	0.00699	-0.00291	-0.00094	0.57157	0.00218	0.0007	-0.00217	0.00699	0.00054	0.14833	0.00149	0.00121	0.43799	1.03413		1.12112	0.88756	0.14833	1.09198	0.53844	0.85652	0.95249	0.55036	0.35306	1.90778	0.50027						0.93859	0.91644	0.92211	0.95713	0.99744	1.02665	0.84502	0.74486	0.81274	1.07767	1.39174	0.60526
0.22401	0.36575	0.00046	0.00196	0.00055	0.0004	0.36575	-0.00164	0.00047	0.00046	0.00196	-0.00036	0.12504	8e-05	0.00206	0.62804	0.90326		0.89408	0.81235	0.12504	1.17855	0.58367	1.04786	1.02265	0.82963	0.45175	1.84395	0.44437						0.959	0.92754	1.03238	0.97889	0.97045	1.03349	0.83441	0.76255	0.82507	1.06324	1.46138	0.51244
0.24001	0.61157	0.0017	0.00683	0.00318	0.00386	0.61157	0.00122	0.00076	0.0017	0.00683	0.00182	0.28554	0.00037	0.00272	0.41007	0.94416		0.99581	0.79753	0.28554	1.04827	0.54695	0.88375	1.0388	0.59354	0.44476	1.58567	0.38625						1.04349	0.90105	0.93315	0.94857	0.9613	1.03459	0.84798	0.8235	0.80795	0.97536	1.45357	0.48661
0.25601	0.46202	0.00158	0.00701	-0.00059	0.0007	0.46202	0.00277	-0.00309	0.00158	0.00701	0.00029	-0.08996	0.00056	0.00145	0.48103	0.65174		0.91039	0.77696	-0.08996	1.06529	0.51239	0.88134	0.8765	0.53098	0.43566	1.56044	0.45686						0.90447	0.85167	0.96181	0.88416	0.96416	0.88251	0.80912	0.76053	0.78827	1.01936	1.4928	0.5541
0.28801	0.56922	-0.00169	0.00343	0.00164	0.00062	0.56922	-0.00056	0.0008	-0.00169	0.00343	0.00078	0.08037	0.00086	0.00225	0.4245	1.19657		1.09424	0.9211	0.08037	1.07466	0.47342	1.01118	0.89524	0.65138	0.38258	1.69981	0.50631						0.96149	0.88538	0.95821	0.91329	0.94023	0.98012	0.8585	0.76016	0.76951	0.95994	1.39435	0.50023
0.32002	0.67099	-0.0004	0.00396	0.0016	-0.00184	0.67099	-0.00265	0.00112	-0.0004	0.00396	0.001	-0.12856	0.00126	0.00141	0.33968	0.84543		1.00054	0.89702	-0.12856	1.02237	0.45456	0.93592	0.87981	0.67819	0.3806	1.53452	0.42079						0.97241	0.86995	0.98135	0.94759	0.9317	0.86058	0.8404	0.74252	0.76904	0.99733	1.39275	0.46156
0.35202	0.29621	-0.00292	0.00114	0.00032	-0.00428	0.29621	0.00268	0.00032	-0.00292	0.00114	0.0009	0.27318	0.00039	0.0027	0.50092	0.70347		1.01224	0.83101	0.27318	1.0051	0.52325	0.89462	0.86298	0.60244	0.43345	1.51848	0.41734						0.93799	0.8792	0.97304	0.87949	0.96256	0.93129	0.80982	0.75671	0.74068	0.90265	1.49909	0.53335
0.38402	0.40624	-0.00353	0.00273	0.00033	0.00172	0.40624	0.00255	0.00237	-0.00353	0.00273	0.00027	0.48446	0.00116	0.0019	0.39461	1.08546		0.81709	0.75937	0.48446	0.89808	0.37753	0.76555	0.93606	0.43849	0.42997	1.40437	0.42897						0.89672	0.83926	0.90795	0.87244	0.86372	1.02709	0.79242	0.7271	0.7358	0.91609	1.31326	0.44658
0.41602	0.31403	0.00044	0.0029	0.00196	-0.00212	0.31403	0.00162	0.00083	0.00044	0.0029	0.00141	0.12262	0.00071	0.00247	0.39592	1.14542		0.79861	0.85948	0.12262	0.97954	0.41994	0.94268	0.83074	0.61035	0.42562	1.38941	0.38695						0.89133	0.84678	0.87509	0.87892	0.89069	0.75202	0.76727	0.6959	0.7575	0.88674	1.15379	0.44897
0.44802	-0.26488	-0.0005	0.00304	0.00161	0.00166	-0.26488	-0.0004	0.00268	-0.0005	0.00304	0.0006	-0.04838	0.00013	0.00215	0.43533	1.10209		0.97802	0.78815	-0.04838	0.93074	0.40696	0.80339	0.79705	0.60572	0.43296	1.32566	0.39207						0.88652	0.85007	0.86718	0.85067	0.83824	0.78767	0.75828	0.74702	0.722	0.87607	1.15383	0.38352
0.48002	0.58815	0.00083	0.0031	0.00265	0.00476	0.58815	0.00075	-0.00253	0.00083	0.0031	0.00076	0.12236	0.00103	0.00205	0.40936	1.20789		0.86775	0.79489	0.12236	0.88999	0.43275	0.75233	0.84023	0.59731	0.39486	1.37086	0.32758						0.79435	0.86276	0.8521	0.8229	0.87079	0.81075	0.79039	0.64655	0.74174	0.84839	1.14103	0.40431
0.51202	-0.24005	0.00031	0.00044	0.00075	-0.00031	-0.24005	-0.00015	0.00085	0.00031	0.00044	0.00093	-0.21692	0.00096	0.00091	0.38805	0.86717		0.89551	0.67705	-0.21692	0.9673	0.29041	0.71768	0.75274	0.61636	0.39317	1.10119	0.36054						0.81567	0.82919	0.86048	0.81165	0.81923	0.82882	0.80659	0.68643	0.69452	0.86702	1.12953	0.40365
0.57603	0.07943	0.00165	0.00658	0.00095	-1e-05	0.07943	0.00194	-0.0006	0.00165	0.00658	0.00074	0.00641	0.00057	0.00119	0.45905	0.97733		0.86933	0.79499	0.00641	0.89799	0.35548	0.83409	0.77159	0.54854	0.33206	1.09525	0.36954						0.75468	0.8192	0.81576	0.80433	0.7755	0.79858	0.80029	0.65611	0.70526	0.78972	1.17536	0.35412
0.64003	0.55365	0.00201	0.00519	-0.00135	0.00123	0.55365	-0.00069	0.00256	0.00201	0.00519	0.00047	0.08843	0.00069	0.00122	0.48405	0.78976		0.84468	0.71704	0.08843	0.88154	0.35925	0.68071	0.77232	0.55828	0.37332	1.12236	0.31891						0.73608	0.77484	0.77152	0.81075	0.75939	0.66488	0.75105	0.61167	0.69433	0.80874	1.0783	0.34544
0.70403	0.6125	0.00192	0.00443	0.00018	0.00147	0.6125	-1e-05	-0.00022	0.00192	0.00443	0.00115	0.18408	0.00066	0.0018	0.31201	0.78577		0.84474	0.64605	0.18408	0.81809	0.32813	0.67681	0.69538	0.51205	0.31205	1.03046	0.28538						0.66726	0.79451	0.82445	0.85094	0.79477	0.77156	0.72232	0.64507	0.64884	0.77932	1.14613	0.34875
0.76804	0.54308	-0.00153	0.00301	0.00151	-0.00018	0.54308	0.00362	0.00145	-0.00153	0.00301	0.0007	0.36498	-0.00015	0.00142	0.41928	1.01025		0.86767	0.70367	0.36498	0.78416	0.3095	0.64573	0.70308	0.51261	0.37248	1.04608	0.27749						0.75053	0.72251	0.76234	0.81104	0.73608	0.75899	0.7203	0.5757	0.64656	0.75174	1.18773	0.34652
0.83204	0.13252	0.00056	0.0062	7e-05	0.00121	0.13252	-0.00171	0.00119	0.00056	0.0062	0.00078	0.04464	0.00012	0.00074	0.44132	0.53516		0.85307	0.64969	0.04464	0.7348	0.29427	0.67811	0.6712	0.45516	0.32026	1.07327	0.30892						0.70571	0.7318	0.796	0.8107	0.71399	0.68363	0.75764	0.56858	0.62086	0.75019	1.21808	0.3305
0.89604	0.29519	-0.00041	0.00227	-0.00016	-0.00023	0.29519	-0.00076	0.00082	-0.00041	0.00227	8e-05	-0.28855	0.00073	0.00059	0.38454	0.71655		0.7951	0.64689	-0.28855	0.79499	0.34515	0.66389	0.71476	0.3424	0.29712	0.90566	0.25704						0.66726	0.76767	0.74232	0.7812	0.66995	0.67945	0.71775	0.58024	0.67013	0.75442	1.04409	0.32612
0.96005	0.63536	-0.00243	0.00224	-0.00026	-0.0012	0.63536	-0.00158	0.00024	-0.00243	0.00224	0.00035	0.02509	0.00048	0.00045	0.4148	1.07554		0.75294	0.68664	0.02509	0.72446	0.37214	0.64207	0.67729	0.41325	0.26352	0.72316	0.24632						0.68299	0.72236	0.70551	0.79152	0.69107	0.61577	0.69573	0.50182	0.64754	0.74673	1.10003	0.29269
1.02405	-0.28969	-0.00093	0.00479	-0.00052	0.00091	-0.28969	-0.00035	-0.00117	-0.00093	0.00479	0.00074	-0.0923	0.00056	0.00068	0.38853	0.75084		0.68172	0.61611	-0.0923	0.78986	0.32378	0.68997	0.64725	0.51472	0.28096	0.81273	0.29405						0.62464	0.70656	0.70003	0.77774	0.64416	0.57363	0.70476	0.51854	0.63572	0.68053	0.98304	0.28541
1.15206	-0.0417	-0.00037	0.00176	0.00066	-0.00101	-0.0417	0.0011	0.00119	-0.00037	0.00176	0.00013	0.08343	6e-05	0.00116	0.33594	0.84521		0.84189	0.61697	0.08343	0.76366	0.27491	0.62718	0.56728	0.42138	0.26885	0.82575	0.25046						0.58625	0.7245	0.6853	0.75251	0.632	0.56197	0.69843	0.51979	0.62802	0.66993	0.92076	0.28305
1.28006	0.2107	-0.00111	0.00149	0.00014	-7e-05	0.2107	-0.00016	-6e-05	-0.00111	0.00149	0.00017	0.12071	0.00062	3e-05	0.39298	0.74361		0.79059	0.5804	0.12071	0.68762	0.27087	0.65343	0.56298	0.45573	0.23659	0.80945	0.19557						0.53708	0.67316	0.67533	0.76733	0.64208	0.58208	0.66746	0.47646	0.62148	0.63025	0.88692	0.24973
1.40807	0.53443	-0.00019	0.0035	0.00074	-0.00093	0.53443	-0.00142	0.00043	-0.00019	0.0035	0.00017	0.04676	0.00041	0.00088	0.36577	0.76638		0.67492	0.55573	0.04676	0.70289	0.29138	0.5262	0.53798	0.40391	0.21379	0.68722	0.1975						0.50787	0.66666	0.65883	0.76245	0.62369	0.50416	0.65437	0.42518	0.57564	0.60736	0.9656	0.24705
1.53607	0.04133	-0.00178	0.00267	0.0005	0.0016	0.04133	-0.00195	0.00053	-0.00178	0.00267	0.00033	0.04824	0.00076	0.00052	0.3231	0.65926		0.66528	0.59143	0.04824	0.62337	0.26333	0.55879	0.52245	0.40218	0.1954	0.50854	0.18801						0.45091	0.66705	0.59972	0.72157	0.60173	0.54746	0.62368	0.41802	0.50754	0.61949	0.89985	0.22689
1.66408	0.43934	0.00028	0.00161	0.00055	0.00171	0.43934	-0.00108	-0.00153	0.00028	0.00161	0.00024	0.12157	0.00039	0.00028	0.37456	0.73722		0.65921	0.55797	0.12157	0.62056	0.23475	0.53677	0.51334	0.36235	0.22503	0.58677	0.20355						0.45519	0.63924	0.5719	0.75283	0.57868	0.51723	0.63655	0.40173	0.51524	0.61658	0.76825	0.22069
1.79209	0.11632	-0.00102	0.00252	0.00049	0.00079	0.11632	0.00085	-0.00037	-0.00102	0.00252	0.0003	-0.07158	0.00025	0.00034	0.26905	0.79512		0.64083	0.56478	-0.07158	0.59237	0.22015	0.54492	0.48255	0.38285	0.2038	0.68537	0.21346						0.43726	0.62291	0.52603	0.72592	0.60701	0.53173	0.61785	0.41527	0.5155	0.56847	0.808	0.20027
1.92009	0.24808	-0.00061	0.00201	0.00049	0.00083	0.24808	-0.00031	0.00061	-0.00061	0.00201	0.00075	-0.16416	0.00021	0.00045	0.28862	0.84555		0.64636	0.48396	-0.16416	0.62687	0.23053	0.54076	0.48799	0.29072	0.20905	0.71346	0.19429						0.42511	0.6199	0.5261	0.71785	0.60027	0.52222	0.63396	0.40549	0.50628	0.56551	0.72973	0.22755
2.0481	0.29787	0.0009	0.00218	6e-05	2e-05	0.29787	0.00146	0.00014	0.0009	0.00218	0.00011	-0.15918	0.00028	-0.00014	0.34598	0.78557		0.59662	0.50145	-0.15918	0.58032	0.21443	0.54145	0.49517	0.3561	0.22857	0.54972	0.19411						0.43597	0.59164	0.50406	0.71432	0.52633	0.47149	0.60427	0.37662	0.50144	0.55796	0.76234	0.18861
2.30411	0.34452	-0.00158	0.00232	-0.00065	0.00089	0.34452	0.00063	0.00032	-0.00158	0.00232	0.00025	-3e-05	0.00039	0.00019	0.27958	0.68457		0.63479	0.47281	-3e-05	0.55546	0.19429	0.53956	0.47701	0.38703	0.16463	0.56211	0.16677						0.43047	0.56854	0.52965	0.69478	0.51004	0.45769	0.59614	0.38938	0.49144	0.51917	0.71325	0.21226
2.56012	0.26434	-0.00023	0.00303	-0.00058	0.00059	0.26434	0.00083	-0.00078	-0.00023	0.00303	0.00014	-0.01749	0.00037	0.00019	0.25956	0.59618		0.59317	0.51517	-0.01749	0.50146	0.16774	0.49909	0.39512	0.40654	0.19647	0.52026	0.13898						0.38207	0.5507	0.49248	0.68131	0.49948	0.41062	0.57062	0.35671	0.47962	0.49537	0.71352	0.18921
2.81614	0.46852	-0.0012	0.00259	0.00057	0.00088	0.46852	-0.00066	-0.00041	-0.0012	0.00259	0.00026	-0.0253	0.00029	-0.00024	0.23592	0.58406		0.52489	0.43404	-0.0253	0.48488	0.17269	0.46357	0.39955	0.37051	0.14508	0.40427	0.16984						0.33175	0.54466	0.49861	0.65955	0.50416	0.44678	0.5855	0.3369	0.45826	0.47875	0.75198	0.16933
3.07215	0.1369	-0.00137	0.00155	0.00056	0.00029	0.1369	-0.00026	-0.00055	-0.00137	0.00155	0.0007	-0.02001	0.00045	0.00012	0.24686	0.67288		0.54548	0.42461	-0.02001	0.48848	0.14196	0.44147	0.38625	0.35508	0.14905	0.34882	0.15762						0.32556	0.53399	0.46662	0.66137	0.47784	0.45144	0.57428	0.31795	0.45482	0.4787	0.7373	0.16986
3.32816	0.19729	-0.00115	0.0011	0.00017	0.0006	0.19729	-0.00079	-0.001	-0.00115	0.0011	0.00042	-0.18821	0.00067	8e-05	0.18607	0.61725		0.53619	0.44689	-0.18821	0.50291	0.1754	0.4371	0.38434	0.19913	0.13687	0.29216	0.15689						0.30017	0.52987	0.41291	0.63407	0.45147	0.49587	0.55596	0.29516	0.45478	0.47402	0.68899	0.15709
3.58417	0.35109	-0.0016	0.00177	0.00014	0.00052	0.35109	0.00022	-0.00015	-0.0016	0.00177	0.00016	0.07056	0.00045	3e-05	0.18774	0.70456		0.58794	0.44087	0.07056	0.46516	0.14645	0.44862	0.40988	0.26767	0.1259	0.27811	0.14867						0.2785	0.5279	0.40597	0.65258	0.49598	0.41414	0.56917	0.31293	0.43783	0.42054	0.65279	0.12371
3.84019	0.45271	-0.00026	0.00222	0.00027	0.00033	0.45271	0.00013	8e-05	-0.00026	0.00222	0.00023	-0.00727	0.00049	0.00029	0.18921	0.50609		0.55219	0.41011	-0.00727	0.45819	0.12851	0.46536	0.35202	0.22979	0.14847	0.20283	0.14204						0.28055	0.50414	0.40586	0.6411	0.51485	0.41046	0.53925	0.28761	0.44759	0.42481	0.71288	0.12619
4.0962	0.26536	-0.00167	0.00312	-0.0001	0.00068	0.26536	-0.00017	-0.00069	-0.00167	0.00312	0.00057	0.08037	0.00024	-0.00058	0.18762	0.443		0.53064	0.40939	0.08037	0.46574	0.08792	0.42828	0.3892	0.27599	0.12412	0.36557	0.10809						0.24417	0.47345	0.3681	0.66487	0.44827	0.46037	0.51662	0.29612	0.43442	0.44166	0.66657	0.13457
4.60822	0.50858	-0.00151	0.0024	0.00039	0.00116	0.50858	-0.00139	0.00023	-0.00151	0.0024	0.00014	-0.00228	0.00046	-0.00054	0.15937	0.43919		0.48763	0.4289	-0.00228	0.42187	0.04045	0.38771	0.34606	0.23013	0.1173	0.3402	0.10227						0.19838	0.4561	0.331	0.64696	0.42894	0.49446	0.50907	0.26257	0.43135	0.40251	0.63913	0.12231
5.12025	0.37325	-0.00087	0.00112	3e-05	0.00133	0.37325	-0.00165	0.0006	-0.00087	0.00112	-3e-05	0.03284	0.00039	-0.00098	0.12709	0.45312		0.42873	0.40649	0.03284	0.43437	0.03892	0.38751	0.35327	0.2587	0.09262	0.28063	0.08455						0.15973	0.45638	0.34212	0.63848	0.44293	0.467	0.50565	0.2189	0.4294	0.38641	0.75492	0.11252
5.63227	0.13347	-0.00134	0.00153	-0.00011	0.00127	0.13347	-5e-05	-0.00076	-0.00134	0.00153	0.00016	0.00212	0.00029	-0.00044	0.13565	0.49524		0.37063	0.34774	0.00212	0.43605	0.05802	0.26954	0.31361	0.19818	0.10768	0.08335	0.08752						0.13998	0.45786	0.31198	0.64326	0.42518	0.42621	0.49906	0.25764	0.4107	0.38165	0.65119	0.10932
6.1443	0.18546	-0.00102	0.00055	0.00063	0.00097	0.18546	-0.00029	0.00022	-0.00102	0.00055	0.00018	0.0547	0.00036	0	0.17112	0.64958		0.3255	0.32315	0.0547	0.42192	0.03522	0.23505	0.26021	0.13665	0.11207	0.10812	0.09323						0.14231	0.44105	0.26132	0.61155	0.39654	0.40735	0.47621	0.23505	0.41085	0.39891	0.57165	0.10919
6.65632	0.3352	-0.00199	0.00066	0.00081	0.00028	0.3352	0.00025	-0.00093	-0.00199	0.00066	-4e-05	-0.29832	5e-05	-0.00012	0.16476	0.62039		0.3323	0.32092	-0.29832	0.34845	0.06233	0.27302	0.25563	0.06478	0.06706	0.16483	0.0753						0.13735	0.43841	0.26633	0.61364	0.38601	0.38067	0.45061	0.23218	0.40154	0.34989	0.56719	0.0975
7.16835	0.32339	-0.00135	0.00159	0.00087	0.00062	0.32339	0.00137	-0.00013	-0.00135	0.00159	1e-05	-0.13837	0.00022	-0.00028	0.16864	0.50293		0.31802	0.32881	-0.13837	0.35877	0.0469	0.25544	0.22373	0.12473	0.07664	0.21801	0.07582						0.10635	0.43817	0.25432	0.61394	0.36934	0.36999	0.46466	0.22255	0.40589	0.29418	0.54961	0.10994
7.68037	0.23297	-0.00149	0.00094	0.00064	0.00096	0.23297	0.00077	-0.00079	-0.00149	0.00094	-0.0001	-0.12638	0.00023	-6e-05	0.23594	0.52563		0.26192	0.31683	-0.12638	0.37158	0.08021	0.27692	0.22661	0.09874	0.05758	0.20953	0.08398						0.13339	0.44505	0.21919	0.60663	0.35951	0.31718	0.46163	0.23526	0.38977	0.26876	0.5341	0.09478
8.1924	0.04866	-0.0003	0.00227	0.00028	1e-05	0.04866	0.00011	-0.00086	-0.0003	0.00227	-1e-05	-0.29829	8e-05	0.00064	0.2652	0.4902		0.21162	0.32143	-0.29829	0.33311	0.06323	0.25531	0.21515	0.03811	0.06983	0.15948	0.11018						0.12881	0.43725	0.26004	0.60685	0.31018	0.30008	0.47849	0.2295	0.36434	0.26969	0.59148	0.06756
9.21645	0.05646	-0.0004	0.00167	0.00045	0.00019	0.05646	5e-05	-0.00088	-0.0004	0.00167	-0.00017	-0.30028	0.00015	-9e-05	0.22409	0.55693		0.30172	0.30902	-0.30028	0.28355	0.07316	0.25409	0.19582	0.0637	0.08094	0.01905	0.09875						0.12632	0.41491	0.28709	0.59521	0.28922	0.30954	0.44714	0.19641	0.3433	0.25356	0.54276	0.04447
10.2405	0.07666	-0.00087	0.00182	0.00015	0	0.07666	-0.0006	-0.0001	-0.00087	0.00182	-7e-05	-0.25647	0.00027	-8e-05	0.21649	0.32642		0.36016	0.34551	-0.25647	0.32135	0.08713	0.24882	0.1604	0.11294	0.05782	0.00832	0.06988						0.12813	0.40182	0.28617	0.60651	0.2599	0.28176	0.43786	0.1761	0.36939	0.24659	0.4476	0.03888
11.2645	0.02843	-0.00096	0.00342	0.00094	0.00101	0.02843	-0.00031	-0.00053	-0.00096	0.00342	-0.00022	-0.18947	0.00036	-0.00042	0.25849	0.36819		0.39697	0.31797	-0.18947	0.33741	0.06938	0.17149	0.16522	0.11992	0.05642	0.11178	0.0934						0.08434	0.39024	0.32579	0.62187	0.2432	0.25445	0.41199	0.17481	0.3498	0.24391	0.42726	0.03405
12.2886	0.0555	-0.00038	0.00298	0.00035	0.00062	0.0555	0.00028	-0.00046	-0.00038	0.00298	1e-05	-0.124	1e-05	-0.00016	0.2266	0.42934		0.36322	0.24785	-0.124	0.35109	0.06413	0.1605	0.16929	0.07718	0.04211	0.01286	0.0773						0.06218	0.37786	0.34109	0.59463	0.22152	0.28733	0.43887	0.22044	0.32811	0.18902	0.47831	0.00419
13.3126	0.07843	-0.00091	0.00236	0.00077	0.00018	0.07843	-0.00079	-0.00049	-0.00091	0.00236	0.00011	-0.25729	0.00023	-0.00066	0.15789	0.46594		0.43815	0.23057	-0.25729	0.30778	0.0672	0.14889	0.18355	0.10032	0.02613	-0.16277	0.09544						0.05887	0.41126	0.30009	0.56054	0.21343	0.27746	0.42293	0.22962	0.30897	0.16421	0.53194	0.03404
14.3367	0.25977	-0.00085	0.00248	7e-05	0.0002	0.25977	-0.0009	0.00036	-0.00085	0.00248	0.00016	-0.32696	0.00033	-0.00026	0.14731	0.44755		0.42255	0.26582	-0.32696	0.30708	0.05839	0.10786	0.17535	0.08411	0.004	-0.14994	0.10222						0.03488	0.40212	0.29507	0.56921	0.20935	0.32177	0.43477	0.2066	0.3065	0.1749	0.55884	0.0611
15.3607	0.27676	-0.00102	0.00233	0.0002	0.00018	0.27676	-7e-05	-0.00075	-0.00102	0.00233	0	-0.16293	0.00022	-8e-05	0.17371	0.47814		0.38417	0.32031	-0.16293	0.29999	0.11051	0.15018	0.17411	0.12596	0.05005	-0.13049	0.08976						0.05509	0.4391	0.30215	0.56848	0.22154	0.3574	0.41342	0.19193	0.29907	0.16259	0.48012	0.04405
16.3848	0.17418	-0.00019	0.00206	0.00066	-0.0002	0.17418	-2e-05	-0.00042	-0.00019	0.00206	-9e-05	-0.14405	0.00029	0.00027	0.12406	0.40398		0.33533	0.29609	-0.14405	0.30257	0.06477	0.13395	0.1804	0.03722	0.01218	-0.24966	0.09026						0.02294	0.40695	0.24269	0.60645	0.22132	0.3196	0.41288	0.20954	0.29135	0.10848	0.44637	0.04403
18.4329	0.08155	-0.00078	0.0011	0	0.00046	0.08155	-0.00052	0.00011	-0.00078	0.0011	0.00021	-0.14247	0.00046	0.00021	0.07144	0.55027		0.33524	0.21016	-0.14247	0.32152	0.06745	0.11677	0.14448	-0.01571	0.05315	-0.2666	0.0642						0.02484	0.42017	0.2235	0.56837	0.20542	0.32428	0.40655	0.18976	0.29654	0.06583	0.35568	0.08074
20.481	0.11635	-0.00046	0.00092	0.00021	0.00046	0.11635	6e-05	0.00052	-0.00046	0.00092	8e-05	-0.03674	0.00046	4e-05	0.08482	0.51008		0.37904	0.13994	-0.03674	0.33233	0.06348	0.04281	0.16682	0.00699	0.07649	-0.19011	0.0457						0.01053	0.39058	0.27165	0.55146	0.19236	0.3309	0.3999	0.18312	0.27309	0.07916	0.33885	0.05487
22.5291	0.1101	5e-05	0.00168	-0.00068	0.00111	0.1101	0.0002	-0.00018	5e-05	0.00168	0.00029	-0.05197	0.00042	0	0.11099	0.43269		0.39384	0.11193	-0.05197	0.24863	0.08014	0.10571	0.13548	-0.11505	0.03334	-0.17072	0.08681						0.01446	0.39881	0.23248	0.52047	0.19559	0.21708	0.39746	0.19907	0.29205	0.04613	0.36548	0.02563
24.5772	0.12501	-0.00111	0.00143	-0.00032	4e-05	0.12501	0.00039	-0.0005	-0.00111	0.00143	0.00041	0.00016	0.00053	-0.00056	0.03915	0.33044		0.42642	0.1735	0.00016	0.16437	0.13218	0.09253	0.11984	-0.01229	0.05261	-0.09237	0.07236						8e-05	0.36921	0.16077	0.48595	0.18824	0.24072	0.40035	0.16802	0.2799	0.07926	0.22431	0.01867
26.6253	0.15976	-0.00134	0.00141	-0.00051	-0.00037	0.15976	0.00096	0.00033	-0.00134	0.00141	0.00031	-0.06077	0.00043	-0.00061	0.08599	0.38397		0.37802	0.14507	-0.06077	0.20952	0.11868	0.00274	0.15302	-0.05738	0.0364	-0.09746	0.08728						0.00954	0.36982	0.10522	0.47292	0.24696	0.226	0.3826	0.11862	0.23822	0.10382	0.10562	-0.01206
28.6734	0.08222	-0.00144	0.00181	-0.00017	0.00027	0.08222	0.0012	0.0006	-0.00144	0.00181	0.00036	-0.25824	0.00049	-0.00065	0.0758	0.4478		0.34779	0.15318	-0.25824	0.22669	0.12672	0.06056	0.13164	-0.0378	0.02457	-0.16922	0.08648						-0.02651	0.36305	0.08431	0.49036	0.19474	0.2293	0.37729	0.114	0.2319	0.06707	0.04241	-0.04294
30.7215	-0.07993	-0.00033	0.0019	-0.00016	0.00053	-0.07993	0.00067	0.00038	-0.00033	0.0019	0.00055	-0.29907	0.00048	-0.00042	0.07001	0.52487		0.34228	0.16287	-0.29907	0.14492	0.14482	-0.01505	0.11325	-0.0256	-0.00187	-0.0737	0.09646						0.0435	0.35532	0.11667	0.48024	0.18916	0.24049	0.37648	0.10478	0.25083	0.04675	0.05918	-0.04882
32.7696	-0.07876	-0.00104	0.00061	0.00018	0.00028	-0.07876	0.00144	0.00081	-0.00104	0.00061	0.00038	-0.29584	0.00043	-1e-05	0.00938	0.60529		0.32956	0.15722	-0.29584	0.17552	0.1269	-0.00318	0.12275	-0.07793	0.04762	-0.15342	0.05783						-0.00348	0.35806	0.05447	0.50778	0.1783	0.26867	0.40223	0.11332	0.2604	0.07133	0.22781	-0.00851
36.8658	-0.17674	-0.00175	0.00022	0.00042	0.00041	-0.17674	0.00092	-0.00011	-0.00175	0.00022	0.00034	-0.11183	0.00065	-0.00033	0.07312	0.42871		0.2371	0.1655	-0.11183	0.18672	0.14862	0.01973	0.1338	-0.016	0.03956	-0.1994	0.01125						0.04842	0.32557	-0.02115	0.49804	0.20502	0.30814	0.40825	0.15237	0.27256	0.07016	0.28845	-0.03989
40.962	-0.10404	-0.00162	0.00138	0.00067	-0.00026	-0.10404	0.00039	-0.00026	-0.00162	0.00138	0.00062	-0.15211	0.00044	-0.00068	0.0511	0.5862		0.19665	0.13805	-0.15211	0.20026	0.15361	-0.03872	0.08274	0.02705	0.03179	-0.2402	-0.02089						0.01335	0.33512	0.05429	0.49078	0.20463	0.27722	0.37209	0.09308	0.27251	0.14367	0.29118	-0.0464
45.0582	-0.02637	-0.00128	0.00162	0.00089	-0.00014	-0.02637	0.00023	-0.00067	-0.00128	0.00162	0.00063	-0.17888	0.00056	-0.00111	0.10862	0.45563		0.17302	0.13577	-0.17888	0.18087	0.08575	0.00485	0.09562	-0.00694	0.01506	-0.20144	-0.02911						-0.01148	0.37715	-0.03356	0.47421	0.22086	0.2075	0.37337	0.09606	0.24606	0.15651	0.25782	-0.02764
49.1544	-0.01211	-0.0024	0.00173	0.00074	-0.00034	-0.01211	0.00061	0	-0.0024	0.00173	0.0005	-0.13638	0.00054	-4e-05	0.18399	0.42314		0.20984	0.09337	-0.13638	0.14826	0.12822	0.02242	0.12772	-0.03608	0.01962	-0.29397	0.01016						0.02203	0.3727	-0.01533	0.47419	0.22851	0.19817	0.37004	0.08096	0.22104	0.16982	0.22702	-0.01605
53.2506	0.12422	-0.00137	0.00233	0.00077	-0.00054	0.12422	0.00035	0.00031	-0.00137	0.00233	0.00033	-0.20048	0.00048	0.00024	0.18186	0.50706		0.19067	0.06649	-0.20048	0.19415	0.1539	0.05119	0.11042	-0.01289	0.01151	-0.18068	0.00676						0.02293	0.3725	0.06553	0.43117	0.1677	0.21707	0.38177	0.0909	0.24801	0.18187	0.23321	-0.04166
57.3468	0.26471	-0.00186	0.00198	0.0006	-4e-05	0.26471	0.00027	-6e-05	-0.00186	0.00198	0.00035	-0.1718	0.00053	0.00022	0.14162	0.25919		0.23141	0.09268	-0.1718	0.1737	0.10265	0.10215	0.0759	-0.03883	0.01632	-0.02502	0.03099						-0.05831	0.36442	0.02783	0.40306	0.17206	0.21416	0.36335	0.01576	0.27436	0.15824	0.1786	-0.04001
61.443	0.20382	-0.00121	0.00094	0.00038	-0.00063	0.20382	-0.00033	-0.00105	-0.00121	0.00094	0.00023	-0.08574	0.00054	-0.00014	0.11975	0.16061		0.24971	0.07866	-0.08574	0.15508	0.10371	0.02113	0.11774	-0.09062	0.05054	0.01653	0.0118						-0.0621	0.36207	-0.00437	0.38776	0.1737	0.16541	0.3617	0.02179	0.2621	0.12876	0.18864	-0.05898
65.5392	0.15221	-0.00037	0.0013	0.00073	4e-05	0.15221	-0.00058	-0.00042	-0.00037	0.0013	9e-05	-0.13435	0.00051	-0.00031	0.09185	0.04649		0.2433	0.02821	-0.13435	0.1764	0.12134	0.00746	0.12355	-0.07953	0.01777	-0.17188	-0.05079						-0.08181	0.36938	0.06064	0.42095	0.13051	0.09345	0.3542	0.06379	0.27109	0.10853	0.27527	-0.01853
73.7316	0.22583	0.00066	0.00118	0.0001	-0.00012	0.22583	-0.00072	-6e-05	0.00066	0.00118	0.00025	-0.02716	0.00047	-0.00023	0.09955	0.28635		0.25376	-0.02647	-0.02716	0.11205	0.11583	-0.08699	0.1041	-0.00631	-0.03556	-0.0985	-0.0389						-0.04219	0.37717	0.09386	0.40647	0.09014	0.18742	0.37941	0.052	0.23451	0.09983	0.28114	-0.0515
81.924	0.32628	0.00022	0.00094	0.00075	0.00048	0.32628	-0.00024	-0.00038	0.00022	0.00094	0.00013	-0.07889	0.00053	-0.00034	0.11909	0.38406		0.27466	0.03148	-0.07889	0.12134	0.08376	-0.01116	0.07975	0.01142	-0.01257	-0.03681	-0.03352						-0.07927	0.38088	0.04393	0.42804	0.12271	0.17444	0.38472	0.10642	0.21231	0.09564	0.20382	-0.07015
90.1164	0.29412	0.00044	0.00091	0.0006	-0.00032	0.29412	9e-05	0.00029	0.00044	0.00091	0.00029	-0.04326	0.00041	-0.00041	0.12793	0.33359		0.26202	0.00667	-0.04326	0.14685	0.11596	-0.05311	0.10784	-0.01238	0.02095	0.04161	0.02636						-0.08039	0.36624	0.02171	0.42609	0.17674	0.18763	0.37695	0.09023	0.22942	0.11917	0.152	-0.07616
98.3088	0.11962	0.0003	0.00035	0.00073	-0.00084	0.11962	-0.00053	0.00015	0.0003	0.00035	9e-05	-0.1966	0.00052	-0.00061	0.06753	0.22133		0.30934	0.0879	-0.1966	0.13615	0.09614	-0.02162	0.0743	0.00563	0.04128	-0.10999	0.03285						-0.11662	0.35392	0.0847	0.39451	0.16019	0.25986	0.39062	0.06765	0.25821	0.07792	0.15171	-0.0251
106.501	0.16117	0.00066	0.00033	0.00109	-0.00087	0.16117	-0.00096	-0.00026	0.00066	0.00033	-0.00013	-0.05038	0.00037	-0.00061	0.03208	0.30681		0.24641	0.07587	-0.05038	0.19394	0.0631	0.01231	0.09283	0.07645	0.04033	-0.09928	0.02688						-0.15172	0.36335	0.04836	0.3531	0.16384	0.23336	0.39622	0.05438	0.2631	0.04347	0.2381	-0.00724
114.694	0.20266	0.00056	0.00027	0.00063	-6e-05	0.20266	-0.00033	-0.00013	0.00056	0.00027	-0.00014	0.03972	0.00054	-0.00052	0.05712	0.57968		0.20483	0.08114	0.03972	0.19976	0.12605	-0.02312	0.12279	-0.02247	0.00334	-0.16097	0.03501						-0.10424	0.37385	0.03401	0.39679	0.16918	0.20279	0.40872	0.03271	0.27452	-0.00788	0.33644	-0.02479
122.886	0.18262	2e-05	0.00086	0.0009	-0.00022	0.18262	0.00033	0.00097	2e-05	0.00086	5e-05	0.13604	0.00047	-0.00056	0.0388	0.37659		0.12744	0.10605	0.13604	0.1693	0.09551	-0.10483	0.04646	-0.09094	0.04784	-0.20673	0.03679						-0.08754	0.35718	0.03603	0.41602	0.145	0.2514	0.3982	0.03716	0.23863	0.00243	0.25706	-0.03995
131.078	0.04458	-0.00045	0.00103	0.00049	-0.00066	0.04458	0.00074	0.0003	-0.00045	0.00103	9e-05	0.07608	0.00046	-0.0006	0.05549	0.26532		0.24769	0.03077	0.07608	0.26695	0.08777	-0.0481	0.06486	-0.05813	0.04382	-0.23767	0.04816						-0.02962	0.33971	-0.03046	0.35737	0.17017	0.15606	0.33132	0.02342	0.23198	0.01426	0.2447	-0.04136
147.463	-0.00633	-0.00049	0.00227	-1e-05	-0.00042	-0.00633	0.00052	0.00023	-0.00049	0.00227	5e-05	-0.08686	0.00019	-0.00046	0.1252	0.18632		0.26385	-0.03753	-0.08686	0.15922	0.04404	0.06923	0.0619	0.02037	0.07592	-0.04247	0.04404						0.00852	0.32261	0.11589	0.3525	0.16933	0.11596	0.33086	0.04427	0.23761	-0.04007	0.1853	-0.00636
163.848	0.10721	-0.00057	0.00204	0.00048	-0.00057	0.10721	0.00046	-4e-05	-0.00057	0.00204	0.00021	0.01129	0.00016	-0.00071	0.19788	0.33205		0.40356	0.04559	0.01129	0.14473	0.05461	0.04563	0.11239	0.11553	0.05945	-0.13738	0.07259						-0.00864	0.34038	0.12056	0.38915	0.15137	0.13544	0.33541	0.00226	0.21947	0.05733	0.14421	0.02282
180.233	0.0209	-0.00064	0.002	0.00023	5e-05	0.0209	-0.00021	0.00035	-0.00064	0.002	0.00031	-0.18687	0.00039	-0.0011	0.11356	0.29831		0.41601	0.08104	-0.18687	0.16331	0.06067	0.06319	0.00569	0.13088	0.02621	-0.16755	0.06577						-0.05617	0.30392	0.11252	0.41441	0.1265	0.21329	0.37409	0.01144	0.20599	0.04963	0.04874	0.03681
196.618	0.00885	-0.00149	0.0013	-3e-05	-0.00032	0.00885	0.00027	0.0003	-0.00149	0.0013	4e-05	-0.13063	0.00041	-0.00098	0.08081	0.30427		0.33044	0.03914	-0.13063	0.04465	0.09238	0.0388	0.03657	0.01411	0.05168	-0.22908	0.04125						-0.03898	0.30032	0.02978	0.39407	0.09724	0.19246	0.37634	0.01213	0.20732	0.06986	0.02885	0.04606
213.002	-0.04533	-0.00096	0.00203	-0.0005	-0.00056	-0.04533	0.00013	-0.00015	-0.00096	0.00203	2e-05	-0.16084	0.00048	-0.00044	0.12556	0.27488		0.37935	0.09404	-0.16084	0.08442	0.05322	0.07228	0.07601	0.01312	0.05452	-0.0337	0.0338						-0.03851	0.31022	0.03397	0.3972	0.10771	0.15106	0.36368	0.01051	0.13865	0.03382	0.04117	0.03793
229.387	0.17006	-0.00067	0.00218	-0.00064	-0.00112	0.17006	-3e-05	-0.00037	-0.00067	0.00218	0.00021	0.01226	0.00038	-0.00065	0.06787	0.4344		0.30173	0.11875	0.01226	0.13501	0.06579	0.09945	0.02696	-0.00066	0.07864	-0.13414	0.00186						0.00791	0.29023	0.0134	0.35337	0.10078	0.141	0.33845	-0.03148	0.16895	0.06885	-0.03948	0.03997
245.772	0.02246	-0.00102	0.00135	6e-05	-0.00069	0.02246	-0.00027	0.00014	-0.00102	0.00135	0.00019	0.00845	0.0003	-0.00072	0.07677	0.50545		0.34896	0.05806	0.00845	0.14293	0.06889	0.09499	0.05036	0.03385	0.04613	-0.12843	0.04206						-0.00611	0.29066	0.05687	0.36723	0.13797	0.07848	0.33205	-0.01763	0.22571	0.03063	-0.06135	0.00427
262.157	0.09501	-0.00122	0.00118	0.00021	-0.00044	0.09501	-0.00079	0	-0.00122	0.00118	0.0001	-0.03717	0.00053	-0.00085	0.02688	0.5047		0.40745	0.01977	-0.03717	0.07294	0.03988	0.07265	0.11809	-0.00074	0.02152	-0.24022	0.02459						-0.02451	0.28594	0.11343	0.38814	0.03235	0.13547	0.28953	0.08907	0.24025	0.08281	-0.01316	-0.00288
294.926	0.16165	-0.00128	0.00279	-0.00051	0.00016	0.16165	-0.00099	-0.00049	-0.00128	0.00279	-1e-05	-0.01883	0.00057	-0.00035	0.05899	0.47818		0.36526	0.05576	-0.01883	0.11145	0.05087	0.09037	0.07219	-0.0166	0.04618	-0.08757	0.00764						-0.02976	0.25862	0.11633	0.40509	0.03087	0.17629	0.31372	0.08083	0.24533	0.09089	-0.10732	-0.06189
327.696	0.13551	-0.00168	0.0021	-0.00036	0.00069	0.13551	-0.00083	1e-05	-0.00168	0.0021	0.00021	0.06925	0.00042	-0.00089	0.09914	0.48343		0.294	0.07191	0.06925	0.07658	0.04704	0.08266	0.035	-0.04484	0.04682	-0.11522	0.02962						-0.00887	0.23147	0.13253	0.41898	0.01611	0.24552	0.33367	0.05996	0.17674	0.1352	-0.09787	-0.06166
360.465	0.15999	-0.00182	0.00197	-0.0003	0.00028	0.15999	0.00072	0.00016	-0.00182	0.00197	0.00011	-0.00424	0.00029	-0.00061	0.0878	0.36206		0.32854	0.09584	-0.00424	0.06739	0.07539	0.01701	0.06302	-0.00796	0.06027	-0.14436	0.03115						-0.09912	0.27526	0.2126	0.48159	-0.00207	0.13232	0.3519	-0.0148	0.21987	0.13662	-0.12126	-0.05347
393.235	-0.02312	-0.00199	0.00183	-0.00012	-0.00062	-0.02312	0.00072	-0.00028	-0.00199	0.00183	0.00011	-0.19287	0.00045	-0.00059	0.09781	0.22796		0.30708	0.11664	-0.19287	0.11827	0.09506	0.0817	0.07261	0.03368	0.03793	-0.08886	0.02925						-0.13027	0.30201	0.08162	0.45744	-0.02836	0.17662	0.36192	-0.02092	0.23524	0.09651	0.05096	-0.03852
458.774	0.01977	-0.00131	0.00107	7e-05	0.00035	0.01977	0.00114	-0.00041	-0.00131	0.00107	0.00017	-0.08773	0.00056	-0.00056	0.06986	0.12901		0.24056	-0.01214	-0.08773	0.07274	0.04897	-0.00487	0.03762	-0.04155	0.01569	-0.28872	0.01629						-0.10841	0.29211	0.12682	0.41459	0.03881	0.1343	0.32904	0.04069	0.24742	0.11371	0.10326	-0.02671
491.544	-0.02431	-0.00106	0.00112	0.00011	0.00013	-0.02431	-0.0004	-0.00023	-0.00106	0.00112	0.00019	0.03691	0.00048	-0.00035	0.09535	0.14997		0.29734	0.08001	0.03691	0.06699	0.0418	0.02961	0.06127	0.00523	0.02667	-0.17578	-0.0164						-0.07273	0.27734	0.16499	0.40533	0.07482	0.16747	0.349	0.00475	0.2125	0.10937	0.13915	-0.03651
524.313	0.1762	-0.00141	0.00077	0.0004	-0.00011	0.1762	-5e-05	-0.00011	-0.00141	0.00077	0.00027	0.13698	0.00024	-0.00015	0.06768	0.11358		0.29844	0.0186	0.13698	0.13426	0.00037	0.01562	0.0839	0.04644	0.02899	-0.23093	0.01526						-0.14134	0.28564	0.17648	0.37946	0.0658	0.11428	0.3334	0.03527	0.19919	0.13186	-0.00056	-0.02352
589.853	0.12663	-0.002	2e-05	0.00011	0.00036	0.12663	-0.00019	0.00015	-0.002	2e-05	0.00025	0.05732	0.0003	-0.00025	0.11436	-0.05743		0.31279	0.11807	0.05732	0.15868	0.05027	0.07858	0.08462	0.04924	0.02718	-0.12055	0.02747						-0.16023	0.28914	0.08882	0.41065	-0.00069	0.1915	0.24469	0.05451	0.18891	0.16071	-0.02326	-0.00762
655.392	0.19176	-0.00142	-0.00073	2e-05	0.00068	0.19176	-0.00119	-0.00039	-0.00142	-0.00073	0.00026	0.15067	-0.0001	0	0.16576	-0.17098		0.1917	0.02551	0.15067	0.12789	0.07558	0.04272	0.02262	-0.02633	0.06878	-0.23899	0.02069						-0.14789	0.26383	0.06557	0.4528	-0.02124	0.28683	0.25789	0.04009	0.16965	0.09355	0.01414	-0.04029
720.931	0.1303	-0.00094	0.00062	-0.00017	0.00025	0.1303	-0.00098	-0.0004	-0.00094	0.00062	0.00037	-0.01127	-0.00024	-0.00058	0.14891	-0.15027		0.22642	-0.01905	-0.01127	0.18206	0.0799	0.0218	0.01472	-0.00246	0.03835	-0.25153	0.00146						-0.12788	0.21927	0.10995	0.41588	-0.00323	0.22861	0.27503	0.00893	0.19335	0.09537	0.01561	-0.04423
786.47	0.08786	-0.00024	0.00079	-0.00027	0.00071	0.08786	-0.00074	-0.00074	-0.00024	0.00079	0.00059	-0.02262	-0.00036	-3e-05	0.1121	-0.142		0.17768	0.02935	-0.02262	0.10239	0.03181	0.01944	0.00953	-0.02634	0.08889	-0.17325	-0.02142						-0.12915	0.19534	0.12398	0.43044	-0.017	0.19836	0.30646	0.04863	0.1488	0.07054	0.04917	-0.03493
852.009	0.03018	0.00016	0.00066	-0.00037	0.00062	0.03018	-0.00037	-0.00021	0.00016	0.00066	0.00048	0.06554	-0.00016	-2e-05	0.04679	-0.03288		0.14371	0.00991	0.06554	0.15907	0.07284	0.01165	0.07527	-0.0928	0.05103	-0.20658	-0.01073						-0.17432	0.18228	0.08746	0.47728	-0.04447	0.15269	0.22347	0.06069	0.29206	0.12618	0.02834	-0.10924
917.548	0.15273	0.0003	0.00045	-9e-05	0.00039	0.15273	0.00042	-0.00045	0.0003	0.00045	0.00061	0.10663	-0.0002	0.00016	0.01336	0.05926		0.2007	-0.00547	0.10663	0.08886	0.04664	0.01837	0.02499	-0.01348	0.03279	-0.23418	-0.00513						-0.15455	0.13025	0.09076	0.40884	-0.07033	0.23056	0.21927	0.05075	0.20609	0.05774	-0.01742	-0.08554
983.088	0.18513	0.00049	0.0012	0	9e-05	0.18513	0.00116	0.00014	0.00049	0.0012	0.00046	0.17424	-0.00017	-0.00032	0.05032	0.12785		0.17742	-0.00326	0.17424	0.10721	0.05731	0.02075	0.04921	0.02054	0.05113	-0.20313	-0.02121						-0.12057	0.08776	0.09297	0.41511	-0.09275	0.17922	0.23267	0.08202	0.1771	0.08002	0.0034	-0.11209
1048.63	0.16131	-0.00024	0.00108	-1e-05	8e-05	0.16131	0.00126	-6e-05	-0.00024	0.00108	0.00035	0.17401	9e-05	-0.00046	-0.02105	0.15704		0.13841	0.03079	0.17401	0.07078	0.04995	0.00541	0.02379	0.0418	0.08653	-0.3022	-0.02986						-0.10315	0.07884	0.12673	0.37464	-0.09557	0.21974	0.23219	0.06711	0.1763	0.01894	0.0461	-0.09055
											0.00028	0.10444	0.00027	-0.00057	0.00312	0.15807		0.12703	0.00471	0.10444	0.08314	0.03899	0.06537	-0.02979	0.00837	0.03505	-0.16755	-0.00712						-0.10129	0.17841	0.05918	0.35545	0.00045	0.24921	0.21097	0.11207	0.20847	-0.02371	0.08179	-0.10219
														-0.00011	0.02406			0.06849	-0.00253		0.09253	0.01737	0.06898	-0.01161	-0.00029	0.0031	-0.10511	0.01673						-0.03723	0.1786	0.08244	0.3363	-0.02879	0.18487	0.21013	0.10056	0.18888	-0.01469	-0.03656	-0.07708
														0.00022	0.02587			-0.01569	0.05542		0.0991	0.04233	0.08339	0.00815	0.00067	-0.03955	-0.21932	0.00267						-0.11796	0.13224	0.18646	0.27466	-0.02686	0.09547	0.20453	0.03306	0.15846	0.02334	-0.01181	-0.11913
														-0.00026	0.00525			0.03035	0.08711		0.09424	0.0242	0.10096	-0.01245	-0.05996	-0.00283	-0.18784	0.00638						-0.1174	0.10554	0.12482	0.21424	-0.00956	0.13214	0.21377	0.07572	0.17111	0.00751	0.16997	-0.10706
														-0.00013	-0.02184			0.03484	0.09589		0.11303	0.05562	0.13207	-0.00089	0.00947	0.0166	-0.14077	0.00303						-0.03136	0.04243	0.12218	0.25248	-0.02612	0.13888	0.14842	-0.01665	0.19021	0.05348	0.08048	-0.15414
														0.00025	0.05478			0.12634	0.06875		0.11958	0.06679	0.12675	0.05641	0.01333	0.0179	-0.08369	-0.01584						-0.06437	0.04691	0.11053	0.24554	-0.1214	0.2043	0.16891	0.03678	0.19268	0.09464	-0.02888	-0.12897
														-0.00015	0.05019			0.09329	0.07641		0.17233	0.06811	0.05944	0.09468	0.05653	0.02612	-0.14863	-0.02496						-0.00313	0.06634	0.10868	0.24023	-0.16725	0.1392	0.18467	0.01068	0.19556	0.07055	-0.18507	-0.13611
														-0.00021	0.02825			-0.01691	0.01512		0.16257	0.06201	0.09603	0.04962	0.01458	0.02048	-0.1152	-0.01312						0.09635	0.08189	0.09372	0.23673	-0.12198	0.13001	0.17697	0.01081	0.19693	0.04119	-0.08092	-0.11063
														0.00018	0.02072			0.02467	0.02212
