# Supplementary material for: Cap-dependent translation initiation monitored in living cells
Source: Nat Commun. 2022 Nov 2;13:6558. doi: 10.1038/s41467-022-34052-8 (PMC9630388; doi:10.1038/s41467-022-34052-8)
Supplement: Supplementary file 12 — Source data [file 41467_2022_34052_MOESM12_ESM.zip › Data_Source copy/Fig.S9c.xlsx]

## Sheet: Raw Data
Experiment: TagMan qPCR for VG_20190227 Selected Filter: FAM (465-510)
Include	Color	Pos	Name	Cp	Concentration	Standard	Status
TRUE	255	A1	Sample 1	31.5		0
TRUE	255	A2	Sample 2	31.47		0
TRUE	255	A3	Sample 3	31.06		0
TRUE	65280	A4	Sample 4			0
TRUE	65280	A5	Sample 5			0
TRUE	255	A6	Sample 6	35		0	> - Late Cp call (last five cycles) has higher uncertainty
TRUE	255	A7	Sample 7	30.27		0
TRUE	255	A8	Sample 8	30.41		0
TRUE	255	A9	Sample 9	30.31		0
TRUE	65280	A10	Sample 10			0
TRUE	65280	A11	Sample 11			0
TRUE	65280	A12	Sample 12			0
TRUE	255	B1	Sample 13	25.76		0
TRUE	255	B2	Sample 14	25.71		0
TRUE	255	B3	Sample 15	25.91		0
TRUE	65280	B4	Sample 16			0
TRUE	65280	B5	Sample 17			0
TRUE	255	B6	Sample 18	35		0	> - Late Cp call (last five cycles) has higher uncertainty
TRUE	255	B7	Sample 19	30.73		0
TRUE	255	B8	Sample 20	30.73		0
TRUE	255	B9	Sample 21	30.69		0
TRUE	65280	B10	Sample 22			0
TRUE	65280	B11	Sample 23			0
TRUE	65280	B12	Sample 24			0
TRUE	255	C1	Sample 25	27.72		0
TRUE	255	C2	Sample 26	27.69		0
TRUE	255	C3	Sample 27	27.77		0
TRUE	65280	C4	Sample 28			0
TRUE	65280	C5	Sample 29			0
TRUE	65280	C6	Sample 30			0
TRUE	255	C7	Sample 31	32.65		0
TRUE	255	C8	Sample 32	32.3		0
TRUE	255	C9	Sample 33	32.75		0
TRUE	65280	C10	Sample 34			0
TRUE	65280	C11	Sample 35			0
TRUE	65280	C12	Sample 36			0
TRUE	255	D1	Sample 37	26.3		0
TRUE	255	D2	Sample 38	26.33		0
TRUE	255	D3	Sample 39	26.31		0
TRUE	65280	D4	Sample 40			0
TRUE	65280	D5	Sample 41			0
TRUE	65280	D6	Sample 42			0
TRUE	255	D7	Sample 43	31.12		0
TRUE	255	D8	Sample 44	31.2		0
TRUE	255	D9	Sample 45	31.12		0
TRUE	65280	D10	Sample 46			0
TRUE	65280	D11	Sample 47			0
TRUE	65280	D12	Sample 48			0
TRUE	255	E1	Sample 49	26.46		0
TRUE	255	E2	Sample 50	26.33		0
TRUE	255	E3	Sample 51	26.53		0
TRUE	65280	E4	Sample 52			0
TRUE	255	E5	Sample 53	35		0	> - Late Cp call (last five cycles) has higher uncertainty
TRUE	65280	E6	Sample 54			0
TRUE	255	E7	Sample 55	31.61		0
TRUE	255	E8	Sample 56	31.23		0
TRUE	255	E9	Sample 57	31.54		0
TRUE	65280	E10	Sample 58			0
TRUE	65280	E11	Sample 59			0
TRUE	65280	E12	Sample 60			0
TRUE	255	F1	Sample 61	25.79		0
TRUE	255	F2	Sample 62	25.79		0
TRUE	255	F3	Sample 63	25.86		0
TRUE	65280	F4	Sample 64			0
TRUE	65280	F5	Sample 65			0
TRUE	65280	F6	Sample 66			0
TRUE	255	F7	Sample 67	30.6		0
TRUE	255	F8	Sample 68	30.64		0
TRUE	255	F9	Sample 69	30.66		0
TRUE	65280	F10	Sample 70			0
TRUE	65280	F11	Sample 71			0
TRUE	65280	F12	Sample 72			0
TRUE	255	G1	Sample 73	25.36		0
TRUE	255	G2	Sample 74	25.79		0
TRUE	255	G3	Sample 75	25.63		0
TRUE	65280	G4	Sample 76			0
TRUE	65280	G5	Sample 77			0
TRUE	65280	G6	Sample 78			0
TRUE	255	G7	Sample 79	30.6		0
TRUE	255	G8	Sample 80	30.65		0
TRUE	255	G9	Sample 81	30.6		0
TRUE	65280	G10	Sample 82			0
TRUE	65280	G11	Sample 83			0
TRUE	65280	G12	Sample 84			0
TRUE	65280	H1	Sample 85			0
TRUE	65280	H2	Sample 86			0
TRUE	65280	H3	Sample 87			0
TRUE	65280	H4	Sample 88			0
TRUE	65280	H5	Sample 89			0
TRUE	65280	H6	Sample 90			0
TRUE	65280	H7	Sample 91			0
TRUE	65280	H8	Sample 92			0
TRUE	65280	H9	Sample 93			0
TRUE	65280	H10	Sample 94			0
TRUE	65280	H11	Sample 95			0
TRUE	65280	H12	Sample 96			0

## Sheet: Summary
Result Summary for VG_20190227
								GUSB	GUSB	GUSB	GUSB No RT	GUSB No RT	GUSB No RT
Plate Setup		Arc	Arc	Arc	Arc NoRT	Arc NoRT	Arc NoRT	GAPDH	GAPDH	GAPDH	GAPDH No RT	GAPDH No RT	GAPDH No RT
		1	2	3	4	5	6	7	8	9	10	11	12
	A
	B
	C
	D
	E
	F
	G
	H
		*cDNA w/ RT, made 01/23/2019:			*cDNA w/o RT, made 01/23/2019:			*cDNA w/ RT, made 01/23/2019:			*cDNA w/o RT, made 01/23/2019:
	A	1. TTX			1. TTX			1. TTX			1. TTX
	B	2. 1h			2. 1h			2. 1h			2. 1h
	C	3. 2h			3. 2h			3. 2h			3. 2h
	D	4. 1h + Torin			4. 1h + Torin			4. 1h + Torin			4. 1h + Torin
	E	5. 2h + Torin			5. 2h + Torin			5. 2h + Torin			5. 2h + Torin
	F	6. 1h + CGP			6. 1h + CGP			6. 1h + CGP			6. 1h + CGP
	G	7. 2h + CGP			7. 2h + CGP			7. 2h + CGP			7. 2h + CGP
	H	8. NTC for RT			8. NTC for No RT			8. NTC for RT			8. NTC for No RT
Results from 02/22		Arc	Arc	Arc	Arc NoRT	Arc NoRT	Arc NoRT	GAPDH	GAPDH	GAPDH	GAPDH No RT	GAPDH No RT	GAPDH No RT
Cp Values:		1	2	3	4	5	6	7	8	9	10	11	12
at High Confidence	A	31.37	31.54	31.92	negative	negative	negative	24.04	24.03	23.86	29.64	29.72	30.51
	B	25.76	25.82	25.94	23.67?	negative	negative	24.88	24.72	24.84	35*	35*	35*
	C	27.76	27.88	27.93	negative	negative	negative	26.31	26.39	26.54	35*	35*	35*
	D	26.31	26.57	26.58	negative	negative	negative	25.15	25.18	25.15	35*	35*	35*
	E	26.41	26.52	26.36	negative	35*	negative	24.86	24.86	24.78	34.44	32.44	35*
	F	25.79	25.83	25.82	negative	negative	negative	24.51	24.54	24.52	35*	35*	35*
	G	25.62	25.45	25.43	negative	negative	negative	24.31	24.38	24.35	negative	negative	35*
	H	negative	negative	negative	negative	negative	negative	negative	negative	negative	negative	negative	negative
Results from 02/27		Arc	Arc	Arc	Arc NoRT	Arc NoRT	Arc NoRT	GUSB	GUSB	GUSB	GUSB No RT	GUSB No RT	GUSB No RT
Cp Values:		1	2	3	4	5	6	7	8	9	10	11	12
at High Confidence	A	31.5	31.47	31.06	negative	negative	35	30.27	30.41	30.31	negative	negative	negative
	B	25.76	25.71	25.91	negative	negative	35	30.73	30.73	30.69	negative	negative	negative
	C	27.72	27.69	27.77	negative	negative	negative	32.65	32.3	32.75	negative	negative	negative
	D	26.3	26.33	26.31	negative	negative	negative	31.12	31.2	31.12	negative	negative	negative
	E	26.46	26.33	26.53	negative	35	negative	31.61	31.23	31.54	negative	negative	negative
	F	25.79	25.79	25.86	negative	negative	negative	30.6	30.64	30.66	negative	negative	negative
	G	25.36	25.79	25.63	negative	negative	negative	30.6	30.65	30.6	negative	negative	negative
	H	negative	negative	negative	negative	negative	negative	negative	negative	negative	negative	negative	negative
Note:
*Late Cp call: last five cycles of (total 40 cycles) has higer uncertainty

## Sheet: Sheet1
	31.5	25.76	27.72	26.3	26.46	25.79	25.36		30.27	30.73	32.65	31.12	31.61	30.6	30.6
	31.47	25.71	27.69	26.33	26.33	25.79	25.79		30.41	30.73	32.3	31.2	31.23	30.64	30.65
	31.06	25.91	27.77	26.31	26.53	25.86	25.63		30.31	30.69	32.75	31.12	31.54	30.66	30.6

## Sheet: Analysis
TTX		1h		2h		1h torin		2h torin		1h CGP		1h CGP
ARC
Mean	31.3433	Mean	25.7933	Mean	27.7267	Mean	26.3133	Mean	26.44	Mean	25.8133	Mean	25.5933
Standard Error	0.141931	Standard Error	0.0600925	Standard Error	0.0233333	Standard Error	0.00881917	Standard Error	0.0585947	Standard Error	0.0233333	Standard Error	0.125477
Median	31.47	Median	25.76	Median	27.72	Median	26.31	Median	26.46	Median	25.79	Median	25.63
Mode	#N/A	Mode	#N/A	Mode	#N/A	Mode	#N/A	Mode	#N/A	Mode	25.79	Mode	#N/A
Standard Deviation	0.245832	Standard Deviation	0.104083	Standard Deviation	0.0404145	Standard Deviation	0.0152753	Standard Deviation	0.101489	Standard Deviation	0.0404145	Standard Deviation	0.217332
Sample Variance	0.0604333	Sample Variance	0.0108333	Sample Variance	0.00163333	Sample Variance	0.000233333	Sample Variance	0.0103	Sample Variance	0.00163333	Sample Variance	0.0472333
Kurtosis	#DIV/0!	Kurtosis	#DIV/0!	Kurtosis	#DIV/0!	Kurtosis	#DIV/0!	Kurtosis	#DIV/0!	Kurtosis	#DIV/0!	Kurtosis	#DIV/0!
Skewness	-1.70308	Skewness	1.29334	Skewness	0.722109	Skewness	0.93522	Skewness	-0.852358	Skewness	1.73205	Skewness	-0.737596
Range	0.44	Range	0.2	Range	0.08	Range	0.03	Range	0.2	Range	0.07	Range	0.43
Minimum	31.06	Minimum	25.71	Minimum	27.69	Minimum	26.3	Minimum	26.33	Minimum	25.79	Minimum	25.36
Maximum	31.5	Maximum	25.91	Maximum	27.77	Maximum	26.33	Maximum	26.53	Maximum	25.86	Maximum	25.79
Sum	94.03	Sum	77.38	Sum	83.18	Sum	78.94	Sum	79.32	Sum	77.44	Sum	76.78
Count	3	Count	3	Count	3	Count	3	Count	3	Count	3	Count	3
TTX		1h		2h		1h torin		2h torin		1h CGP		1h CGP
GAPDH
Mean	30.33	Mean	30.7167	Mean	32.5667	Mean	31.1467	Mean	31.46	Mean	30.6333	Mean	30.6167
Standard Error	0.0416333	Standard Error	0.0133333	Standard Error	0.136423	Standard Error	0.0266667	Standard Error	0.116762	Standard Error	0.0176383	Standard Error	0.0166667
Median	30.31	Median	30.73	Median	32.65	Median	31.12	Median	31.54	Median	30.64	Median	30.6
Mode	#N/A	Mode	30.73	Mode	#N/A	Mode	31.12	Mode	#N/A	Mode	#N/A	Mode	30.6
Standard Deviation	0.072111	Standard Deviation	0.023094	Standard Deviation	0.236291	Standard Deviation	0.046188	Standard Deviation	0.202237	Standard Deviation	0.0305505	Standard Deviation	0.0288675
Sample Variance	0.0052	Sample Variance	0.000533333	Sample Variance	0.0558333	Sample Variance	0.00213333	Sample Variance	0.0409	Sample Variance	0.000933333	Sample Variance	0.000833333
Kurtosis	#DIV/0!	Kurtosis	#DIV/0!	Kurtosis	#DIV/0!	Kurtosis	#DIV/0!	Kurtosis	#DIV/0!	Kurtosis	#DIV/0!	Kurtosis	#DIV/0!
Skewness	1.15207	Skewness	-1.73205	Skewness	-1.38964	Skewness	1.73205	Skewness	-1.50154	Skewness	-0.93522	Skewness	1.73205
Range	0.14	Range	0.04	Range	0.45	Range	0.08	Range	0.38	Range	0.06	Range	0.05
Minimum	30.27	Minimum	30.69	Minimum	32.3	Minimum	31.12	Minimum	31.23	Minimum	30.6	Minimum	30.6
Maximum	30.41	Maximum	30.73	Maximum	32.75	Maximum	31.2	Maximum	31.61	Maximum	30.66	Maximum	30.65
Sum	90.99	Sum	92.15	Sum	97.7	Sum	93.44	Sum	94.38	Sum	91.9	Sum	91.85
Count	3	Count	3	Count	3	Count	3	Count	3	Count	3	Count	3
DCT values
	1.01333		-4.92333		-4.84		-4.83333		-5.02		-4.82		-5.02333
stdev of DCT
	0.25619		0.106615		0.239722		0.0486484		0.226274		0.0506623		0.219241
DDCT value
	0		-5.93667	-1.01333	-5.85333	-1.01333	-5.84667	-1.01333	-6.03333	-1.01333	-5.83333	-1.01333	-6.03667
stdev of DDCT
	0.25619		0.106615		0.239722		0.0486484		0.226274		0.0506623		0.219241
fold difference
TTX		1h		2h		1h torin		2h torin		1h CGP		1h CGP
	0.25619		-5.83005		-5.61361		-5.79802		-5.80706		-5.78267		-5.81743
from	0.837296		56.888		48.9627		55.6388		55.9885		55.05		56.3923
	-0.25619		-6.04328		-6.09306		-5.89532		-6.25961		-5.884		-6.25591
	1.19432		65.9491		68.2641		59.5205		76.6178		59.0553		76.4216
average	2.03162		122.837		117.227		115.159		132.606		114.105		132.814
stdev	0.252454		6.40718		13.6482		2.74482		14.5871		2.83219		14.1628
		TTX	1h	1h torin	2h	2h torin
		2.03162	122.837	115.159	117.227	132.606
		0.252454	6.40718	13.6482	2.74482	14.5871
