# Supplementary material for: Cap-dependent translation initiation monitored in living cells
Source: Nat Commun. 2022 Nov 2;13:6558. doi: 10.1038/s41467-022-34052-8 (PMC9630388; doi:10.1038/s41467-022-34052-8)
Supplement: Supplementary file 12 — Source data [file 41467_2022_34052_MOESM12_ESM.zip › Data_Source copy/Suppl_Fig.2b-c.xlsx]

## Sheet: Suppl. 2b
hours	Vector						SNAP_4EBP1 Scr						SNAP_4EBP1 sh4EBP1
24	0.2316	0.2479	0.202	0.2999	0.3245	0.304	0.2405	0.2474	0.2042	0.2946	0.2477	0.2195	0.2322	0.2187	0.2002	0.2799	0.3609	0.2981
48	0.4179	0.4757	0.4696	0.4994	0.4973	0.5307	0.3456	0.3949	0.3679	0.5141	0.4623	0.5694	0.4333	0.3814	0.4394	0.477	0.4463	0.4213
72	0.8292	0.6546	0.6321*	0.802	0.7985	0.8726	0.6097	0.6191	0.5516	0.6105	0.6856	0.6273	0.7065	0.7088	0.6328	0.5368	0.5467	0.5847

## Sheet: Suppl. 2c
hours	Vector			Vector (torin1-)			SNAP-4E-BP1 + Scrambled			SNAP_4EBP1 + Scrambled (torin-1)			SNAP-4E-BP1 + sh4EBP			SNAP-4E-BP1 + sh4EBP (torin-1)
24	0.2999	0.3245	0.304	0.1528	0.2053	0.1714	0.2946	0.2477	0.2195	0.0883	0.0855	0.0858	0.2799	0.2609	0.2981	0.089	0.0829	0.0895
