# Supplementary material for: Cap-dependent translation initiation monitored in living cells
Source: Nat Commun. 2022 Nov 2;13:6558. doi: 10.1038/s41467-022-34052-8 (PMC9630388; doi:10.1038/s41467-022-34052-8)
Supplement: Supplementary file 12 — Source data [file 41467_2022_34052_MOESM12_ESM.zip › Data_Source copy/Fig.4c-d.xlsx]

## Sheet: Halo-eIF4E cytoplasm
ms	acquisition1	acquisition2	acquisition3	acquisition4	acquisition5	acquisition6	acquisition7	acquisition8	acquisition9	acquisition10	acquisition11	acquisition12	acquisition13	acquisition14	acquisition15	acquisition16	acquisition17	acquisition18
0.001	1	1	1	0.99997	1	1	1	1	1	1	1	1	1	1	1	1	1	1
0.002	0.9623	0.95378	0.99554	1.6634	0.89322	1.19441	1.92645	0.91309	0.90503	0.99681	0.99068	0.93079	1.0047	0.89821	1.02535	0.88675	1.08056	0.949
0.003	0.85773	0.86198	0.98261	2.0093	0.81181	1.39155	1.76313	1.09758	1.03127	1.08768	1.00237	1.01012	0.99192	1.02088	0.91301	1.10122	1.58481	0.87275
0.004	1.02491	1.09682	1.4382	1.82515	0.8021	1.70676	2.55765	0.80076	0.90161	0.91401	0.94052	1.01092	1.00936	0.85197	0.97144	0.96393	1.06009	0.99107
0.005	1.0577	0.86742	0.99414	1.72771	1.01436	1.65556	0.99902	0.89546	1.06498	0.98623	1.02997	1.02757	0.96033	0.9521	0.84045	0.88256	1.20824	1.00653
0.006	1.2652	0.98345	0.8648	2.20905	0.98774	1.32234	2.87054	1.10361	0.99534	1.12331	1.00948	1.02062	0.96673	0.8973	1.0272	0.9396	1.52687	0.86829
0.007	1.0636	1.07651	1.45361	1.71407	0.70154	1.50038	1.4669	0.91605	0.88891	1.24507	0.96475	0.84538	1.0592	0.96034	1.06387	0.80748	1.25541	0.96394
0.008	0.9823	0.97236	1.40413	1.83002	0.77544	1.10532	1.1844	1.04614	0.93688	1.08368	1.00059	0.99241	0.99388	0.95921	0.84685	0.94687	1.50287	0.9909
0.009	1.31929	1.0305	1.21066	1.7131	0.81584	1.23943	2.129	1.01533	1.00912	1.03722	1.03504	1.04466	1.02933	0.94327	0.83887	0.85152	1.42756	0.90143
0.01	1.00848	0.96128	1.3435	1.74135	0.87314	1.31126	1.09171	1.06237	1.00028	1.12251	0.9989	1.08874	1.07523	0.83134	0.97265	0.92366	1.18865	0.9435
0.011	0.90287	1.02545	1.17761	1.33006	0.86875	1.17868	0.18243	1.07535	0.93331	0.98345	0.99675	0.97548	1.01308	0.74676	0.82839	0.85124	1.33652	1.01013
0.012	0.9032	1.12499	1.01	1.9634	1.02501	1.3536	0.02794	0.86914	1.02086	0.89242	0.99395	0.90683	0.95799	0.9085	0.9008	0.97973	1.25762	0.9593
0.013	1.21036	1.24545	1.37955	1.68473	0.68088	1.51859	0.72535	0.85044	0.99427	0.98518	0.96696	1.00397	0.98975	0.85	0.94168	0.83586	1.1732	0.78637
0.014	0.67963	1.07041	1.11074	1.95365	0.80362	1.51356	1.21089	1.02524	0.94454	0.95352	0.99176	0.9791	0.99702	0.90254	0.72193	0.96533	1.48218	0.84442
0.015	1.01597	1.02168	1.37554	1.71688	0.77325	0.88691	2.67583	0.75138	1.00553	1.04644	0.94565	1.00967	1.02232	0.79971	0.95747	0.80944	1.15792	1.02473
0.016	1.0045	0.92402	1.20659	1.47513	0.71845	1.44931	2.0976	0.98605	0.93514	1.03686	1.04146	0.86181	1.00396	0.85186	0.9103	0.93513	0.9935	0.95501
0.018	1.01837	0.96394	1.12588	1.75674	0.9163	1.21162	1.43832	0.93203	0.91181	0.98312	0.95861	1.01751	1.03446	0.8919	0.96552	0.90619	1.34849	0.91363
0.02	1.06742	1.01884	1.11207	1.49317	0.7137	1.17495	1.95304	1.0046	0.94427	0.99606	0.96421	0.94484	1.02963	0.84804	0.89542	0.92928	1.2505	0.99262
0.022	0.95892	0.98702	1.28808	1.41815	0.77033	1.16609	1.67275	0.95027	0.97435	1.03471	0.98019	1.04528	0.96948	0.84806	0.95579	0.78073	1.31023	0.96721
0.024	0.84865	0.9439	0.97241	1.59694	0.75123	1.31822	1.07907	0.92123	0.99526	1.00189	0.97088	0.91944	1.00593	0.93284	0.8983	0.90649	1.19822	0.86013
0.026	1.09791	0.99946	1.37718	2.3779	0.66505	1.23627	0.88927	0.94546	0.96049	1.02454	0.97017	0.97599	0.9807	0.87337	0.96416	0.85952	1.30642	0.94772
0.028	1.15474	1.10684	1.04284	1.83469	1.00938	1.51454	1.11218	0.87587	0.93682	1.09145	0.96323	1.00768	0.96147	0.89908	1.00178	0.92439	1.24103	1.00275
0.03	0.73186	0.93149	1.04663	1.90533	0.78789	1.29065	1.17618	0.92208	0.97836	1.00208	1.0198	0.90887	1.00322	0.92852	0.85915	0.88245	1.28131	0.94377
0.032	1.11737	1.01622	1.17947	1.97586	0.66655	1.55867	0.40103	0.96038	0.97969	1.10542	0.98054	0.89236	1.04393	0.94211	0.9211	0.88499	1.38187	0.80707
0.036	0.96825	0.98744	1.15559	1.88997	0.79767	1.09084	1.35003	0.97854	0.93042	1.01943	0.97475	0.93949	0.97347	0.85731	0.85148	0.88463	1.24203	0.92233
0.04	1.03798	1.03094	1.01377	1.65269	0.81683	1.33014	1.26395	1.0299	0.92489	1.03824	0.94254	0.92291	0.96081	0.86988	0.89067	0.90248	1.31576	0.92062
0.044	0.91615	0.95468	1.25828	1.77083	0.72176	1.40831	1.64405	0.96823	0.93469	1.04985	0.97836	0.95116	0.97796	0.85918	0.91094	0.90477	1.15943	0.95692
0.048	1.10501	1.01488	1.03861	1.53649	0.97176	1.34794	1.25721	0.9849	0.94054	1.04759	0.96009	0.97846	1.01131	0.87941	0.87928	0.90786	1.26521	0.93972
0.052	1.1003	0.94722	1.06564	1.63358	0.83523	1.27739	1.35273	0.9311	0.99694	1.0108	0.97658	1.02363	0.98768	0.87723	0.96514	0.87695	1.18226	0.91368
0.056	0.9963	1.00465	1.09075	1.70544	0.93074	1.2926	1.47362	0.93296	0.93201	0.89107	0.95938	0.9448	0.94571	0.85036	0.84285	0.86329	1.21881	0.95558
0.06	0.9674	0.93648	1.14207	1.68584	0.81261	1.42846	2.20574	0.9398	0.95184	0.98345	0.99409	1.06692	0.99023	0.88129	0.85741	0.83633	1.13577	0.9497
0.064	1.00204	0.95415	0.98338	1.51289	0.88468	1.19381	1.75661	0.94224	0.97036	0.94933	0.98987	0.94691	0.98837	0.82336	0.88951	0.80808	1.21443	0.92864
0.072	1.10817	0.96597	1.04133	1.88149	0.80583	1.20318	1.39507	0.95677	0.95248	1.01989	0.96917	0.97538	0.9862	0.81997	0.87038	0.84957	1.23172	0.91473
0.08	0.9999	1.01844	1.03366	1.65533	0.82015	1.22719	2.01759	0.91448	0.91681	1.04608	0.98217	0.96894	0.99917	0.85983	0.88529	0.88587	1.14661	0.91675
0.088	0.96371	0.92518	1.12629	1.66888	0.81218	1.29806	1.2082	0.94304	0.91615	1.00334	0.96357	0.88797	0.98865	0.8262	0.95451	0.86778	1.20064	0.87924
0.096	1.02862	1.00889	1.18404	1.51579	0.82231	1.27678	1.08742	0.9588	0.93581	0.99957	0.96433	0.93074	0.95722	0.84082	0.92452	0.85506	1.27468	0.92477
0.10401	0.95619	0.98333	0.96689	1.70798	0.85571	1.26008	1.32027	0.94883	0.93138	0.97846	0.97434	0.97809	0.96045	0.85583	0.87692	0.85469	1.20934	0.92769
0.11201	1.04023	0.94701	1.07889	1.87399	0.78937	1.33832	1.34951	0.89876	0.9407	1.00145	0.9682	0.90624	0.9778	0.80913	0.91804	0.90481	1.25535	0.92587
0.12001	1.00655	1.01575	1.04686	1.65585	0.85685	1.25223	1.7593	0.91731	0.91824	1.09191	0.97295	0.96499	0.96447	0.81352	0.86944	0.8528	1.106	0.92928
0.12801	0.98761	0.95895	1.01046	1.72006	0.87086	1.2365	1.03746	0.88153	0.93839	0.984	0.97266	0.9859	0.9666	0.87179	0.87258	0.87383	1.23903	0.90749
0.14401	1.01919	0.95101	1.02989	1.73825	0.77861	1.28208	1.89606	0.9451	0.91442	0.98439	0.97404	0.94943	0.97537	0.82212	0.87022	0.86483	1.15229	0.91663
0.16001	0.98799	0.8956	1.00744	1.50726	0.88654	1.25986	1.41582	0.90267	0.95445	1.00615	0.96003	0.89018	0.97877	0.83449	0.86863	0.87801	1.20717	0.89177
0.17601	0.96472	0.93963	1.03768	1.62512	0.84379	1.16909	1.45598	0.91052	0.93758	0.98254	0.96793	0.91591	0.9735	0.80971	0.86213	0.86977	1.09159	0.92257
0.19201	0.95724	0.93571	0.95873	1.58633	0.84564	1.25932	0.72339	0.8921	0.9353	0.98681	0.95599	0.93294	0.94289	0.79368	0.81997	0.83817	1.12025	0.90133
0.20801	0.9227	0.90203	0.96683	1.41277	0.7939	1.17781	1.29446	0.87586	0.92138	0.97643	0.95862	0.93516	0.96603	0.80185	0.86698	0.83796	1.12316	0.87486
0.22401	0.93228	0.95536	0.99649	1.47427	0.85893	1.19373	1.10589	0.91384	0.94266	0.95433	0.96449	0.96996	0.96133	0.78384	0.79239	0.86945	1.11937	0.9141
0.24001	0.97765	0.92148	0.94073	1.48267	0.79861	1.26451	1.07834	0.90214	0.93963	0.92498	0.95544	0.89762	0.95274	0.79723	0.82044	0.81939	1.07824	0.87295
0.25601	0.9496	0.97052	1.02408	1.51922	0.8122	1.26618	1.96081	0.89072	0.92033	0.98988	0.95321	0.90194	0.96945	0.7819	0.79911	0.82388	1.09845	0.89595
0.28801	0.97575	0.9205	0.97368	1.49527	0.79004	1.20674	0.93739	0.88036	0.91225	0.94882	0.95883	0.88975	0.96008	0.77734	0.82318	0.80351	1.09901	0.87125
0.32002	0.95273	0.94891	0.97072	1.55579	0.78719	1.22501	1.08354	0.88602	0.91466	0.94997	0.96098	0.91229	0.94754	0.79919	0.81662	0.82088	1.13215	0.88628
0.35202	0.99475	0.94274	0.93806	1.5961	0.80522	1.16529	1.12436	0.85377	0.91087	0.97269	0.94982	0.88046	0.9413	0.77805	0.78946	0.79945	1.08193	0.89145
0.38402	0.97276	0.90953	0.90063	1.51131	0.7838	1.1738	1.50276	0.87662	0.9075	0.95169	0.93775	0.90329	0.94458	0.78245	0.78071	0.78236	1.06014	0.86281
0.41602	0.92976	0.90964	0.9588	1.55633	0.76987	1.1365	1.39197	0.86584	0.90455	0.94186	0.95139	0.89305	0.94799	0.76257	0.80786	0.80775	1.02952	0.86297
0.44802	0.93206	0.91273	0.99106	1.40668	0.75039	1.16523	1.29138	0.82874	0.92749	0.93825	0.94898	0.90514	0.94513	0.7569	0.77092	0.78964	1.03406	0.8599
0.48002	0.91456	0.91551	0.92776	1.35357	0.74473	1.14113	1.52004	0.85867	0.91314	0.91271	0.93999	0.86581	0.93245	0.75177	0.79594	0.79351	1.05313	0.86045
0.51202	0.93083	0.8879	0.9221	1.38047	0.76304	1.12473	0.69052	0.85863	0.89913	0.93738	0.93931	0.86305	0.92482	0.75021	0.78053	0.75954	0.97212	0.85459
0.57603	0.8968	0.87806	0.92348	1.36548	0.74748	1.12595	1.13332	0.80748	0.90321	0.91777	0.93361	0.85104	0.93366	0.73931	0.7666	0.75234	0.97179	0.85182
0.64003	0.90744	0.88869	0.9065	1.40106	0.73868	1.17599	1.32261	0.82507	0.89295	0.9022	0.94389	0.84585	0.92254	0.73508	0.75563	0.74628	0.93302	0.84744
0.70403	0.88731	0.86252	0.88219	1.41036	0.73243	1.08794	1.15923	0.81313	0.89287	0.88967	0.93118	0.84224	0.91609	0.71856	0.72358	0.75447	0.95846	0.84268
0.76804	0.89349	0.88178	0.83629	1.48571	0.7186	1.08016	1.02309	0.81448	0.88466	0.88458	0.92987	0.83264	0.90605	0.70618	0.70645	0.71297	0.92088	0.83666
0.83204	0.87516	0.86763	0.78674	1.33769	0.72277	1.12286	1.02859	0.79165	0.87886	0.91746	0.93518	0.82809	0.91316	0.70255	0.71638	0.72352	0.88182	0.82371
0.89604	0.91959	0.8642	0.88916	1.34425	0.71599	1.07647	1.06921	0.78598	0.88087	0.87791	0.93021	0.80862	0.90456	0.70435	0.71357	0.71808	0.88318	0.81909
0.96005	0.88132	0.88967	0.87369	1.2847	0.70974	1.06073	0.98508	0.77958	0.88143	0.88503	0.92784	0.80785	0.90875	0.68421	0.69123	0.69918	0.86906	0.81675
1.02405	0.86098	0.84017	0.82126	1.41115	0.68679	1.09869	1.21346	0.78633	0.87813	0.88326	0.91947	0.79138	0.89575	0.69194	0.69879	0.70203	0.83565	0.81955
1.15206	0.85071	0.8379	0.82299	1.28916	0.67041	1.07999	1.05294	0.76559	0.88277	0.87085	0.92212	0.77632	0.89018	0.68317	0.67319	0.69573	0.81924	0.80334
1.28006	0.84351	0.82508	0.79152	1.28199	0.66575	1.05042	0.9042	0.76626	0.87372	0.85578	0.91667	0.78081	0.88424	0.66716	0.6674	0.68136	0.85156	0.79364
1.40807	0.86054	0.83514	0.7879	1.22205	0.65017	0.99725	0.96551	0.74853	0.85828	0.85486	0.90983	0.77009	0.88085	0.65721	0.64952	0.67384	0.80771	0.78558
1.53607	0.82598	0.80088	0.79285	1.2489	0.65299	1.00606	0.90483	0.74487	0.86534	0.83688	0.9055	0.76183	0.88679	0.65088	0.64181	0.65707	0.76548	0.7819
1.66408	0.82675	0.81659	0.73884	1.1897	0.63451	0.96953	0.97992	0.74241	0.86458	0.84842	0.90425	0.75742	0.87072	0.6376	0.63576	0.65785	0.76243	0.77572
1.79209	0.80564	0.79516	0.72748	1.23161	0.61273	0.96785	0.86292	0.73821	0.85794	0.82678	0.90571	0.74245	0.86633	0.62968	0.62099	0.64899	0.70842	0.76672
1.92009	0.80677	0.79572	0.75686	1.22017	0.59888	0.99164	0.76362	0.7318	0.84614	0.82773	0.89814	0.75162	0.85939	0.64184	0.61884	0.64224	0.74437	0.7646
2.0481	0.77852	0.79498	0.70535	1.19709	0.58726	0.95908	1.03771	0.72591	0.85333	0.81593	0.89776	0.74232	0.86179	0.63264	0.61591	0.63661	0.70224	0.77612
2.30411	0.77714	0.79927	0.7126	1.12984	0.6024	0.95255	0.81626	0.71617	0.8495	0.80478	0.89617	0.73892	0.85585	0.6137	0.60066	0.62223	0.68243	0.74781
2.56012	0.76974	0.78107	0.68943	1.13715	0.57638	0.93254	0.72094	0.70052	0.83691	0.80275	0.89447	0.72074	0.85492	0.61505	0.58553	0.61144	0.67856	0.74985
2.81614	0.77663	0.7672	0.67526	1.10953	0.58699	0.9276	0.66039	0.69295	0.83462	0.78486	0.89093	0.72176	0.84799	0.61344	0.57533	0.59501	0.65069	0.74074
3.07215	0.75906	0.76064	0.67935	1.09977	0.59223	0.89608	0.65995	0.69681	0.83029	0.77898	0.88578	0.71361	0.84276	0.59841	0.56855	0.60058	0.65229	0.73646
3.32816	0.77206	0.76099	0.67418	1.09792	0.56824	0.88698	0.67487	0.68556	0.83101	0.77588	0.88534	0.70474	0.83764	0.59152	0.55048	0.59963	0.62734	0.7407
3.58417	0.74374	0.74703	0.63804	1.11107	0.55573	0.86975	0.63088	0.67865	0.82717	0.76994	0.88303	0.70163	0.84098	0.59569	0.54382	0.58353	0.62504	0.73426
3.84019	0.71128	0.7544	0.64953	1.06898	0.56314	0.85865	0.63316	0.67466	0.82871	0.76772	0.88099	0.69929	0.83682	0.59299	0.5357	0.57641	0.61382	0.72633
4.0962	0.75172	0.75676	0.62631	1.04705	0.55588	0.85836	0.66398	0.66832	0.82405	0.76869	0.87885	0.68793	0.8395	0.58765	0.54285	0.57135	0.60624	0.73045
4.60822	0.71274	0.73754	0.62092	1.02356	0.55508	0.8456	0.57967	0.65673	0.81727	0.7544	0.87535	0.67636	0.82374	0.57233	0.5182	0.56355	0.59217	0.72863
5.12025	0.72658	0.71854	0.6101	1.02776	0.53239	0.85413	0.46409	0.6592	0.81679	0.75247	0.87496	0.6781	0.82589	0.57207	0.51359	0.55518	0.58287	0.7203
5.63227	0.72079	0.72104	0.60173	1.00985	0.5316	0.82323	0.49899	0.65486	0.8165	0.74854	0.87225	0.66704	0.82075	0.56605	0.506	0.55188	0.57363	0.72483
6.1443	0.71466	0.71208	0.58403	1.00371	0.53185	0.81684	0.51763	0.64026	0.81033	0.74628	0.87121	0.65498	0.82244	0.5647	0.50116	0.54917	0.5649	0.71932
6.65632	0.72505	0.7135	0.58729	0.99344	0.52197	0.80518	0.52429	0.63881	0.81505	0.72818	0.86927	0.66289	0.81604	0.55865	0.49953	0.53767	0.5612	0.72027
7.16835	0.70405	0.70425	0.57001	0.96243	0.52871	0.82191	0.51158	0.63846	0.80529	0.73254	0.86627	0.65107	0.8123	0.55603	0.49685	0.54256	0.56745	0.7125
7.68037	0.71441	0.70861	0.56069	0.95337	0.51325	0.78686	0.45328	0.63448	0.80792	0.73171	0.86444	0.64611	0.80833	0.54826	0.49895	0.53701	0.55088	0.70969
8.1924	0.706	0.70169	0.56054	0.92743	0.52052	0.81687	0.46437	0.62069	0.80117	0.73144	0.862	0.64702	0.8107	0.53962	0.49547	0.54334	0.55944	0.71039
9.21645	0.70199	0.69179	0.55	0.93992	0.52615	0.78174	0.3582	0.61079	0.79947	0.73272	0.86103	0.64613	0.80841	0.53821	0.49877	0.5312	0.54166	0.70707
10.2405	0.68809	0.69182	0.54145	0.96587	0.51763	0.79167	0.38125	0.61594	0.80647	0.72555	0.86014	0.64079	0.80415	0.5306	0.49797	0.5211	0.53289	0.70877
11.2645	0.6862	0.68912	0.54474	0.97046	0.50963	0.79953	0.32793	0.61325	0.8062	0.72259	0.8597	0.62772	0.7987	0.52989	0.49658	0.52162	0.52361	0.70853
12.2886	0.68007	0.68406	0.54301	0.93853	0.50022	0.78804	0.34593	0.61544	0.80423	0.72048	0.8588	0.62872	0.80012	0.52841	0.49533	0.51367	0.50629	0.70824
13.3126	0.67083	0.68118	0.5198	0.93214	0.51114	0.78713	0.34217	0.60709	0.80033	0.71433	0.85553	0.61524	0.79649	0.52113	0.49229	0.50984	0.50311	0.70099
14.3367	0.67532	0.68263	0.54069	0.92178	0.51267	0.75538	0.40629	0.59869	0.79887	0.7131	0.85538	0.61415	0.79219	0.52523	0.48475	0.50197	0.49795	0.69903
15.3607	0.67424	0.67381	0.51566	0.9095	0.49487	0.75309	0.37702	0.60447	0.79433	0.70737	0.85129	0.61121	0.79321	0.51415	0.47598	0.50071	0.48221	0.69865
16.3848	0.67754	0.68174	0.51432	0.8851	0.48918	0.76311	0.37387	0.5946	0.79808	0.70572	0.84802	0.60686	0.78894	0.51421	0.46985	0.50121	0.48527	0.69877
18.4329	0.66834	0.6669	0.51502	0.8806	0.48273	0.74929	0.37114	0.58038	0.79156	0.7039	0.84528	0.60382	0.78571	0.51491	0.46053	0.50156	0.47348	0.68988
20.481	0.66334	0.66212	0.5028	0.85542	0.48496	0.73837	0.40055	0.57733	0.78935	0.69488	0.84254	0.59682	0.78113	0.5107	0.4489	0.50149	0.4618	0.68026
22.5291	0.66169	0.65257	0.50328	0.87707	0.47833	0.72759	0.35403	0.56629	0.78743	0.68669	0.83948	0.59661	0.77843	0.51187	0.46133	0.49381	0.47691	0.68157
24.5772	0.65994	0.63903	0.48927	0.87178	0.47453	0.73911	0.40763	0.56361	0.79186	0.67982	0.83729	0.59396	0.7747	0.50621	0.46156	0.48625	0.46242	0.68605
26.6253	0.652	0.63895	0.48608	0.8415	0.47544	0.72167	0.33135	0.55561	0.78683	0.68218	0.83377	0.58319	0.77063	0.50061	0.45627	0.47885	0.45209	0.67994
28.6734	0.64742	0.63246	0.48074	0.84864	0.46985	0.69187	0.30014	0.55555	0.78742	0.67313	0.83105	0.58213	0.76856	0.50028	0.45174	0.4815	0.44288	0.68077
30.7215	0.64174	0.63297	0.48081	0.80524	0.47751	0.70237	0.27636	0.55217	0.78459	0.66695	0.82936	0.57376	0.76558	0.49823	0.45276	0.48127	0.41813	0.67972
32.7696	0.65328	0.63132	0.46439	0.82719	0.48393	0.715	0.27661	0.5525	0.78007	0.65915	0.82537	0.5778	0.75901	0.5006	0.44895	0.47899	0.41415	0.68448
36.8658	0.63782	0.62143	0.46792	0.81312	0.47014	0.68018	0.25047	0.53644	0.77587	0.66186	0.82396	0.5689	0.7603	0.49373	0.45198	0.46639	0.3992	0.67709
40.962	0.62881	0.61867	0.44293	0.79679	0.45796	0.67186	0.24494	0.5269	0.77648	0.65884	0.82025	0.56124	0.75062	0.49685	0.44524	0.46219	0.41647	0.67344
45.0582	0.62363	0.59656	0.44493	0.81875	0.44242	0.65773	0.26664	0.5254	0.77075	0.65678	0.81633	0.55321	0.74589	0.49088	0.44811	0.46397	0.3949	0.673
49.1544	0.63071	0.58419	0.43339	0.80834	0.45019	0.65657	0.24624	0.51736	0.76626	0.64269	0.81089	0.54348	0.7452	0.47998	0.44019	0.46484	0.38522	0.67023
53.2506	0.62686	0.5843	0.41168	0.79409	0.44763	0.6364	0.272	0.51326	0.75981	0.63963	0.80666	0.53728	0.73515	0.481	0.43517	0.44926	0.38776	0.67131
57.3468	0.62162	0.57831	0.4095	0.81768	0.43892	0.61156	0.26941	0.51751	0.75935	0.63186	0.80361	0.53303	0.72729	0.47645	0.43128	0.43879	0.38169	0.66931
61.443	0.62163	0.56906	0.39728	0.81085	0.44824	0.61458	0.27199	0.50571	0.75034	0.63345	0.80431	0.51888	0.72797	0.4707	0.4265	0.43881	0.36994	0.66251
65.5392	0.61476	0.56178	0.39208	0.80804	0.44031	0.63319	0.26539	0.50226	0.74709	0.61916	0.79774	0.51014	0.72156	0.4657	0.42356	0.43529	0.35807	0.66019
73.7316	0.60616	0.55417	0.37578	0.81108	0.4221	0.63042	0.20898	0.48352	0.75157	0.60736	0.79413	0.50145	0.71216	0.45725	0.42186	0.43489	0.34488	0.65281
81.924	0.60047	0.54459	0.36474	0.81048	0.41464	0.60128	0.17941	0.48025	0.74668	0.60165	0.78874	0.49491	0.70191	0.45137	0.41279	0.42712	0.32947	0.65549
90.1164	0.60042	0.53474	0.35595	0.78429	0.41116	0.59206	0.20113	0.48088	0.74625	0.59599	0.78057	0.4919	0.69414	0.44935	0.39882	0.4153	0.3255	0.65072
98.3088	0.60152	0.52818	0.35546	0.77618	0.40082	0.57931	0.12389	0.4743	0.74067	0.59488	0.77553	0.48677	0.68142	0.44929	0.3893	0.40495	0.30975	0.64189
106.501	0.5845	0.51234	0.35877	0.75915	0.39115	0.58879	0.14985	0.47411	0.73922	0.58737	0.77275	0.47615	0.67781	0.43088	0.39258	0.4008	0.29091	0.6414
114.694	0.58816	0.51285	0.35277	0.76171	0.38047	0.57488	0.09767	0.46559	0.73787	0.57794	0.76919	0.46851	0.66634	0.43429	0.39544	0.39346	0.28059	0.64605
122.886	0.59056	0.49815	0.34935	0.77097	0.38187	0.56823	0.14572	0.45393	0.73292	0.56615	0.7618	0.45434	0.66076	0.43558	0.38764	0.38166	0.2536	0.64034
131.078	0.58815	0.49318	0.34535	0.76873	0.37853	0.57831	0.0851	0.43821	0.73237	0.56187	0.75958	0.4464	0.65092	0.42958	0.37208	0.3722	0.24633	0.63809
147.463	0.57357	0.46913	0.34388	0.73891	0.3613	0.56926	0.07659	0.43284	0.73572	0.54055	0.742	0.43857	0.63656	0.41758	0.35808	0.36484	0.19946	0.61792
163.848	0.56014	0.45155	0.34144	0.72562	0.34562	0.57613	0.07568	0.42145	0.72798	0.5409	0.73663	0.42736	0.61555	0.4124	0.35162	0.35456	0.20034	0.61638
180.233	0.5473	0.45655	0.32788	0.71483	0.33335	0.57667	0.11072	0.40263	0.72005	0.52774	0.72515	0.43294	0.59875	0.41105	0.34643	0.34756	0.18837	0.61421
196.618	0.53954	0.45172	0.28903	0.72557	0.32124	0.5501	0.11574	0.38833	0.71231	0.52811	0.7163	0.42868	0.58604	0.40602	0.33155	0.34815	0.19578	0.61224
213.002	0.53913	0.44832	0.29423	0.71572	0.32783	0.52071	0.07549	0.36868	0.7075	0.51928	0.70653	0.43084	0.57371	0.40919	0.33954	0.33211	0.20383	0.60695
229.387	0.53439	0.43907	0.27336	0.70437	0.3201	0.49233	0.06792	0.3518	0.70334	0.50981	0.70219	0.42132	0.56615	0.40327	0.32297	0.33026	0.20998	0.60906
245.772	0.54202	0.42901	0.25801	0.70373	0.32489	0.48626	0.05613	0.35017	0.69976	0.4982	0.69829	0.41717	0.55455	0.40236	0.31964	0.32436	0.21571	0.60434
262.157	0.54387	0.42197	0.2585	0.7062	0.32655	0.46372	0.11971	0.34436	0.69583	0.49065	0.6893	0.40997	0.5432	0.40134	0.32177	0.31481	0.21797	0.6039
294.926	0.54293	0.40343	0.26636	0.67914	0.29195	0.4437	0.11472	0.30836	0.69215	0.46151	0.67179	0.3974	0.52287	0.38654	0.286	0.28625	0.20195	0.56648
327.696	0.53286	0.39435	0.25443	0.65399	0.28295	0.43683	0.11283	0.28395	0.6828	0.45164	0.6666	0.39608	0.5004	0.38211	0.27209	0.27892	0.19897	0.56262
360.465	0.52605	0.3898	0.23282	0.67046	0.28359	0.42551	0.12087	0.2633	0.67531	0.44144	0.65657	0.37742	0.48593	0.37144	0.26818	0.26682	0.18964	0.55949
393.235	0.52383	0.38261	0.20514	0.62976	0.28597	0.40275	0.07203	0.25577	0.66706	0.4362	0.64407	0.35107	0.46991	0.36509	0.25737	0.26976	0.16069	0.54788
426.005	0.52929	0.38007	0.18758	0.62916	0.26967	0.39651	0.08951	0.25536	0.65476	0.42948	0.63855	0.34493	0.44176	0.36645	0.24534	0.25356	0.14534	0.5407
458.774	0.51683	0.37563	0.1601	0.6104	0.26384	0.37799	0.0342	0.25337	0.64965	0.42027	0.63851	0.35102	0.43709	0.36184	0.24438	0.25091	0.13338	0.53802
491.544	0.51188	0.35741	0.13517	0.58556	0.24347	0.38473	0.00268	0.22649	0.64579	0.41606	0.63367	0.35413	0.4292	0.3527	0.24628	0.25125	0.13787	0.52479
524.313	0.4955	0.36022	0.10741	0.59539	0.23598	0.41323	-0.02953	0.20169	0.63851	0.40362	0.628	0.34654	0.42199	0.33965	0.24729	0.25663	0.13302	0.51872
589.853	0.46788	0.34428	0.09206	0.50333	0.19702	0.37895	-0.07735	0.15556	0.64875	0.40055	0.61189	0.31404	0.4087	0.30329	0.23784	0.24539	0.1015	0.46393
655.392	0.43573	0.32376	0.0829	0.5047	0.19021	0.37083	-0.05455	0.13101	0.64593	0.37978	0.5916	0.30994	0.3876	0.31188	0.23801	0.21334	0.09244	0.45954
720.931	0.43429	0.29341	0.044	0.50179	0.17891	0.39419	-0.1637	0.13587	0.62447	0.37837	0.57581	0.30697	0.37053	0.3125	0.22187	0.21296	0.08253	0.45266
786.47	0.41413	0.27314	-0.02378	0.47858	0.16729	0.34405	-0.10844	0.14238	0.61405	0.38363	0.55498	0.30961	0.37213	0.30122	0.20602	0.22577	0.06135	0.43953
852.009	0.42135	0.26332	-0.03678	0.47419	0.15863	0.31372	-0.03293	0.15026	0.59783	0.36492	0.53727	0.30422	0.37058	0.29246	0.20618	0.22406	0.06608	0.44024
917.548	0.42981	0.26877	-0.03965	0.45443	0.15543	0.28271	-0.00796	0.18185	0.58253	0.35562	0.52626	0.29907	0.35302	0.30497	0.19336	0.21267	0.07412	0.43469
983.088	0.43168	0.27868	-0.01916	0.44772	0.1566	0.23615	-0.05707	0.22559	0.56916	0.32436	0.51589	0.31038	0.33898	0.30159	0.18483	0.18013	0.06882	0.43332
1048.63	0.4014	0.2734	-0.00568	0.42474	0.15379	0.25608	-0.13211	0.27851	0.55469	0.32503	0.50525	0.30738	0.31821	0.28895	0.18597	0.15257	0.06913	0.43636
1179.71	0.34297	0.25253	0.01912	0.12757	0.10265	0.32396		0.26254	0.52933	0.26973	0.47381	0.28012	0.29042	0.23128	0.16124	0.1002	0.02998	0.37077
1310.78	0.34158	0.23493	0.02812	0.15585	0.13914	0.31328		0.26531	0.49569	0.24782	0.48791	0.29867	0.29066	0.22278	0.17053	0.12718	0.0083	0.37992
1441.86	0.34349	0.20003	0.01785	0.17782	0.13694	0.2987		0.23371	0.46093	0.21325	0.48536	0.28212	0.32061	0.22924	0.16056	0.1442	0.05667	0.37233
1572.94	0.33097	0.20428	0.04358	0.15181	0.12441	0.25802		0.23201	0.44496	0.20462	0.48484	0.29594	0.30993	0.19654	0.16484	0.15813	-0.00042	0.36998
1704.02	0.2995	0.15857	0.0867	0.15594	0.1178	0.21333		0.21114	0.44237	0.17879	0.49305	0.29686	0.29911	0.2119	0.17187	0.17312	0.00633	0.35804
1835.1	0.3066	0.18606	0.06548	0.13642	0.10258	0.18852		0.18477	0.44067	0.16618	0.49041	0.33863	0.2949	0.20333	0.18505	0.15537	0.0272	0.34684
1966.18	0.30571	0.17688	0.05919	0.14	0.12277	0.17293		0.16019	0.43081	0.16506	0.47216	0.2883	0.30225	0.17838	0.19719	0.13104	0.04213	0.32356
2097.25	0.26934	0.13635	0.0841	0.11605	0.13277	0.11286		0.15395	0.40811		0.44986	0.26108	0.29887	0.18445	0.19937	0.11754	0.08697	0.29674

## Sheet: Halo-eIF4E nucleus
ms	acquisition1	acquisition2	acquisition3	acquisition4	acquisition5	acquisition6	acquisition7	acquisition8	acquisition9	acquisition10	acquisition11	acquisition12	acquisition13	acquisition14
0.001	1	1	1	1	1	1	1	1	1	1	1	1	1	1
0.002	1.20945	0.82463	0.56021	1.15934	1.09295	1.28762	1.00586	0.74651	0.66816	1.10973	0.88412	1.05555	0.79384	0.83161
0.003	0.91147	0.84536	0.77208	1.10894	1.12797	1.29401	1.11987	0.75117	1.02471	1.06597	1.11362	0.98303	0.87913	1.39066
0.004	1.02159	0.48825	0.60301	1.08563	0.78617	1.13561	1.3952	0.75951	0.9265	1.23706	0.87369	0.87348	0.91164	1.1538
0.005	1.46857	0.84217	0.52275	1.05094	1.07628	1.34868	1.28525	0.96712	0.97551	1.06068	0.87586	0.89894	0.7423	1.34239
0.006	1.41458	0.80391	0.75175	0.83904	1.18799	1.0745	0.8914	0.77543	0.73474	1.55508	0.91719	0.93288	0.83372	0.81253
0.007	1.63483	0.70188	0.44571	1.04642	0.88412	1.13213	1.36907	0.70108	0.88445	1.05776	0.93289	1.19364	0.90428	1.23013
0.008	1.01512	0.82942	0.77208	0.92421	1.10046	0.93405	1.18521	0.73789	0.68216	1.06521	0.71737	1.09643	0.70978	0.61271
0.009	1.59381	0.73376	0.77529	1.40602	1.02376	1.10837	1.20369	0.74746	0.77701	0.96128	1.08451	1.01157	0.7153	0.96744
0.01	1.34765	0.85014	0.88336	1.17921	1.16923	0.84795	1.10184	0.75163	0.94328	1.19263	0.9786	1.10343	0.98834	0.8787
0.011	0.80998	0.49782	0.62762	0.97868	1.17965	1.30609	0.90537	0.84586	1.04316	1.14693	1.0352	1.04865	0.90244	1.02464
0.012	1.28719	0.88203	0.65544	0.97244	0.84619	1.12981	1.01172	0.73445	0.64095	1.10308	0.85605	1.2191	0.77543	1.04709
0.013	0.87476	0.79275	0.49172	1.00555	0.84327	1.12629	1.13654	0.75237	0.70332	1.09517	0.83553	0.89585	0.86992	0.85506
0.014	1.0475	0.50419	0.83414	0.99611	1.02584	1.173	0.96435	0.71654	0.96325	0.98807	1.01207	1.22296	0.88526	0.85506
0.015	1.15772	0.94101	0.54202	1.1316	1.14047	0.95256	1.33567	0.90746	0.77825	0.92743	0.93337	1.16736	0.63431	1.27042
0.016	0.74098	0.99522	0.75068	0.98833	0.82998	1.07633	1.00175	0.56488	1.04262	1.15111	0.90228	1.10873	0.92269	1.10091
0.018	1.21173	0.73373	0.74637	1.16274	1.03518	1.21715	1.19842	0.75912	0.81585	1.15416	0.93637	0.92555	0.9021	1.07011
0.02	0.92023	0.6867	0.68431	1.07697	1.00955	1.10002	1.17048	0.67311	0.82763	0.88109	0.88696	0.87001	0.84903	0.97357
0.022	1.52483	0.87641	0.61903	1.07846	0.83219	0.93413	1.30432	0.8289	0.72623	1.1647	0.98196	1.29085	0.68888	0.78273
0.024	1.11034	0.60141	0.55644	1.09454	1.08604	1.18784	1.02042	0.74485	0.88352	0.99281	0.79469	1.29316	0.81041	0.89779
0.026	1.00021	0.72975	0.71641	0.8932	0.95874	0.99088	1.00307	0.68964	0.76453	1.11549	1.03816	1.16625	0.99693	1.02234
0.028	1.13733	0.82779	0.6383	0.90376	1.073	1.03887	1.01276	0.76988	0.61346	1.09488	0.89308	0.86649	0.77451	0.83318
0.03	1.01209	0.70743	0.60994	0.9538	1.03528	1.13517	0.89104	0.82326	0.74481	1.11904	0.85564	1.04277	0.819	1.20526
0.032	0.99913	0.68112	0.67521	1.06423	1.06821	0.98668	1.0963	0.86231	0.82876	0.96043	0.9179	1.0215	0.82206	1.00263
0.036	1.11202	0.80541	0.58849	0.82816	1.02795	1.14584	1.05156	0.72078	0.77523	1.06075	0.90625	0.97368	0.80707	0.94496
0.04	1.25012	0.92139	0.63156	0.90372	0.95652	1.01863	1.11515	0.75415	0.71719	1.04755	0.9309	0.9542	0.78882	0.90848
0.044	0.98399	0.73293	0.47881	0.94129	0.95381	1.11248	0.95641	0.70108	0.76999	1.05939	0.80824	1.02247	0.77578	0.97948
0.048	1.15575	0.82824	0.64814	1.02042	0.929	1.07774	1.08157	0.75912	0.79268	1.09649	0.98492	0.96866	0.86816	0.91443
0.052	1.22592	0.78201	0.65831	1.04248	0.86001	1.15204	1.25574	0.74434	0.77222	1.10351	0.94118	1.09654	0.75143	1.09776
0.056	0.99875	0.80074	0.56093	0.91017	0.94973	0.98852	1.02265	0.73357	0.66832	0.96761	0.87575	0.99239	0.75802	0.76715
0.06	1.17419	0.58233	0.59281	0.79486	0.85438	0.91898	1.12022	0.78375	0.79522	0.99137	0.93302	1.04518	0.79668	0.89703
0.064	0.75205	0.79237	0.63829	0.92175	0.9899	1.03083	1.14011	0.69219	0.73022	1.0062	0.91961	1.07676	0.76638	1.03421
0.072	1.11664	0.71669	0.62177	0.81998	0.79177	1.03307	0.95567	0.80412	0.77022	1.09875	0.79739	1.06896	0.77828	0.85497
0.08	0.94723	0.7839	0.61821	0.91658	0.90619	1.006	1.01355	0.72351	0.72953	0.95535	0.91501	0.94205	0.76252	0.94786
0.088	0.95524	0.88027	0.49171	0.93795	0.83195	1.05222	1.02763	0.69327	0.84485	0.91659	0.93404	1.02243	0.80148	0.97375
0.096	0.9636	0.80275	0.55552	0.88419	0.91604	1.09989	1.01552	0.65152	0.76392	0.98792	0.81944	0.92373	0.75178	0.89727
0.10401	1.02919	0.6503	0.60755	0.83791	0.94053	1.07553	1.04266	0.71097	0.77458	0.99391	0.88188	1.02498	0.74143	1.0474
0.11201	1.11539	0.88286	0.59568	0.82	0.83933	0.9868	1.0234	0.71888	0.70869	0.94933	0.91054	0.92339	0.79465	0.87269
0.12001	0.83072	0.72404	0.59983	0.88573	0.86611	0.962	1.01455	0.72498	0.69083	0.95681	0.87525	0.97846	0.76198	0.82835
0.12801	0.95389	0.72005	0.51516	0.81475	0.91983	1.02287	1.02948	0.67225	0.66195	0.99085	0.81995	0.93925	0.74257	0.94638
0.14401	0.83785	0.66393	0.52699	0.86719	0.88384	0.98064	1.00355	0.70171	0.66152	0.96126	0.8091	0.94452	0.71113	0.95387
0.16001	0.93164	0.70313	0.54719	0.82314	0.86153	0.94127	0.96439	0.65966	0.70575	0.93314	0.81348	0.86592	0.74208	0.80569
0.17601	0.98509	0.69466	0.52068	0.83743	0.89222	0.97513	0.94394	0.63842	0.71346	0.87578	0.7623	0.94664	0.74162	0.89409
0.19201	0.89709	0.59247	0.52275	0.80802	0.84943	0.985	0.94093	0.66243	0.6495	0.89191	0.78622	0.8543	0.76061	0.93861
0.20801	0.92723	0.59522	0.55068	0.83121	0.80247	0.97189	0.95578	0.63726	0.6591	0.87509	0.71725	0.8436	0.67071	0.82579
0.22401	0.9217	0.57559	0.54194	0.85297	0.81574	0.96739	0.92108	0.6553	0.62962	0.79511	0.78863	0.8664	0.6935	0.8279
0.24001	1.01428	0.61405	0.52925	0.85116	0.84994	0.96403	0.83896	0.6212	0.64059	0.89327	0.74989	0.91014	0.66331	0.85273
0.25601	0.87213	0.64479	0.56917	0.81515	0.76073	0.89919	0.88369	0.64223	0.65102	0.84441	0.69642	0.87533	0.69115	0.90725
0.28801	0.86772	0.58711	0.53824	0.79016	0.74757	0.96067	0.87863	0.606	0.59811	0.79579	0.75423	0.80936	0.67229	0.8294
0.32002	0.89809	0.59106	0.49543	0.79028	0.75472	0.90043	0.88236	0.59566	0.63616	0.74719	0.69774	0.78082	0.64744	0.85607
0.35202	0.9144	0.60768	0.52463	0.77473	0.69885	0.89037	0.87629	0.5889	0.56449	0.78637	0.66272	0.79145	0.63062	0.82734
0.38402	0.85384	0.56556	0.50449	0.74508	0.76892	0.85169	0.84238	0.54826	0.56505	0.74299	0.68144	0.76172	0.57443	0.83786
0.41602	0.84671	0.59489	0.47128	0.76151	0.67025	0.86442	0.83773	0.54811	0.5672	0.74139	0.66353	0.75502	0.58672	0.74433
0.44802	0.84469	0.55872	0.5056	0.71926	0.70241	0.89035	0.78084	0.54797	0.58476	0.748	0.63588	0.69195	0.57076	0.7481
0.48002	0.88017	0.52594	0.4817	0.72324	0.65955	0.86535	0.7527	0.52711	0.56831	0.72916	0.64233	0.72823	0.58649	0.80908
0.51202	0.71207	0.53187	0.48165	0.71793	0.71421	0.84248	0.72262	0.53134	0.52625	0.70716	0.64554	0.72293	0.52948	0.81204
0.57603	0.76079	0.53349	0.46111	0.70877	0.65598	0.81726	0.69262	0.48049	0.52173	0.70101	0.58869	0.71179	0.55019	0.73591
0.64003	0.72356	0.53194	0.48192	0.67625	0.63386	0.7997	0.7434	0.49394	0.48578	0.64795	0.56099	0.65327	0.52203	0.77609
0.70403	0.75559	0.48803	0.43116	0.67758	0.57677	0.73822	0.68841	0.48298	0.46037	0.63987	0.57935	0.61808	0.52088	0.75597
0.76804	0.68023	0.48462	0.41675	0.69027	0.54969	0.79164	0.65119	0.45408	0.46313	0.59689	0.54404	0.62468	0.49817	0.74397
0.83204	0.64266	0.42939	0.4066	0.67066	0.56408	0.71507	0.6318	0.45673	0.46101	0.58114	0.52889	0.56937	0.47823	0.7036
0.89604	0.67445	0.41435	0.41542	0.64145	0.56513	0.70558	0.61527	0.43023	0.4742	0.59453	0.53347	0.57315	0.48098	0.67541
0.96005	0.66177	0.45192	0.38555	0.60288	0.54149	0.7172	0.59762	0.41662	0.42829	0.54837	0.50347	0.53814	0.43419	0.70482
1.02405	0.65466	0.4441	0.34879	0.61084	0.53489	0.69123	0.56893	0.41442	0.41298	0.54461	0.48982	0.54334	0.44627	0.66733
1.15206	0.62525	0.39993	0.37338	0.57739	0.50968	0.67665	0.52603	0.38337	0.4052	0.52559	0.45575	0.51203	0.41997	0.65112
1.28006	0.60187	0.37003	0.35377	0.54667	0.4981	0.66362	0.51587	0.36765	0.39302	0.51248	0.45408	0.4818	0.38233	0.61994
1.40807	0.58231	0.40492	0.31408	0.53354	0.45111	0.65143	0.4992	0.35491	0.36341	0.50556	0.40197	0.45577	0.38923	0.6098
1.53607	0.53748	0.37403	0.32476	0.54187	0.41494	0.6327	0.47534	0.33979	0.34571	0.43498	0.4237	0.40863	0.36817	0.5663
1.66408	0.53562	0.35325	0.31077	0.54172	0.44878	0.62698	0.45962	0.33261	0.33027	0.44228	0.41185	0.40913	0.34524	0.58943
1.79209	0.53474	0.33631	0.30157	0.50193	0.42362	0.57501	0.4489	0.32064	0.32254	0.41943	0.36859	0.41459	0.34468	0.57783
1.92009	0.48189	0.3393	0.32307	0.50945	0.39996	0.56579	0.41964	0.28252	0.31856	0.38577	0.37682	0.35052	0.33909	0.55564
2.0481	0.50209	0.30187	0.31548	0.46541	0.4094	0.56282	0.41382	0.28879	0.32367	0.39941	0.35201	0.33118	0.32266	0.57133
2.30411	0.45986	0.30743	0.29432	0.45238	0.38448	0.53635	0.39088	0.27076	0.29627	0.36541	0.35049	0.32875	0.30186	0.54816
2.56012	0.45579	0.26869	0.29091	0.4303	0.34287	0.5293	0.39099	0.27035	0.27938	0.33163	0.33483	0.31213	0.28725	0.5187
2.81614	0.41543	0.26714	0.27655	0.42484	0.32786	0.51728	0.36752	0.25522	0.25503	0.31217	0.3299	0.29773	0.28734	0.49501
3.07215	0.4116	0.28265	0.24773	0.41365	0.31769	0.49539	0.34208	0.24795	0.26066	0.29087	0.31564	0.28672	0.2866	0.48561
3.32816	0.43197	0.24444	0.25069	0.40336	0.30598	0.48883	0.31576	0.2374	0.25691	0.29285	0.29803	0.26326	0.26216	0.48655
3.58417	0.40094	0.24231	0.24356	0.38077	0.27814	0.47898	0.30355	0.22909	0.2326	0.28579	0.27819	0.25397	0.25117	0.48137
3.84019	0.39641	0.22804	0.24357	0.37587	0.28925	0.48921	0.30096	0.22013	0.25399	0.25057	0.27207	0.24225	0.26392	0.45324
4.0962	0.40202	0.21704	0.24249	0.3748	0.27675	0.4745	0.28712	0.22312	0.23406	0.24182	0.2705	0.24957	0.24234	0.43605
4.60822	0.35028	0.20972	0.22328	0.36686	0.25946	0.46209	0.27455	0.20474	0.22187	0.24727	0.24935	0.2227	0.24376	0.42964
5.12025	0.34964	0.19952	0.20773	0.33403	0.24443	0.45053	0.24482	0.19593	0.22822	0.23047	0.24295	0.23365	0.24175	0.42269
5.63227	0.33674	0.17464	0.19841	0.32834	0.24245	0.4341	0.23914	0.18225	0.20607	0.20574	0.23318	0.20928	0.22385	0.40066
6.1443	0.31921	0.18922	0.19279	0.32995	0.21764	0.42136	0.22163	0.17237	0.20647	0.19783	0.22665	0.20387	0.19294	0.41009
6.65632	0.31539	0.18103	0.19752	0.3364	0.22104	0.40664	0.214	0.16574	0.2025	0.19538	0.2251	0.19598	0.18441	0.41056
7.16835	0.2686	0.16234	0.19424	0.31298	0.21048	0.38985	0.18459	0.16349	0.19283	0.16944	0.23218	0.18379	0.18338	0.39461
7.68037	0.28169	0.17122	0.19469	0.31921	0.20635	0.40395	0.18819	0.16099	0.18568	0.16765	0.22733	0.17208	0.17612	0.40045
8.1924	0.29818	0.15153	0.19002	0.30887	0.19317	0.39135	0.19012	0.15406	0.19194	0.17108	0.21688	0.17038	0.17013	0.37937
9.21645	0.27628	0.14691	0.18775	0.30357	0.17817	0.38583	0.17428	0.16518	0.16631	0.14044	0.19282	0.16294	0.16643	0.37322
10.2405	0.28167	0.13289	0.18563	0.30161	0.15858	0.37416	0.17661	0.15545	0.16391	0.14101	0.17525	0.13941	0.16182	0.38437
11.2645	0.24879	0.12668	0.18339	0.29897	0.1502	0.35843	0.18939	0.14663	0.15569	0.14593	0.17551	0.11651	0.15716	0.37785
12.2886	0.24263	0.12826	0.18658	0.29629	0.1561	0.35921	0.19951	0.13869	0.15405	0.14904	0.18562	0.1312	0.1542	0.35795
13.3126	0.20545	0.12442	0.17921	0.28799	0.14994	0.36013	0.18473	0.1289	0.14736	0.14713	0.17154	0.11226	0.14986	0.34772
14.3367	0.22966	0.14093	0.17607	0.28737	0.14303	0.37163	0.18369	0.13481	0.14104	0.13867	0.16996	0.11892	0.14427	0.34844
15.3607	0.2304	0.11328	0.16953	0.29032	0.13508	0.35917	0.18007	0.13392	0.15226	0.13728	0.16223	0.1132	0.14248	0.33549
16.3848	0.20734	0.10716	0.16601	0.28357	0.12308	0.34671	0.17527	0.1291	0.14511	0.1205	0.17833	0.10551	0.12921	0.32778
18.4329	0.19028	0.0915	0.16536	0.27038	0.11071	0.32671	0.15464	0.12265	0.12794	0.11675	0.16779	0.08276	0.13346	0.33233
20.481	0.19877	0.08993	0.17398	0.26222	0.1277	0.32701	0.13497	0.11403	0.11721	0.12119	0.17026	0.08254	0.11377	0.30975
22.5291	0.18701	0.08045	0.15444	0.23973	0.1199	0.31243	0.12595	0.10364	0.10809	0.0938	0.17646	0.07136	0.12739	0.28692
24.5772	0.20184	0.09576	0.13825	0.22827	0.11552	0.32172	0.10887	0.10369	0.1117	0.10316	0.16783	0.05972	0.12474	0.30153
26.6253	0.188	0.07849	0.13902	0.22837	0.10814	0.3121	0.11187	0.09578	0.10847	0.10077	0.16289	0.05296	0.11365	0.31098
28.6734	0.17816	0.06827	0.14054	0.22192	0.122	0.29911	0.11733	0.09079	0.10966	0.10836	0.17236	0.07277	0.11575	0.29352
30.7215	0.18842	0.06357	0.14242	0.23373	0.11449	0.29621	0.11035	0.09746	0.10492	0.09561	0.15881	0.08654	0.11294	0.29614
32.7696	0.18884	0.06391	0.14673	0.24335	0.12628	0.30309	0.0961	0.09639	0.11849	0.09121	0.15968	0.06426	0.11138	0.29729
36.8658	0.18447	0.06994	0.14775	0.23893	0.1191	0.30022	0.07308	0.10282	0.10941	0.08202	0.15037	0.07897	0.11176	0.28578
40.962	0.19929	0.05902	0.14613	0.21563	0.10841	0.30093	0.05438	0.10163	0.10429	0.09745	0.15316	0.08044	0.10726	0.28937
45.0582	0.16997	0.06646	0.12997	0.20988	0.09498	0.29904	0.05527	0.09366	0.09634	0.10122	0.13652	0.07841	0.10227	0.283
49.1544	0.16995	0.05264	0.14279	0.19468	0.08488	0.28866	0.04122	0.11119	0.09941	0.086	0.13916	0.07423	0.10026	0.28872
53.2506	0.15323	0.06444	0.12877	0.20726	0.07437	0.27871	0.0423	0.09447	0.09677	0.07785	0.1386	0.04773	0.09269	0.2909
57.3468	0.14919	0.06828	0.13148	0.21457	0.07208	0.26387	0.05757	0.08852	0.08487	0.07998	0.13791	0.05161	0.08636	0.29253
61.443	0.15845	0.04857	0.14452	0.20277	0.08071	0.26056	0.04928	0.07998	0.08475	0.06846	0.137	0.05226	0.07799	0.29287
65.5392	0.14432	0.0549	0.13162	0.20436	0.09631	0.25586	0.04844	0.08279	0.07785	0.06595	0.13289	0.05302	0.08587	0.27985
73.7316	0.15232	0.0542	0.13081	0.20446	0.10245	0.24306	0.04842	0.08139	0.07602	0.06048	0.12714	0.05641	0.08951	0.26034
81.924	0.15289	0.05323	0.12503	0.19823	0.07908	0.22431	0.03914	0.07481	0.08707	0.07153	0.12284	0.06135	0.09407	0.23815
90.1164	0.12847	0.0348	0.11156	0.20058	0.07306	0.22141	0.04369	0.08835	0.0916	0.07936	0.13519	0.05406	0.09219	0.24415
98.3088	0.12303	0.04074	0.11732	0.21298	0.08529	0.22463	0.02717	0.08333	0.08019	0.0808	0.13925	0.04352	0.08118	0.24269
106.501	0.10145	0.04823	0.10738	0.20478	0.09935	0.21906	0.02464	0.06976	0.07215	0.06186	0.14623	0.03459	0.08144	0.24612
114.694	0.137	0.04903	0.11839	0.19809	0.07768	0.21241	0.0175	0.05802	0.07481	0.06371	0.14064	0.0299	0.07105	0.25708
122.886	0.12848	0.04312	0.10871	0.20196	0.0803	0.2152	0.01692	0.06132	0.06948	0.06846	0.15322	0.03065	0.07556	0.24536
131.078	0.10651	0.04169	0.10669	0.186	0.0501	0.2075	0.00841	0.05922	0.07087	0.05712	0.14779	0.0349	0.07591	0.23785
147.463	0.09791	0.03482	0.09996	0.1716	0.06258	0.20882	0.0408	0.05693	0.06264	0.05843	0.13365	0.04503	0.08341	0.22898
163.848	0.1215	0.02663	0.09738	0.1638	0.03974	0.19491	0.03916	0.05809	0.05574	0.0483	0.12643	0.03388	0.08798	0.21649
180.233	0.10581	0.0122	0.09643	0.15806	0.05387	0.17579	0.02785	0.04928	0.05716	0.04783	0.11245	0.05505	0.07645	0.21737
196.618	0.11399	0.02472	0.0913	0.1489	0.05699	0.1692	0.02176	0.04526	0.06708	0.03736	0.11175	0.04567	0.06809	0.21944
213.002	0.1125	0.01021	0.09082	0.15147	0.04783	0.15809	0.02619	0.04443	0.06411	0.04022	0.11212	0.05669	0.06607	0.21275
229.387	0.09912	0.00013	0.0921	0.152	0.02875	0.14554	0.01811	0.03852	0.06088	0.04451	0.1109	0.05268	0.06914	0.19436
245.772	0.09788	0.0167	0.0908	0.14645	0.02185	0.15338	-0.00358	0.04398	0.05785	0.03165	0.12418	0.05525	0.07302	0.20746
262.157	0.0907	0.01072	0.09298	0.13779	0.00607	0.15127	-0.02082	0.04005	0.06592	0.03531	0.10677	0.0199	0.06154	0.21923
294.926	0.05676	0.01397	0.07746	0.14372	0.0131	0.13857	0.00491	0.04084	0.05203	0.03679	0.10693	0.02721	0.07247	0.19822
327.696	0.07218	0.00562	0.06192	0.10945	0.01063	0.12576	0.01263	0.03387	0.03491	0.02378	0.10998	0.02561	0.07123	0.20842
360.465	0.04773	0.00892	0.04425	0.10178	0.0122	0.12057	0.01174	0.05455	0.04489	0.02755	0.10757	0.03923	0.05785	0.17533
393.235	0.03625	0.02289	0.04604	0.11488	-0.00845	0.11387	0.02237	0.03348	0.05129	0.02738	0.10371	0.0413	0.04474	0.18265
426.005	0.03802	0.01342	0.03653	0.12835	0.02847	0.10972	0.02561	0.04338	0.05246	0.03932	0.10885	0.03843	0.06288	0.15776
458.774	0.04359	0.01061	0.03545	0.11759	0.00562	0.11273	0.02755	0.04043	0.05835	0.03636	0.11388	0.0328	0.0603	0.17183
491.544	0.02088	0.01542	0.04082	0.13465	0.01991	0.12681	0.01856	0.03275	0.0559	0.0279	0.0931	0.03737	0.05008	0.16366
524.313	0.02516	0.0214	0.0381	0.131	0.01501	0.09821	0.03647	0.02929	0.04442	0.03573	0.08939	0.02149	0.06115	0.17212
589.853	-0.00681	0.00969	0.01047	0.11147	0.01215	0.06193	0.021	0.01387	0.04475	0.03483	0.10786	0.03958	0.05573	0.15546
655.392	-0.00871	-0.00631	0.00454	0.10219	0.00597	0.07292	-0.00488	0.00423	0.06177	0.02227	0.09048	0.02455	0.06129	0.15002
720.931	-0.01141	-0.00084	0.00903	0.10031	0.01964	0.09385	0.01236	0.00435	0.0696	0.02714	0.08804	0.01122	0.03773	0.12017
786.47	-0.03259	-0.00384	0.0229	0.08664	-0.00624	0.07717	-0.00073	-0.00329	0.0523	0.03743	0.07595	0.02193	0.03844	0.11696
852.009	-0.02537	0.01721	0.02949	0.08846	-0.00396	0.05409	-0.00619	0.00073	0.04139	0.01225	0.074	0.02946	0.03286	0.11022
917.548	-0.03388	0.01736	0.02883	0.09035	0.01209	0.06183	0.01195	0.00974	0.05468	-0.0071	0.07004	0.0193	0.02895	0.09893
983.088	-0.05682	0.00961	0.01587	0.08336	0.02483	0.08748	0.00978	0.01285	0.03659	0.00291	0.07264	0.00809	0.02916	0.11146
1048.63	-0.08132	0.00289	0.01875	0.07136	0.02313	0.08013	-0.00252	0.01433	0.02487	0.00754	0.06161	0.01011	0.02703	0.13168
1179.71	-0.06225	0.00245	0.01083	0.06115	0.04073	0.07487	0.00399	0.01718	0.035	0.00161	0.0555	-0.01127	0.03382	0.11963
1310.78	-0.07084	0.00407	-0.00598	0.05865	0.03864	0.03787	0.00495	0.03213	0.03135	-0.00262	0.05049	-0.00555	0.04132	0.11857
1441.86	-0.05678	0.00198	-0.02791	0.0529	0.02104	0.02981	0.01083	0.0462	0.03113	-0.00419	0.05024	-0.0034	0.0338	0.10283
1572.94	-0.0198	-0.003	-0.03318	0.03261	0.00816	0.03874	-0.01094	0.0365	0.01357	0.01674	0.04696	-0.0122	0.04583	0.08429
1704.02	-0.00934	-0.03108	-0.02453	0.01398	0.01897	0.04393	0.01318	0.0419	0.01929	0.00563	0.04874	-0.01152	0.05329	0.0728
1835.1	0.01519	-0.02879	-0.01446	-0.0009	0.00516	0.05083	0.01762	0.03904	-0.00155	0.0001	0.0375	-0.02131	0.06324	0.05902
1966.18	0.03982	-0.0143	0.00725	-0.0176	0.02051	0.03564	-0.00543	0.02899	-0.01065	0.00349	0.04413	-0.03285	0.05755	0.06367
2097.25	0.06192	-0.00736	0.01592	-0.03599	0.02141	-0.01196	-0.01422	-0.0059	-0.00814	0.02673	0.04554	-0.03318	0.04913	0.07029

## Sheet: Halo-eIF4E cytoplasm torin
ms	acquisition1	acquisition2	acquisition3	acquisition4	acquisition5	acquisition6	acquisition7	acquisition8	acquisition9	acquisition10	acquisition11	acquisition12
0.001	1	1	1	1	1	1	1	1	1	1	1	1
0.002	1.04826	0.95633	1.10037	0.97356	0.96212	0.87666	1.00965	0.98752	0.96124	0.89138	0.96017	1.11242
0.003	0.94881	1.06988	0.97082	0.90898	1.02449	0.92508	1.12579	1.05587	0.88921	0.92017	0.97856	1.06728
0.004	1.02923	1.10561	0.96574	0.94813	0.92198	0.93399	1.0507	0.94547	0.88611	0.92792	0.98858	0.96618
0.005	1.03654	1.06273	1.01865	1.00381	0.94058	0.87931	1.00865	0.90398	0.99777	0.87346	1.02013	1.04738
0.006	1.09846	1.00397	0.94474	0.98322	0.93786	0.90508	1.13243	0.9524	0.85846	0.88335	0.92939	0.97252
0.007	1.15794	1.08893	1.1342	0.95576	0.93786	0.86606	1.02728	0.8549	0.88926	0.89186	1.01367	1.02977
0.008	1.19597	0.94481	0.9284	0.90924	0.96938	0.8598	1.00648	0.89568	0.9751	0.97155	0.89808	0.99101
0.009	1.05412	0.96665	0.89066	1.03127	0.92992	0.88437	1.03658	0.94966	0.88779	0.92396	0.9726	1.00686
0.01	0.9551	0.98134	1.05717	1.0511	0.94058	0.90484	1.02022	0.88956	0.84933	0.81786	1.06264	1.06624
0.011	1.08332	1.0941	0.94861	1.04602	0.94216	0.84365	1.00956	0.86463	0.95251	0.89968	0.90305	1.07181
0.012	0.99459	0.94759	0.88986	0.9972	0.98843	0.88821	1.05772	0.87029	0.86705	0.95636	1.01304	0.98786
0.013	0.93169	0.86898	0.89181	0.97025	0.92493	0.78487	1.02216	0.90571	0.86111	0.92483	0.95831	1.07435
0.014	1.05458	0.94362	1.01161	0.96237	0.92084	0.86966	0.91625	0.92441	0.83309	1.04992	0.84622	1.00859
0.015	0.98196	1.04685	0.97154	0.98017	0.96348	0.907	0.99647	0.89577	0.86231	0.92278	0.91508	1.04483
0.016	1.01024	0.84873	0.99566	1.00178	0.91903	0.89953	1.01583	0.9328	0.9128	0.8823	0.89841	1.00527
0.018	0.98421	0.9317	0.98913	0.9288	0.98301	0.83668	1.03107	0.87722	0.88122	0.8819	0.97063	0.98883
0.02	0.89399	0.92812	0.81075	0.91812	0.96374	0.77947	1.06039	0.89519	0.88574	0.83682	0.95374	1.00577
0.022	0.91276	0.98053	0.98699	1.00088	0.94469	0.8303	0.9605	0.89434	0.8313	0.86633	0.96775	0.98984
0.024	0.98199	1.00912	0.93	0.92346	0.90647	0.88702	0.96719	0.89069	0.86604	0.92995	0.93266	0.96162
0.026	0.99389	1.01487	0.94886	0.89918	0.92326	0.81958	1.04112	0.94051	0.88721	0.89357	0.87388	0.97017
0.028	0.97999	1.05001	0.96052	0.91126	0.8576	0.82113	0.95326	0.85807	0.87928	0.8954	0.96032	0.96396
0.03	1.06288	0.93765	0.93424	0.9171	0.89865	0.85714	0.99636	0.958	0.90539	0.88988	0.8601	0.93947
0.032	1.01729	0.92138	0.95855	0.87897	0.91566	0.80607	1.04432	0.88981	0.89941	0.82464	0.85259	0.97182
0.036	0.89549	0.98944	0.93345	0.92356	0.92025	0.80726	0.98449	0.90866	0.85574	0.86969	0.94425	1.00056
0.04	0.96155	0.90368	0.91888	0.86884	0.87953	0.78582	1.02524	0.85057	0.82181	0.84615	0.89539	0.966
0.044	0.95277	0.91678	0.8649	0.94021	0.88985	0.81869	0.97483	0.84441	0.79026	0.85367	0.8896	0.95864
0.048	0.91645	0.92323	0.88169	0.87767	0.87051	0.79851	0.99244	0.85687	0.85405	0.8231	0.86569	0.94368
0.052	0.93201	0.91063	0.87126	0.88148	0.85526	0.7971	0.97844	0.81924	0.81145	0.84799	0.85183	0.99161
0.056	0.92762	0.88006	0.90929	0.89427	0.87732	0.77867	0.9845	0.87759	0.83476	0.86844	0.91642	0.95079
0.06	0.91921	0.83621	0.90985	0.90217	0.8573	0.77983	0.95618	0.84273	0.83071	0.86732	0.91771	0.91866
0.064	0.98422	0.91293	0.8615	0.89346	0.88469	0.76311	0.98959	0.81405	0.82292	0.85383	0.8767	0.98616
0.072	0.95129	0.8512	0.85616	0.84388	0.83487	0.77225	0.96316	0.84182	0.81558	0.80531	0.85727	0.95199
0.08	0.94367	0.88124	0.83581	0.83342	0.81871	0.74292	0.9512	0.8146	0.79636	0.79765	0.84727	0.91989
0.088	0.8954	0.82268	0.85993	0.84418	0.84218	0.72567	0.93131	0.78847	0.78456	0.7904	0.84577	0.8886
0.096	0.88662	0.87365	0.84116	0.81074	0.80948	0.73211	0.90264	0.79673	0.76539	0.77252	0.842	0.8687
0.10401	0.84716	0.80968	0.79498	0.78643	0.82093	0.71571	0.93457	0.80251	0.78104	0.75502	0.81288	0.87244
0.11201	0.85285	0.85692	0.86103	0.80617	0.80129	0.71582	0.92192	0.75028	0.78786	0.77734	0.79225	0.89576
0.12001	0.85341	0.80705	0.81916	0.77196	0.77438	0.70802	0.90403	0.72772	0.74059	0.75064	0.77882	0.858
0.12801	0.86093	0.78764	0.81486	0.76204	0.79034	0.729	0.8971	0.76592	0.73174	0.74317	0.80924	0.85374
0.14401	0.82837	0.79116	0.76854	0.75017	0.77214	0.69278	0.87856	0.74331	0.72073	0.73664	0.78634	0.82113
0.16001	0.81385	0.75938	0.80024	0.76658	0.7448	0.6777	0.87565	0.73371	0.7187	0.70055	0.75178	0.80919
0.17601	0.81749	0.75608	0.73088	0.74065	0.75391	0.65846	0.8585	0.71752	0.68315	0.70104	0.73544	0.80185
0.19201	0.79982	0.73122	0.73347	0.71307	0.72712	0.63838	0.85191	0.71465	0.69201	0.68484	0.72158	0.82048
0.20801	0.76882	0.75121	0.74899	0.70501	0.71265	0.63972	0.83697	0.66675	0.67226	0.6803	0.72208	0.77643
0.22401	0.74895	0.72456	0.71467	0.68359	0.69693	0.58149	0.83281	0.67268	0.66432	0.64421	0.68586	0.77772
0.24001	0.72389	0.71475	0.69598	0.67755	0.66034	0.59015	0.8121	0.6726	0.65675	0.63626	0.68933	0.75184
0.25601	0.71749	0.67505	0.65923	0.65856	0.67114	0.56049	0.8094	0.67574	0.61845	0.64708	0.68638	0.73768
0.28801	0.70434	0.67037	0.66487	0.64204	0.62536	0.56506	0.79978	0.63083	0.62198	0.60186	0.65378	0.73231
0.32002	0.69449	0.64446	0.63913	0.60529	0.60521	0.53551	0.77124	0.64244	0.598	0.58508	0.64143	0.70937
0.35202	0.66429	0.62363	0.62793	0.59031	0.59552	0.51807	0.75582	0.59912	0.58085	0.57913	0.6171	0.68026
0.38402	0.6456	0.60469	0.59877	0.55909	0.56263	0.49368	0.74039	0.58796	0.55223	0.5419	0.57739	0.68087
0.41602	0.6146	0.57254	0.57087	0.53652	0.54951	0.4717	0.70628	0.57126	0.54352	0.52553	0.56344	0.65026
0.44802	0.60892	0.56131	0.5755	0.5361	0.52992	0.47243	0.71854	0.55991	0.54301	0.50754	0.55483	0.64814
0.48002	0.59043	0.56568	0.53398	0.51594	0.51245	0.44596	0.69454	0.55117	0.53198	0.49945	0.54173	0.62169
0.51202	0.60676	0.54525	0.53111	0.48615	0.50059	0.43984	0.70775	0.52747	0.52172	0.48008	0.53823	0.60802
0.57603	0.55685	0.52595	0.52996	0.4628	0.46056	0.41121	0.66942	0.51198	0.47916	0.46022	0.50342	0.59656
0.64003	0.52906	0.4858	0.49389	0.44344	0.44048	0.37801	0.65015	0.48785	0.47905	0.43719	0.47299	0.56199
0.70403	0.50574	0.47913	0.46437	0.42601	0.41809	0.36673	0.63765	0.4757	0.44605	0.41046	0.45787	0.53986
0.76804	0.50977	0.43799	0.43816	0.39699	0.39365	0.34022	0.61154	0.45543	0.42377	0.39127	0.4345	0.52784
0.83204	0.4822	0.44355	0.42317	0.37087	0.37297	0.33496	0.60079	0.43957	0.4217	0.38121	0.42401	0.50935
0.89604	0.45656	0.43471	0.40554	0.36115	0.36797	0.32243	0.59376	0.43333	0.41946	0.36748	0.40102	0.49259
0.96005	0.45481	0.41632	0.39844	0.34194	0.35764	0.30545	0.57992	0.42215	0.38542	0.34826	0.39858	0.48928
1.02405	0.43795	0.39168	0.3898	0.33379	0.33548	0.29366	0.56945	0.40991	0.38806	0.33723	0.38359	0.45938
1.15206	0.41818	0.36195	0.36561	0.29708	0.30903	0.27892	0.53996	0.38707	0.36361	0.31608	0.35597	0.44341
1.28006	0.40095	0.34679	0.33685	0.28116	0.28614	0.24966	0.53208	0.36656	0.34973	0.2993	0.3293	0.42157
1.40807	0.37844	0.32893	0.30552	0.27	0.27679	0.23809	0.51197	0.3558	0.32659	0.28536	0.3293	0.40171
1.53607	0.35804	0.32674	0.29756	0.26087	0.26176	0.22009	0.50378	0.34264	0.32014	0.27257	0.31649	0.38714
1.66408	0.3574	0.3157	0.27413	0.24194	0.24641	0.20727	0.49548	0.33361	0.30845	0.26009	0.31039	0.37009
1.79209	0.34738	0.28155	0.27166	0.23738	0.23441	0.20508	0.47888	0.32143	0.3026	0.25174	0.29507	0.36186
1.92009	0.32861	0.27897	0.25935	0.22	0.2161	0.19488	0.48174	0.31154	0.2887	0.23787	0.27955	0.34527
2.0481	0.31708	0.27438	0.24693	0.20842	0.20166	0.18925	0.46675	0.30212	0.29383	0.22782	0.27123	0.34077
2.30411	0.30617	0.24732	0.22573	0.19729	0.19145	0.17086	0.45254	0.29187	0.26581	0.21234	0.26022	0.3271
2.56012	0.28649	0.23742	0.21934	0.18207	0.18348	0.16402	0.44904	0.27647	0.24374	0.19261	0.24132	0.30216
2.81614	0.27922	0.2228	0.20322	0.16755	0.17411	0.15703	0.44552	0.27337	0.23309	0.18559	0.2296	0.29725
3.07215	0.28343	0.21672	0.20162	0.1538	0.16486	0.14459	0.42814	0.27078	0.22377	0.17668	0.22337	0.28946
3.32816	0.26103	0.20518	0.18271	0.14741	0.14778	0.13432	0.41583	0.26546	0.22293	0.17064	0.21606	0.28767
3.58417	0.25615	0.19459	0.18639	0.14493	0.14978	0.12535	0.4177	0.25634	0.21188	0.16093	0.20755	0.28715
3.84019	0.25619	0.17652	0.17578	0.14327	0.1471	0.1255	0.41195	0.24523	0.2043	0.15993	0.19939	0.27554
4.0962	0.24696	0.16863	0.17139	0.13653	0.14736	0.11487	0.41471	0.24156	0.20264	0.15583	0.19786	0.27791
4.60822	0.24456	0.16004	0.15929	0.12849	0.13326	0.09992	0.39954	0.22786	0.19958	0.14844	0.1834	0.27816
5.12025	0.24111	0.15061	0.15761	0.11445	0.12823	0.09187	0.39296	0.2244	0.18904	0.1441	0.17572	0.27618
5.63227	0.23585	0.14121	0.149	0.10093	0.12201	0.08483	0.38723	0.20792	0.18836	0.13448	0.16673	0.27151
6.1443	0.22988	0.1382	0.14281	0.09794	0.11431	0.07999	0.3846	0.20071	0.18064	0.13062	0.15662	0.26583
6.65632	0.21237	0.13498	0.14159	0.08762	0.10719	0.07926	0.38927	0.19651	0.16558	0.13074	0.15164	0.25393
7.16835	0.21221	0.12115	0.13583	0.08528	0.10363	0.0752	0.38042	0.19135	0.15888	0.12474	0.15521	0.23972
7.68037	0.20516	0.11406	0.12129	0.09	0.10307	0.07493	0.37099	0.18791	0.15912	0.12138	0.15088	0.23379
8.1924	0.19441	0.1108	0.11572	0.08994	0.10262	0.06531	0.36967	0.18329	0.15091	0.11403	0.1433	0.23351
9.21645	0.18649	0.10392	0.10397	0.09275	0.10847	0.06091	0.36766	0.17061	0.1422	0.106	0.15327	0.23079
10.2405	0.17594	0.11366	0.09037	0.08848	0.09633	0.06344	0.36548	0.17428	0.14142	0.10614	0.14699	0.22629
11.2645	0.1755	0.11442	0.08326	0.07781	0.09618	0.06747	0.36135	0.17557	0.13716	0.0964	0.14946	0.22454
12.2886	0.17565	0.09757	0.06772	0.08779	0.09495	0.06646	0.34382	0.16846	0.13622	0.09658	0.13798	0.22895
13.3126	0.15896	0.09581	0.06412	0.07282	0.0894	0.05922	0.34733	0.1727	0.13501	0.0971	0.13319	0.22909
14.3367	0.15706	0.08667	0.06879	0.07038	0.08577	0.06082	0.34619	0.17244	0.13302	0.09286	0.1198	0.22024
15.3607	0.16548	0.08879	0.07088	0.05651	0.08289	0.05204	0.34043	0.17008	0.13147	0.09379	0.1236	0.21597
16.3848	0.17323	0.08454	0.069	0.06279	0.079	0.0476	0.33588	0.17152	0.12733	0.09196	0.11172	0.21267
18.4329	0.16606	0.06926	0.06101	0.05866	0.07002	0.04442	0.32986	0.16862	0.12024	0.08015	0.10661	0.20644
20.481	0.1522	0.06901	0.04456	0.06004	0.06284	0.03836	0.32455	0.17249	0.11966	0.09005	0.10364	0.21092
22.5291	0.16395	0.05682	0.04646	0.06329	0.06351	0.03044	0.32057	0.16822	0.11435	0.08063	0.11124	0.20494
24.5772	0.16354	0.06111	0.05028	0.06337	0.06386	0.0327	0.32112	0.15912	0.10945	0.07581	0.11329	0.2046
26.6253	0.14555	0.05177	0.04486	0.05796	0.05559	0.02697	0.30567	0.1621	0.10269	0.06854	0.10445	0.19652
28.6734	0.13851	0.05074	0.04132	0.05669	0.04647	0.01669	0.31325	0.15724	0.10556	0.06585	0.08268	0.19217
30.7215	0.14523	0.04875	0.04042	0.05079	0.05536	0.02214	0.31423	0.14836	0.11415	0.05693	0.08388	0.18661
32.7696	0.13492	0.04528	0.03279	0.04656	0.05675	0.04019	0.31107	0.14892	0.10251	0.05467	0.10184	0.18351
36.8658	0.14925	0.04461	0.04157	0.04937	0.05192	0.02885	0.30597	0.1512	0.09325	0.05714	0.09703	0.18257
40.962	0.14201	0.03264	0.06448	0.05039	0.04122	0.02512	0.30571	0.14335	0.0878	0.05507	0.08919	0.17704
45.0582	0.14042	0.0381	0.03749	0.04609	0.03554	0.01848	0.30477	0.15188	0.09626	0.05251	0.07618	0.17447
49.1544	0.1318	0.04292	0.02323	0.03462	0.04137	0.01628	0.29464	0.14783	0.10318	0.04667	0.07973	0.17389
53.2506	0.13166	0.04784	0.01198	0.02479	0.03932	0.01852	0.29233	0.13359	0.09574	0.05185	0.07941	0.17356
57.3468	0.14321	0.04613	0.01278	0.02172	0.03878	0.0224	0.28884	0.12885	0.10015	0.05559	0.07899	0.18209
61.443	0.14318	0.0456	0.0174	0.02216	0.03159	0.02112	0.2909	0.13689	0.09937	0.05629	0.07843	0.17915
65.5392	0.13231	0.05204	0.01587	0.0291	0.033	0.02399	0.2834	0.11444	0.09869	0.04777	0.06506	0.16692
73.7316	0.12103	0.05035	0.01428	0.02801	0.016	0.02306	0.28469	0.1199	0.09066	0.05355	0.06786	0.16395
81.924	0.12667	0.03624	0.0243	0.02061	0.00951	0.023	0.28144	0.12317	0.08849	0.04048	0.06924	0.15935
90.1164	0.11931	0.03659	0.02038	0.01656	0.01487	0.03181	0.27546	0.11551	0.08273	0.041	0.0689	0.16235
98.3088	0.12488	0.03933	0.0149	0.01675	0.02377	0.01655	0.28652	0.10618	0.07174	0.04728	0.06575	0.1516
106.501	0.13048	0.02556	0.00019	0.02286	0.02538	0.01587	0.28551	0.10353	0.0706	0.04586	0.06568	0.15697
114.694	0.12237	0.01645	0.00631	0.02759	0.0365	0.00266	0.27346	0.09523	0.06291	0.0475	0.07154	0.15276
122.886	0.11618	0.02666	0.00657	0.01918	0.04432	0.00652	0.26817	0.09197	0.06121	0.05328	0.07403	0.14557
131.078	0.11783	0.02515	0.00621	0.02808	0.03749	0.01111	0.24912	0.09925	0.07084	0.04618	0.06111	0.13892
147.463	0.11736	0.03787	0.00426	0.02542	0.0222	0.00758	0.26099	0.08201	0.0681	0.04553	0.05132	0.13476
163.848	0.10755	0.04114	0.00606	0.02559	0.02736	0.01259	0.26897	0.08327	0.05817	0.03686	0.05847	0.13427
180.233	0.09427	0.03697	0.0091	0.02243	0.00721	0.01087	0.2854	0.09217	0.05369	0.03913	0.05718	0.13094
196.618	0.08888	0.02689	0.00151	0.01431	-0.0034	0.00925	0.28768	0.09199	0.04756	0.05307	0.05946	0.12849
213.002	0.09272	0.02056	0.00906	0.02163	-0.00138	0.00331	0.28408	0.08863	0.04702	0.04846	0.0551	0.12943
229.387	0.08952	0.04253	-0.00108	0.01804	0.00345	0.00882	0.27454	0.09786	0.03501	0.04788	0.04895	0.12853
245.772	0.09393	0.03843	-0.00706	0.01925	0.00136	0.01039	0.27775	0.10144	0.03452	0.03428	0.04096	0.12523
262.157	0.09236	0.02851	-0.00287	0.01833	0.0131	0.01725	0.27307	0.10963	0.0475	0.03611	0.04422	0.13638
294.926	0.07862	0.02248	0.00128	0.01988	0.00053	0.00517	0.27621	0.09696	0.05102	0.02855	0.058	0.13467
327.696	0.07628	0.02929	-0.00348	0.01788	-0.00408	0.00546	0.26529	0.09837	0.05869	0.03004	0.0691	0.12898
360.465	0.07591	0.01714	0.00672	0.02115	-0.00295	0.00404	0.2597	0.0962	0.06404	0.03183	0.05496	0.12175
393.235	0.06655	0.02475	0.01737	0.02034	-0.00145	0.00965	0.26809	0.08792	0.06022	0.04132	0.06737	0.12771
426.005	0.05888	0.02221	0.00152	0.00855	0.00985	0.00698	0.26205	0.08877	0.06754	0.03785	0.07857	0.125
458.774	0.05608	0.01157	0.01503	0.00977	-0.00433	0.00724	0.24899	0.08155	0.05509	0.02608	0.07052	0.13127
491.544	0.07049	0.03553	0.01801	0.01673	0.01295	0.00713	0.24954	0.07868	0.05338	0.02894	0.06838	0.13885
524.313	0.05259	0.02105	0.02899	0.0086	0.02163	0.00964	0.24429	0.08348	0.05594	0.03311	0.06596	0.12284
589.853	0.05087	0.01702	0.0134	0.00732	0.01476	0.00713	0.24955	0.078	0.0544	0.0355	0.05372	0.11253
655.392	0.04641	0.01806	0.00235	0.00858	0.01076	0.0043	0.23917	0.07309	0.05118	0.03417	0.05501	0.10731
720.931	0.0345	0.02179	-0.00446	-0.00346	0.00122	-0.00044	0.22696	0.06714	0.05629	0.0213	0.05143	0.11041
786.47	0.04113	0.03249	-0.0006	0.0057	-0.01104	0.00699	0.22213	0.06657	0.05311	0.02449	0.05761	0.11674
852.009	0.04142	0.01444	-0.00456	0.00308	-0.00903	0.0151	0.23252	0.06385	0.04586	0.02652	0.05911	0.11581
917.548	0.03396	0.0189	-0.00392	0.00164	-0.01224	0.01064	0.22711	0.0587	0.03581	0.02327	0.06315	0.11573
983.088	0.0327	0.00752	0.00479	0.00342	-0.00399	0.01232	0.21009	0.05416	0.02479	0.02013	0.05256	0.11199
1048.63	0.02571	0.01587	0.00732	0.00524	0.00304	0.00764	0.19812	0.05157	0.01301	0.02442	0.04777	0.11545
1179.71	0.01546	0.01133	-0.00074	0.00514	0.00391	0.01156	0.20308	0.01994	0.02149	0.02874	0.04921	0.08005
1310.78	0.01059	0.00231	-0.00689	0.0132	-0.0006	0.00814	0.18109	0.02247	0.04124	0.01694	0.05033	0.083
1441.86	0.01617	0.00028	-0.00842	0.00455	-0.00842	0.00429	0.16319	0.02402	0.02382	0.01059	0.03141	0.08915
1572.94	0.00814	0.00593	-0.00161	0.01301	-0.01049	-0.00244	0.15675	0.00497	0.00272	0.0162	0.03616	0.07755
1704.02	0.00403	0.00632	-0.00109	0.01434	-0.00874	0.0061	0.14639	0.01404	0.01942	0.01155	0.04284	0.07007
1835.1	0.00856	0.00996	-0.00517	0.01601	-0.01292	-0.00156	0.15138	0.02322	0.01035	0.00699	0.03508	0.08051
1966.18	0.00845	0.00585	-0.0018	0.02444	-0.00962	-0.00045	0.13978	0.0248	-0.00033	0.00547	0.04039	0.06753
2097.25	0.01243	0.00021	0.00406	0.01995	-0.00851	0.00104	0.13095	0.03574	0.00697	0.00763	0.0444	0.07259

## Sheet: Halo-eIF4E nucleus torin
ms	acquisition1	acquisition2	acquisition3	acquisition4	acquisition5	acquisition6
0.001	1	1	1	1	1	1
0.002	0.67224	0.82061	1.01378	0.88097	0.8856	1.00287
0.003	0.79009	0.85955	0.97114	1.04198	0.92983	0.82521
0.004	0.86006	0.90029	0.94625	1.01827	0.93808	0.87105
0.005	0.80113	0.76723	0.99259	0.99953	0.84137	0.936
0.006	0.91161	0.72767	0.90884	0.98937	0.86909	0.78891
0.007	1.06261	0.88414	0.8973	1.08873	0.93749	0.9637
0.008	0.49547	0.81143	0.94499	0.97378	0.89149	0.85291
0.009	0.85637	0.82388	0.84781	1.00446	0.95754	0.89971
0.01	0.4034	0.82637	0.96021	1.03623	0.9257	0.82234
0.011	0.77535	0.82159	0.88133	0.88345	0.85139	0.87392
0.012	0.48074	0.83892	0.97842	1.02697	0.89798	0.78413
0.013	0.63173	0.76203	0.91865	0.99738	0.90211	0.78891
0.014	0.88952	0.75636	0.92929	0.90005	0.88442	0.78796
0.015	0.6796	0.76421	0.96544	1.13141	0.80422	0.87583
0.016	0.88584	0.81548	0.82363	0.99819	0.82132	0.87296
0.018	0.79559	0.76027	0.96785	0.9166	0.87439	0.88107
0.02	0.57095	0.84841	0.89448	0.96566	0.91743	0.90209
0.022	0.77718	0.75532	0.87834	0.95539	0.87527	0.81183
0.024	0.84715	0.8204	0.89813	0.92214	0.81276	0.85529
0.026	0.68143	0.7723	0.88301	1.02575	0.82662	0.81087
0.028	0.94474	0.76259	0.84835	0.9676	0.85935	0.77314
0.03	0.84347	0.77922	0.86228	0.92795	0.78239	0.87009
0.032	1.14729	0.80269	0.8319	0.9112	0.82397	0.8954
0.036	0.79649	0.76464	0.83768	0.93816	0.8129	0.89923
0.04	0.81582	0.7834	0.85738	0.85384	0.83059	0.87678
0.044	0.7809	0.7581	0.8538	0.89204	0.78488	0.77124
0.048	0.70448	0.74769	0.81399	0.89032	0.79476	0.80873
0.052	0.72934	0.76587	0.80886	0.8458	0.82648	0.83213
0.056	0.71276	0.76231	0.87791	0.879	0.82589	0.75548
0.06	0.7367	0.76309	0.79696	0.86786	0.78372	0.81422
0.064	0.65476	0.73522	0.81841	0.91029	0.77576	0.86293
0.072	0.70638	0.71933	0.84012	0.90698	0.76502	0.81429
0.08	0.74741	0.73055	0.81368	0.8666	0.74755	0.78601
0.088	0.7626	0.72452	0.82475	0.83453	0.76731	0.76118
0.096	0.71565	0.73676	0.8066	0.84807	0.73458	0.77276
0.10401	0.63647	0.6706	0.79755	0.86711	0.7836	0.74303
0.11201	0.59182	0.71321	0.74877	0.8061	0.72227	0.73061
0.12001	0.60793	0.67522	0.74295	0.79299	0.73126	0.74207
0.12801	0.65488	0.67709	0.71688	0.79679	0.70311	0.78362
0.14401	0.67641	0.67452	0.74052	0.79428	0.70342	0.71351
0.16001	0.68585	0.63306	0.72013	0.7465	0.69553	0.71954
0.17601	0.56593	0.61862	0.6891	0.75585	0.68823	0.69787
0.19201	0.61973	0.6218	0.6878	0.72458	0.66883	0.66949
0.20801	0.58428	0.59572	0.6634	0.73541	0.65169	0.65546
0.22401	0.60132	0.58529	0.646	0.67634	0.64762	0.65711
0.24001	0.61127	0.59018	0.65325	0.67634	0.64789	0.6555
0.25601	0.63245	0.56169	0.64091	0.66161	0.61284	0.65472
0.28801	0.5744	0.53955	0.5997	0.6301	0.59184	0.62109
0.32002	0.59535	0.52968	0.56928	0.60068	0.57763	0.59963
0.35202	0.56957	0.51863	0.55242	0.61141	0.56013	0.58922
0.38402	0.61399	0.48427	0.53604	0.57438	0.55086	0.53775
0.41602	0.5286	0.47797	0.51319	0.54983	0.53261	0.53125
0.44802	0.52992	0.45438	0.5029	0.53671	0.49554	0.53699
0.48002	0.51381	0.46127	0.48772	0.51801	0.50162	0.51341
0.51202	0.56974	0.42868	0.46523	0.49917	0.48342	0.49335
0.57603	0.51009	0.4037	0.4448	0.47975	0.44235	0.44718
0.64003	0.47251	0.37812	0.40792	0.4503	0.41555	0.42817
0.70403	0.46284	0.3589	0.38939	0.43561	0.39451	0.41281
0.76804	0.50946	0.36223	0.36537	0.39452	0.37608	0.39733
0.83204	0.47435	0.3362	0.35076	0.38045	0.35752	0.37289
0.89604	0.41807	0.3114	0.32639	0.3798	0.34494	0.38349
0.96005	0.42826	0.28839	0.30126	0.37157	0.32866	0.34807
1.02405	0.41163	0.27915	0.29872	0.33894	0.31434	0.33593
1.15206	0.39423	0.26243	0.27809	0.30997	0.29052	0.31275
1.28006	0.37999	0.23875	0.26486	0.28306	0.27133	0.30674
1.40807	0.3797	0.2094	0.24039	0.27172	0.25662	0.27775
1.53607	0.36189	0.1962	0.2198	0.25765	0.24129	0.26678
1.66408	0.34972	0.18043	0.20506	0.24769	0.22443	0.24105
1.79209	0.36247	0.17757	0.19841	0.23164	0.2125	0.23809
1.92009	0.35455	0.17006	0.1922	0.21542	0.20067	0.22933
2.0481	0.34638	0.16401	0.17361	0.21057	0.19495	0.23376
2.30411	0.27736	0.15206	0.16172	0.19413	0.18203	0.217
2.56012	0.31839	0.14389	0.15672	0.16991	0.16381	0.18385
2.81614	0.28291	0.13209	0.151	0.15494	0.16362	0.19339
3.07215	0.2836	0.12268	0.12795	0.1415	0.1557	0.18402
3.32816	0.26722	0.11594	0.12554	0.13537	0.1378	0.16821
3.58417	0.25093	0.11021	0.1165	0.11475	0.12953	0.15422
3.84019	0.24198	0.10098	0.10735	0.09842	0.13079	0.15781
4.0962	0.26088	0.09972	0.09938	0.1154	0.12881	0.15908
4.60822	0.24832	0.09167	0.09794	0.10539	0.11651	0.15467
5.12025	0.24061	0.08026	0.08985	0.10326	0.10818	0.1423
5.63227	0.2222	0.07318	0.08711	0.09055	0.09997	0.12756
6.1443	0.21136	0.06569	0.08015	0.08217	0.09225	0.11669
6.65632	0.21389	0.06595	0.06684	0.0769	0.09734	0.10301
7.16835	0.19278	0.05375	0.06051	0.07879	0.09837	0.10914
7.68037	0.19684	0.05255	0.05275	0.07037	0.09188	0.11058
8.1924	0.20012	0.0492	0.05062	0.07165	0.07917	0.10611
9.21645	0.19516	0.05128	0.04875	0.07741	0.08524	0.10608
10.2405	0.18228	0.05521	0.04465	0.06811	0.07204	0.10458
11.2645	0.17862	0.04679	0.03821	0.04717	0.0659	0.08816
12.2886	0.17593	0.03923	0.03683	0.03273	0.06525	0.08088
13.3126	0.18478	0.04245	0.04543	0.03283	0.06743	0.08337
14.3367	0.17323	0.04304	0.03681	0.0358	0.06065	0.08088
15.3607	0.15244	0.03294	0.02177	0.03323	0.05042	0.06461
16.3848	0.15119	0.03119	0.02079	0.03871	0.04906	0.06879
18.4329	0.16324	0.03979	0.02576	0.03132	0.04846	0.07931
20.481	0.1573	0.04027	0.02573	0.03282	0.04258	0.06392
22.5291	0.14751	0.02954	0.02157	0.03723	0.02979	0.07478
24.5772	0.13778	0.03071	0.01935	0.03633	0.03374	0.06593
26.6253	0.15309	0.01981	0.02167	0.0214	0.0379	0.06745
28.6734	0.14087	0.01111	0.01739	0.02611	0.02743	0.0612
30.7215	0.13911	0.01304	0.01332	0.02273	0.03334	0.06306
32.7696	0.14299	0.01363	0.0223	0.03219	0.03622	0.05334
36.8658	0.12979	0.03309	0.01419	0.01795	0.02746	0.05938
40.962	0.10847	0.03486	0.01933	0.02034	0.02097	0.05087
45.0582	0.12202	0.02777	0.01739	0.01651	0.02148	0.04685
49.1544	0.12387	0.01721	0.02191	0.02016	0.0221	0.03741
53.2506	0.11291	0.01896	0.02798	0.02253	0.02234	0.03619
57.3468	0.12608	0.02166	0.02494	0.03126	0.02066	0.03357
61.443	0.13021	0.01091	0.01806	0.02246	0.02007	0.03507
65.5392	0.14298	0.01389	0.01723	0.01281	0.0139	0.04181
73.7316	0.12679	0.00224	0.00972	0.00987	0.00917	0.05302
81.924	0.12156	0.00925	0.02677	0.00991	0.01157	0.03541
90.1164	0.12402	0.00982	0.01328	0.00712	-0.00464	0.03028
98.3088	0.11727	0.01017	0.00741	0.02633	-0.01023	0.03291
106.501	0.11552	0.0167	0.01089	0.02439	-0.0109	0.04287
114.694	0.11659	0.01014	-0.00159	0.01804	-0.00568	0.03306
122.886	0.10251	0.00742	0.0003	0.01752	0.00479	0.0272
131.078	0.08558	0.00356	0.01091	0.01386	0.00194	0.03465
147.463	0.09641	0.00378	0.00739	0.02298	0.00396	0.03374
163.848	0.09922	-0.00651	0.00296	0.01888	-0.00465	0.01715
180.233	0.10106	-0.00843	0.00761	0.01332	0.00511	0.0173
196.618	0.10091	-0.00424	0.00199	0.01783	0.00575	0.01321
213.002	0.10518	-0.00772	0.01794	0.02787	0.00967	0.01175
229.387	0.10165	-0.00043	0.01937	0.00567	0.01301	0.01756
245.772	0.09185	-0.00012	0.00533	0.00277	-0.00333	0.02188
262.157	0.0992	0.00743	0.01015	-0.00338	0.00381	0.01875
294.926	0.10316	0.00266	0.01328	0.00872	0.02188	0.02125
327.696	0.08944	-0.00064	0.01332	0.01298	0.00745	0.03387
360.465	0.09624	-0.0049	0.00259	0.00998	0.01033	0.03379
393.235	0.0934	-0.00384	0.01113	0.00643	-0.00041	0.02242
426.005	0.08489	-0.00472	0.0062	0.00215	-0.00336	0.0239
458.774	0.09	-0.0034	0.00657	0.00114	-0.00711	0.0241
491.544	0.07595	0.0079	0.00631	-0.00434	0.0099	0.01566
524.313	0.08096	0.00494	-0.00134	-0.00266	0.00185	0.00332
589.853	0.08458	0.00679	0.01468	-0.00443	0.00471	0.01228
655.392	0.0749	-0.00084	0.00959	-0.00858	-0.00535	0.02089
720.931	0.08217	-0.00978	0.00774	0.00415	0.00621	0.02266
786.47	0.09924	-0.00161	0.00155	0.00256	0.00659	0.02324
852.009	0.09843	-0.00311	0.00532	0.00306	-0.00051	0.01576
917.548	0.08624	-0.00681	0.00719	-0.00474	6e-05	0.01789
983.088	0.08113	-0.00139	0.00777	-0.00801	-0.00351	0.03454
1048.63	0.08172	0.00979	-0.00345	-0.01146	0.00942	0.03036
1179.71	0.09003	-0.00108	-0.001	-0.02194	-0.00328	0.02715
1310.78	0.07366	-0.0089	-0.0014	-0.01092	-0.00736	0.02164
1441.86	0.06439	-0.01127	0.00116	-0.00964	-0.0038	0.02848
1572.94	0.07386	0.00016	-0.00062	-0.01034	-0.00475	0.01542
1704.02	0.06036	0.00192	-0.00603	-0.00817	0.00388	0.01314
1835.1	0.06288	-0.00735	-0.005	-0.01288	-0.01383	0.01179
1966.18	0.07225	-0.0028	-0.0082	-0.00836	-0.00579	0.00938
2097.25	0.06613	-0.00691	-0.01193	-0.00488	-0.00466	0.01999

## Sheet: SNAP-eIF4G cytoplasm
ms	acquisition1	acquisition2	acquisition3	acquisition4	acquisition5	acquisition6	acquisition7	acquisition8	acquisition9	acquisition10	acquisition11	acquisition12	acquisition13	acquisition14	acquisition15	acquisition16	acquisition17	acquisition18
0.001	1	1	1	1	1	1	1	1	1	1	1	1	1	1	1	1	1	1
0.002	1.00434	1.05089	1.08709	0.9949	0.9302	1.01054	0.81333	1.00277	0.95332	0.94276	1.05956	0.76823	0.97387	0.87935	0.94812	0.94359	0.97405	0.92097
0.003	0.96652	1.04563	1.12168	0.9767	0.99073	0.98974	0.80201	1.02051	1.11427	0.8557	0.91854	0.88514	0.95836	0.9033	0.91884	0.9513	0.93051	0.80551
0.004	1.03113	1.05308	1.06261	0.8893	0.83115	0.97863	0.81446	0.97445	0.95326	0.9079	1.00832	0.83523	0.93312	0.97588	0.98596	0.89119	0.93626	0.82586
0.005	1.00615	1.00505	1.00212	1.08812	0.84911	0.98319	0.86424	0.94987	0.85144	0.90592	0.95562	0.77438	1.07419	0.93589	0.88937	0.99855	0.92319	0.94085
0.006	0.93068	0.97104	1.06496	0.95412	0.93829	1.04075	0.82916	1.03525	0.89048	0.9057	0.96277	0.81882	1.01417	0.91766	0.91921	0.96271	0.92232	0.81971
0.007	0.99729	0.96139	1.05931	0.89076	0.88269	1.03306	0.61986	0.9472	1.02288	0.96862	0.95241	0.87625	0.94198	0.98096	0.90006	1.018	0.99216	0.83958
0.008	0.99765	0.95832	1.04237	0.84051	0.85894	1.00912	0.845	1.07458	0.99511	0.95524	0.95445	0.97402	0.99136	0.94904	0.94645	0.95611	0.95679	0.89921
0.009	0.88145	1.00505	1.04684	0.81502	0.90759	0.9829	0.72621	1.00255	0.82407	0.87893	0.90847	1.01983	1.00022	0.87927	0.93836	0.98038	0.97108	0.89826
0.01	0.96615	0.97434	1.04825	0.95339	0.88095	0.99402	0.90723	0.96697	0.95688	0.96358	0.9235	0.93983	0.9938	0.92753	0.89865	0.9664	0.977	0.89211
0.011	0.90932	0.89273	1.07602	0.98106	0.94525	0.90739	0.7149	0.9596	1.03737	0.88726	0.95445	0.8995	0.93356	0.89689	0.87699	0.90934	0.8873	0.93754
0.012	0.95674	0.97982	1.04237	1.08594	0.94003	1.0322	0.80654	0.98877	0.94239	0.92805	0.87694	0.85711	1.00465	0.94222	0.97349	0.95965	0.91047	0.85236
0.013	0.88669	1.00439	1.04707	0.93448	0.87197	1.02508	0.79183	1.00576	0.86029	0.82432	0.94613	0.87625	0.94663	0.94541	0.92068	0.93907	0.97874	0.84526
0.014	0.95095	1.05418	1.06967	0.92138	0.90499	1.03535	0.49654	0.97894	0.96211	0.84559	0.92994	0.9706	0.94131	0.84713	0.98455	0.97105	0.92265	0.89353
0.015	0.99944	0.98026	1.06801	0.97891	0.91223	0.96297	0.70698	0.93577	0.88766	0.83858	0.89636	0.95419	1.02303	0.90735	1.02174	0.96092	1.01652	0.85709
0.016	1.01356	1.04234	1.05577	0.95269	0.97942	0.9829	0.73074	0.95041	0.84457	0.94408	0.96251	0.92343	0.90211	0.99477	0.99162	0.91431	1.00816	0.77191
0.018	0.95483	0.99934	1.02885	0.9483	0.84882	1.02894	0.621	0.96243	0.97484	0.84896	0.94084	0.90221	0.93699	0.95271	0.91614	0.9455	0.93225	0.885
0.02	0.99175	1.02447	1.05756	0.75822	0.88676	0.98691	0.72622	1.0085	0.95628	0.92736	0.95405	0.88515	0.936	0.89086	0.98019	0.92614	0.95881	0.80266
0.022	0.92886	1.01	1.02344	0.78007	0.87532	0.99574	0.6804	0.97126	0.98525	0.95565	0.95771	0.82057	0.96115	0.91883	0.94646	0.89103	0.9995	0.85093
0.024	0.99928	0.97929	1.02626	0.8427	0.84954	1.01158	0.72961	1.02453	0.94923	0.91155	0.93779	0.73203	0.94533	0.93264	0.93229	0.92214	0.9057	0.79746
0.026	0.98037	0.98334	0.98544	0.82377	0.89864	0.94166	0.7958	0.99162	0.92511	0.89589	0.92399	0.7673	0.94167	0.94801	0.95795	0.86999	0.92756	0.7693
0.028	0.96951	0.96119	1.03792	0.84817	0.90819	0.97415	0.65212	0.98456	0.9072	0.92804	0.91822	0.8637	0.94137	0.95005	0.921	0.91878	0.93348	0.80148
0.03	0.92997	1.00846	1.01439	0.91553	0.86346	0.98027	0.7545	0.97003	0.85006	0.89953	0.95021	0.84764	0.96573	0.88623	0.91478	0.96772	0.92206	0.82608
0.032	1.001	0.97632	1.06098	0.87693	0.88258	0.94266	0.82012	0.98766	1.009	0.82398	0.95977	0.77995	0.97492	0.94649	0.93733	0.90401	0.9481	0.757
0.036	0.9542	1.01639	1.05622	0.91204	0.90011	0.99898	0.69484	0.98644	0.96864	0.86502	0.95441	0.83398	0.90627	0.90452	0.89691	0.9297	0.88217	0.81595
0.04	0.92263	0.93845	1.03375	0.89022	0.89563	0.99862	0.62894	0.96704	0.95911	0.90019	0.988	0.83757	0.9529	0.92232	0.92302	0.96317	0.89302	0.81098
0.044	0.94975	0.93829	1.02254	0.92572	0.90505	0.96883	0.76074	0.97126	0.91021	0.90069	0.93374	0.92987	0.92467	0.87789	0.94513	0.90942	0.94505	0.80057
0.048	0.95098	0.98808	0.9837	0.85817	0.8813	1.00067	0.806	0.98323	1.00486	0.86458	0.90404	0.77296	0.96392	0.8838	0.98795	0.89883	0.96808	0.90353
0.052	0.94837	0.97861	1.01636	0.83359	0.87029	0.97675	0.7647	0.99016	0.97935	0.90105	0.92513	0.84116	0.94565	0.88265	0.95057	0.8964	0.91008	0.86189
0.056	0.97844	0.99014	1.01657	0.82577	0.87188	0.97917	0.66571	1.0085	0.94082	0.84924	0.96462	0.9203	0.95192	0.88742	0.91158	0.95867	0.93681	0.7777
0.06	0.95792	0.96847	0.9845	0.81393	0.88622	0.92983	0.7577	1.01378	0.98592	0.84717	0.94987	0.78852	0.92529	0.87497	0.92379	0.9473	0.92419	0.80327
0.064	0.91294	0.93595	1.03681	0.85183	0.85108	1.0255	0.73422	0.97451	0.94366	0.87568	0.94725	0.81809	0.92121	0.8824	0.91181	0.91743	0.92009	0.83154
0.072	0.98433	0.97262	1.01645	0.84742	0.89189	1.00619	0.66325	0.97895	0.94923	0.89094	0.93848	0.79394	0.92423	0.91889	0.9242	0.91546	0.95038	0.82162
0.08	0.93882	0.96806	1.00968	0.83801	0.86886	0.99674	0.66969	0.98021	0.92267	0.86664	0.93119	0.84849	0.92689	0.88881	0.90768	0.93541	0.90214	0.83049
0.088	0.93524	0.95457	1.02027	0.7846	0.86647	0.98549	0.75348	0.97824	0.92276	0.89002	0.94399	0.83191	0.96627	0.88214	0.90493	0.9028	0.90317	0.84486
0.096	0.94121	0.9587	0.98862	0.79902	0.86555	0.9879	0.59693	0.96697	0.92276	0.84536	0.93812	0.86396	0.93644	0.87926	0.92921	0.89442	0.92607	0.79671
0.10401	0.92877	0.9752	1.026	0.82399	0.8778	1.01459	0.70941	0.98611	0.90722	0.86377	0.93192	0.84541	0.92524	0.89394	0.89588	0.9214	0.90786	0.83067
0.11201	0.93673	0.95624	1.00542	0.84438	0.87773	0.97688	0.7307	0.96811	0.88584	0.88044	0.94453	0.87023	0.92243	0.87376	0.9157	0.90656	0.92578	0.83102
0.12001	0.91424	0.96293	1.00619	0.81962	0.84863	0.96164	0.74654	0.9695	0.87262	0.84909	0.93322	0.8622	0.95354	0.93777	0.91036	0.89717	0.93263	0.82008
0.12801	0.93152	0.96838	1.0148	0.84696	0.8842	0.97849	0.70375	0.97591	0.93095	0.89944	0.93085	0.77631	0.96115	0.87611	0.90355	0.89804	0.899	0.8185
0.14401	0.94247	0.93691	1.01578	0.84885	0.87769	0.97313	0.71968	0.9585	0.89864	0.87596	0.92702	0.80344	0.93463	0.88812	0.93113	0.91377	0.91199	0.8027
0.16001	0.94406	0.95905	1.00835	0.82487	0.85401	0.98134	0.70151	0.97422	0.87421	0.84242	0.92913	0.83291	0.92966	0.88684	0.90566	0.90545	0.91502	0.82303
0.17601	0.94071	0.96147	1.00206	0.78492	0.85024	0.97797	0.70731	0.96851	0.93486	0.872	0.92803	0.79654	0.94	0.88991	0.89013	0.91754	0.89292	0.82581
0.19201	0.92321	0.95679	0.9934	0.81936	0.86242	0.96539	0.63892	0.96101	0.89046	0.85177	0.92015	0.81189	0.93392	0.87588	0.89683	0.90853	0.90128	0.80974
0.20801	0.9366	0.94519	0.97779	0.83256	0.83599	0.94604	0.68815	0.96157	0.87989	0.85931	0.91436	0.79329	0.9213	0.84777	0.90408	0.88373	0.90107	0.80504
0.22401	0.91639	0.96119	1.00255	0.81312	0.87038	0.97833	0.69549	0.97677	0.9015	0.86209	0.91629	0.84205	0.95323	0.8645	0.89505	0.88275	0.92422	0.80076
0.24001	0.93021	0.94772	1.0002	0.81463	0.85363	0.98791	0.71062	0.97472	0.8855	0.84517	0.93765	0.7896	0.92031	0.86449	0.90567	0.89959	0.89883	0.79824
0.25601	0.92379	0.9339	0.99855	0.79788	0.86136	0.97731	0.67511	0.94787	0.86268	0.8549	0.92962	0.80882	0.92763	0.87792	0.91154	0.89772	0.9009	0.78944
0.28801	0.92092	0.93924	0.99611	0.81956	0.84972	0.96103	0.68529	0.97295	0.88502	0.84755	0.93062	0.83825	0.9362	0.8593	0.89432	0.89546	0.90195	0.78937
0.32002	0.92723	0.93715	0.99577	0.78934	0.8359	0.95595	0.66659	0.96385	0.89048	0.86213	0.9231	0.80676	0.92789	0.86394	0.9017	0.8915	0.89845	0.7978
0.35202	0.91092	0.94332	0.98726	0.79889	0.84094	0.96845	0.65686	0.96408	0.88778	0.8466	0.93736	0.80878	0.92449	0.8705	0.91087	0.88486	0.89296	0.80303
0.38402	0.91893	0.94356	0.98658	0.80864	0.84334	0.97146	0.68192	0.95654	0.90623	0.82423	0.90963	0.76992	0.92674	0.86073	0.88529	0.88326	0.88694	0.78698
0.41602	0.9104	0.91165	0.98306	0.80336	0.84378	0.95295	0.68897	0.96781	0.88301	0.85178	0.92513	0.80067	0.9206	0.85307	0.89814	0.87645	0.88688	0.78266
0.44802	0.92381	0.92197	0.9775	0.78997	0.83016	0.94377	0.66098	0.95088	0.87475	0.83614	0.9083	0.78048	0.91651	0.84944	0.89451	0.88148	0.89607	0.79462
0.48002	0.90632	0.93684	0.98787	0.80255	0.83387	0.95303	0.65773	0.96178	0.87916	0.8666	0.92162	0.80949	0.91308	0.85804	0.89586	0.88346	0.86882	0.7879
0.51202	0.90927	0.94045	0.98727	0.81171	0.83548	0.94095	0.66296	0.95787	0.89939	0.82793	0.91078	0.79473	0.90005	0.84671	0.88865	0.88752	0.87362	0.78765
0.57603	0.92055	0.91646	0.99717	0.78979	0.82975	0.94612	0.67416	0.95702	0.8693	0.82625	0.91674	0.79115	0.91428	0.84821	0.88683	0.88109	0.88385	0.77985
0.64003	0.9084	0.90871	0.97913	0.80031	0.83814	0.94581	0.66233	0.94823	0.86253	0.82949	0.91309	0.76788	0.91909	0.84325	0.88438	0.87652	0.87201	0.76433
0.70403	0.91326	0.91907	0.97232	0.78213	0.84366	0.945	0.63658	0.95503	0.8533	0.83891	0.90838	0.76164	0.91852	0.83918	0.87906	0.87458	0.87106	0.79142
0.76804	0.90671	0.92265	0.97377	0.77362	0.82631	0.93554	0.65735	0.94836	0.87444	0.84266	0.907	0.77869	0.91004	0.84017	0.87707	0.87078	0.86983	0.77902
0.83204	0.90951	0.91241	0.96639	0.76895	0.82394	0.95345	0.64107	0.94304	0.87385	0.81453	0.91472	0.77722	0.91295	0.83232	0.88517	0.86568	0.87582	0.76495
0.89604	0.92151	0.91625	0.97816	0.76882	0.82452	0.93898	0.6524	0.94118	0.86427	0.83697	0.90857	0.75076	0.9147	0.84408	0.88229	0.8649	0.86775	0.78096
0.96005	0.90671	0.92763	0.97027	0.77372	0.81477	0.94216	0.64505	0.94145	0.86267	0.82941	0.90247	0.76137	0.90635	0.84041	0.87895	0.8706	0.86969	0.76704
1.02405	0.90953	0.90643	0.9707	0.77994	0.82646	0.93424	0.65397	0.93883	0.87541	0.83024	0.90735	0.75209	0.90552	0.83945	0.87182	0.86624	0.87003	0.76315
1.15206	0.90765	0.907	0.97892	0.77273	0.81827	0.93922	0.65216	0.9375	0.87633	0.82623	0.90548	0.7569	0.90151	0.8366	0.87533	0.86207	0.86281	0.76454
1.28006	0.90169	0.91361	0.9732	0.76075	0.82337	0.93528	0.64421	0.9374	0.85353	0.82236	0.90507	0.74941	0.89398	0.82348	0.86573	0.85502	0.86119	0.76135
1.40807	0.898	0.91002	0.96413	0.74766	0.81568	0.93358	0.64678	0.93346	0.86132	0.82371	0.90276	0.74782	0.89863	0.83229	0.8657	0.85841	0.8547	0.75771
1.53607	0.89783	0.90514	0.96762	0.75376	0.82284	0.92955	0.63944	0.93058	0.85454	0.81751	0.89599	0.73419	0.89786	0.81829	0.86602	0.85296	0.85797	0.7514
1.66408	0.8951	0.9068	0.97343	0.74538	0.81027	0.93359	0.62701	0.92756	0.84365	0.80492	0.89665	0.72594	0.90004	0.82003	0.85573	0.85148	0.85028	0.75921
1.79209	0.89216	0.90298	0.96584	0.73495	0.80713	0.92892	0.62384	0.92828	0.83812	0.80296	0.901	0.74488	0.89503	0.81791	0.85688	0.84956	0.8541	0.75178
1.92009	0.89182	0.90119	0.96702	0.74956	0.81826	0.92601	0.62518	0.93366	0.84177	0.80296	0.89451	0.72351	0.89953	0.81809	0.85632	0.84983	0.8478	0.75832
2.0481	0.89582	0.89507	0.96164	0.74093	0.80501	0.92045	0.63306	0.92452	0.84134	0.80266	0.88632	0.74398	0.8968	0.8133	0.84775	0.85169	0.84697	0.75495
2.30411	0.88294	0.88548	0.96199	0.7387	0.80358	0.92789	0.60917	0.92175	0.84368	0.79886	0.89325	0.72311	0.8916	0.80835	0.84457	0.84108	0.84823	0.74481
2.56012	0.88306	0.88351	0.95832	0.72154	0.80034	0.92113	0.6173	0.92062	0.83441	0.79158	0.88863	0.7237	0.88821	0.80763	0.84268	0.84076	0.84673	0.74559
2.81614	0.88048	0.8822	0.95345	0.7259	0.79289	0.92024	0.61612	0.91712	0.83315	0.78704	0.88771	0.71774	0.88643	0.80048	0.8426	0.83039	0.83713	0.73967
3.07215	0.87436	0.87964	0.95278	0.71389	0.79612	0.91701	0.61503	0.91454	0.82752	0.78412	0.88568	0.70694	0.88632	0.80131	0.83942	0.834	0.84011	0.73638
3.32816	0.87742	0.87341	0.94763	0.71304	0.79271	0.91147	0.61385	0.91421	0.83589	0.77515	0.88328	0.71201	0.88177	0.80292	0.84124	0.83094	0.83057	0.72962
3.58417	0.87497	0.87783	0.9432	0.72526	0.79013	0.90689	0.60614	0.91189	0.82416	0.78291	0.87918	0.70055	0.87816	0.79558	0.83239	0.83004	0.83153	0.72604
3.84019	0.87491	0.87182	0.94425	0.70471	0.78516	0.90418	0.60313	0.91401	0.82954	0.78207	0.87661	0.69487	0.87569	0.78863	0.83148	0.82393	0.82873	0.7238
4.0962	0.87078	0.86421	0.94028	0.70889	0.78886	0.90521	0.59852	0.91113	0.82431	0.76914	0.86905	0.68724	0.87439	0.79295	0.82529	0.82188	0.82414	0.73048
4.60822	0.8666	0.86262	0.94056	0.69154	0.78443	0.89473	0.5971	0.90461	0.80957	0.76341	0.87064	0.67663	0.87043	0.78556	0.81934	0.81916	0.82294	0.71885
5.12025	0.86231	0.86118	0.93784	0.67639	0.77924	0.89308	0.59428	0.90138	0.81308	0.7678	0.86814	0.67168	0.86568	0.77763	0.81625	0.81681	0.81546	0.71533
5.63227	0.8582	0.85676	0.93451	0.68244	0.7754	0.89032	0.58081	0.89861	0.80972	0.76132	0.86439	0.66436	0.86264	0.77194	0.81586	0.80782	0.8099	0.70826
6.1443	0.85418	0.85032	0.93025	0.67635	0.76979	0.88524	0.58088	0.89786	0.8018	0.75746	0.86048	0.66458	0.8613	0.77286	0.81346	0.7989	0.80739	0.70734
6.65632	0.85205	0.84556	0.92719	0.67449	0.76757	0.88485	0.56826	0.88937	0.80112	0.76003	0.85812	0.66068	0.85798	0.77154	0.81111	0.79736	0.80403	0.70119
7.16835	0.84977	0.83969	0.92501	0.66764	0.76296	0.87987	0.56056	0.88829	0.79849	0.74557	0.85756	0.65508	0.85397	0.76498	0.80669	0.79592	0.79865	0.70003
7.68037	0.85175	0.83866	0.92519	0.65905	0.76217	0.87818	0.55545	0.88218	0.7965	0.74226	0.85307	0.65849	0.85592	0.76226	0.80532	0.79207	0.79483	0.6973
8.1924	0.84708	0.83786	0.91893	0.65984	0.7589	0.87464	0.55226	0.88075	0.7956	0.74239	0.84989	0.65186	0.85346	0.76173	0.79709	0.78614	0.78862	0.69524
9.21645	0.84066	0.82305	0.91431	0.651	0.75637	0.86692	0.55384	0.88008	0.78891	0.73155	0.84761	0.63693	0.84772	0.75403	0.79914	0.77827	0.78619	0.69429
10.2405	0.83823	0.81871	0.90938	0.63847	0.74973	0.86152	0.54254	0.87781	0.78876	0.72297	0.84554	0.63679	0.83999	0.7467	0.79285	0.77201	0.78023	0.68945
11.2645	0.83222	0.80747	0.90152	0.62675	0.7413	0.8594	0.53556	0.87098	0.78289	0.71626	0.84508	0.62215	0.834	0.74405	0.78932	0.76503	0.77727	0.68204
12.2886	0.82713	0.80219	0.89926	0.62553	0.73707	0.85142	0.5352	0.86743	0.7796	0.71143	0.84067	0.61652	0.83112	0.73976	0.79149	0.75595	0.77373	0.67876
13.3126	0.82536	0.79222	0.89287	0.6188	0.73257	0.85077	0.51464	0.86482	0.7758	0.71357	0.83966	0.60301	0.82678	0.73701	0.78751	0.75112	0.76862	0.67503
14.3367	0.81755	0.78942	0.88588	0.61458	0.72639	0.84821	0.50313	0.86093	0.76207	0.70047	0.83561	0.61277	0.82476	0.73632	0.78122	0.74601	0.76417	0.6689
15.3607	0.81483	0.78821	0.88373	0.61186	0.72044	0.84544	0.50974	0.85728	0.76908	0.69961	0.83303	0.60695	0.82052	0.73028	0.78007	0.742	0.76311	0.66607
16.3848	0.81569	0.78189	0.87983	0.61159	0.71891	0.8425	0.50313	0.85239	0.76695	0.69166	0.82954	0.59833	0.81894	0.72418	0.775	0.73842	0.7552	0.65738
18.4329	0.80486	0.76944	0.86998	0.58793	0.71402	0.83653	0.49102	0.8499	0.75786	0.68541	0.82627	0.5898	0.80971	0.71892	0.76487	0.73092	0.74766	0.6473
20.481	0.80055	0.76124	0.85898	0.57752	0.70538	0.83176	0.48573	0.843	0.75419	0.67603	0.82332	0.58088	0.80355	0.71097	0.76207	0.72289	0.74483	0.64209
22.5291	0.79173	0.75202	0.85238	0.57168	0.69555	0.82807	0.47825	0.83856	0.75425	0.66658	0.81861	0.58051	0.80005	0.7053	0.75374	0.71445	0.7364	0.63658
24.5772	0.78856	0.74546	0.84655	0.56524	0.68951	0.81952	0.46661	0.83461	0.75323	0.65883	0.81435	0.56376	0.79233	0.69902	0.74689	0.70617	0.72847	0.63064
26.6253	0.78201	0.74089	0.84085	0.54818	0.68479	0.81792	0.46421	0.82772	0.7524	0.65298	0.80867	0.56311	0.78876	0.69284	0.74476	0.69522	0.72368	0.62385
28.6734	0.77807	0.73424	0.83308	0.5472	0.68003	0.80988	0.45674	0.82151	0.74649	0.64569	0.80248	0.55211	0.78175	0.68893	0.74358	0.68577	0.71632	0.62049
30.7215	0.7703	0.72623	0.82458	0.54178	0.67413	0.80815	0.4504	0.81644	0.74301	0.64442	0.79928	0.54642	0.77925	0.68559	0.73526	0.67711	0.71325	0.61603
32.7696	0.76829	0.7185	0.81795	0.53647	0.66632	0.8016	0.44711	0.81175	0.73566	0.63776	0.79411	0.5424	0.77513	0.6829	0.72695	0.67025	0.70582	0.61391
36.8658	0.75624	0.70756	0.80672	0.52562	0.65985	0.79292	0.44048	0.80466	0.73219	0.62582	0.7882	0.51162	0.76468	0.67202	0.72172	0.66097	0.70083	0.6061
40.962	0.74943	0.69674	0.79414	0.50618	0.65068	0.78697	0.44468	0.79779	0.72187	0.62133	0.78039	0.49922	0.75784	0.6684	0.7099	0.64906	0.69331	0.59858
45.0582	0.74432	0.6817	0.78135	0.4927	0.63855	0.77846	0.44173	0.79015	0.71147	0.61369	0.77095	0.49507	0.7514	0.66134	0.70539	0.64032	0.6839	0.60052
49.1544	0.73467	0.66918	0.76755	0.48201	0.63516	0.77281	0.43466	0.78318	0.7126	0.60658	0.76366	0.48787	0.74453	0.65514	0.6978	0.63156	0.67184	0.59624
53.2506	0.72844	0.65756	0.75815	0.47081	0.6247	0.76639	0.42493	0.77704	0.70845	0.59802	0.7594	0.47637	0.73236	0.64978	0.68977	0.62273	0.66185	0.59265
57.3468	0.7229	0.64897	0.74579	0.45486	0.61901	0.76073	0.41744	0.77308	0.70428	0.5907	0.75525	0.46462	0.72646	0.64444	0.68475	0.61084	0.64983	0.5923
61.443	0.71307	0.63592	0.73454	0.44067	0.61045	0.7555	0.40967	0.77033	0.70167	0.58212	0.74779	0.45471	0.72064	0.63903	0.67347	0.59812	0.64315	0.58413
65.5392	0.70472	0.62351	0.72867	0.44525	0.59832	0.74737	0.39957	0.76683	0.69859	0.57366	0.74	0.45116	0.71158	0.63315	0.66789	0.58513	0.63313	0.57861
73.7316	0.68665	0.60501	0.70983	0.43892	0.58548	0.73916	0.38122	0.75473	0.68927	0.57111	0.73461	0.44107	0.69405	0.61954	0.65308	0.57175	0.62465	0.56605
81.924	0.67621	0.58468	0.69253	0.4306	0.57522	0.73542	0.36888	0.74616	0.67472	0.56457	0.72771	0.43464	0.67441	0.61376	0.6384	0.55368	0.61129	0.55377
90.1164	0.66823	0.55744	0.67604	0.41095	0.56316	0.72035	0.35996	0.73742	0.67287	0.56082	0.71674	0.41449	0.65608	0.60175	0.6224	0.5322	0.59606	0.53839
98.3088	0.66117	0.53202	0.6612	0.39561	0.55757	0.70781	0.34517	0.72723	0.66719	0.55788	0.70788	0.41511	0.64989	0.5872	0.60696	0.5191	0.5853	0.52456
106.501	0.65551	0.51757	0.65066	0.38769	0.54597	0.70518	0.34272	0.71651	0.6604	0.56126	0.70566	0.41607	0.64084	0.57561	0.59498	0.50939	0.5798	0.51921
114.694	0.65083	0.50491	0.64182	0.37428	0.5376	0.70138	0.34133	0.70532	0.6622	0.56154	0.7011	0.4107	0.62797	0.56495	0.57848	0.50621	0.57823	0.51048
122.886	0.64508	0.48439	0.63268	0.35655	0.53408	0.69955	0.33474	0.69656	0.66039	0.56117	0.69867	0.39795	0.61882	0.55327	0.57053	0.5047	0.57388	0.50283
131.078	0.63808	0.47426	0.62787	0.34161	0.53349	0.69592	0.32876	0.69404	0.65196	0.54625	0.69576	0.39426	0.6017	0.54485	0.56308	0.50597	0.56984	0.49788
147.463	0.61628	0.42678	0.61293	0.32693	0.52415	0.68548	0.34314	0.68513	0.63993	0.54396	0.68995	0.36784	0.58076	0.51951	0.54885	0.49161	0.55737	0.47657
163.848	0.60291	0.40372	0.6021	0.31239	0.52039	0.6789	0.36461	0.67266	0.63296	0.53972	0.6824	0.35391	0.5645	0.5074	0.53564	0.48143	0.53973	0.46229
180.233	0.59963	0.38124	0.59117	0.30156	0.52297	0.67513	0.38439	0.6589	0.62142	0.5357	0.67209	0.34387	0.55601	0.4948	0.52493	0.45182	0.52424	0.4541
196.618	0.59378	0.36725	0.58276	0.30208	0.51758	0.66883	0.37413	0.64699	0.61446	0.52187	0.65594	0.33545	0.55699	0.4832	0.51723	0.43534	0.51637	0.44399
213.002	0.58767	0.36144	0.57772	0.30476	0.51184	0.66309	0.35377	0.64267	0.60618	0.51094	0.64969	0.32331	0.55015	0.46819	0.51644	0.42809	0.5049	0.43658
229.387	0.57625	0.3562	0.56807	0.29891	0.50994	0.6476	0.34849	0.63276	0.59782	0.51452	0.63532	0.33188	0.54509	0.4586	0.51224	0.41917	0.48681	0.4331
245.772	0.56869	0.3519	0.5595	0.28755	0.50781	0.64	0.33107	0.61966	0.59401	0.50594	0.6246	0.32364	0.54271	0.45579	0.50705	0.40879	0.47345	0.42689
262.157	0.56953	0.34915	0.54812	0.27618	0.49909	0.63098	0.30538	0.59189	0.58565	0.49606	0.60941	0.30651	0.54078	0.45801	0.50014	0.39887	0.45748	0.41484
294.926	0.54536	0.33393	0.52447	0.233	0.48481	0.62095	0.26937	0.55948	0.56189	0.48089	0.59212	0.28498	0.53607	0.44127	0.49365	0.40948	0.43252	0.40569
327.696	0.54402	0.32835	0.50833	0.2198	0.47795	0.60707	0.23216	0.5394	0.55562	0.4811	0.57477	0.27078	0.51655	0.43391	0.47808	0.40151	0.40561	0.40154
360.465	0.5458	0.32086	0.4856	0.21385	0.45813	0.57018	0.26305	0.52706	0.53924	0.4621	0.57313	0.2622	0.50003	0.42883	0.46489	0.38634	0.37536	0.41295
393.235	0.54014	0.31767	0.46976	0.21093	0.43815	0.55659	0.27229	0.51583	0.52804	0.45186	0.57545	0.26998	0.47894	0.41871	0.45731	0.36433	0.35841	0.41388
426.005	0.52841	0.3212	0.4459	0.22068	0.42183	0.54869	0.26882	0.49478	0.52906	0.44394	0.56486	0.28859	0.46984	0.40623	0.45268	0.32681	0.36972	0.3994
458.774	0.53277	0.31926	0.42551	0.20727	0.40798	0.55831	0.25753	0.47398	0.52189	0.43452	0.55615	0.2925	0.44644	0.39302	0.44783	0.28616	0.38354	0.38981
491.544	0.53584	0.30633	0.40205	0.21754	0.41053	0.54937	0.20744	0.4512	0.50888	0.43265	0.54893	0.29658	0.43334	0.38232	0.44054	0.25901	0.37691	0.38127
524.313	0.54513	0.30052	0.38908	0.23159	0.40941	0.54006	0.19255	0.44362	0.49636	0.42423	0.54375	0.29067	0.42094	0.38324	0.42799	0.24846	0.35888	0.37097
589.853	0.51385	0.32728	0.38197	0.16865	0.39462	0.49513	0.19576	0.44486	0.45037	0.4114	0.53166	0.28681	0.41137	0.32739	0.3977	0.22824	0.34852	0.33161
655.392	0.5008	0.34999	0.38164	0.13987	0.37579	0.46566	0.20113	0.43914	0.45316	0.40611	0.5124	0.29413	0.39592	0.30662	0.40794	0.22477	0.35548	0.29239
720.931	0.49307	0.31521	0.35454	0.12178	0.36394	0.42844	0.16258	0.44476	0.43288	0.3823	0.48592	0.27238	0.39078	0.27561	0.42348	0.23001	0.35998	0.26411
786.47	0.48254	0.26873	0.33408	0.09908	0.31241	0.37551	0.15107	0.46125	0.41565	0.38021	0.46179	0.26481	0.38686	0.2575	0.41314	0.25418	0.35923	0.26343
852.009	0.48689	0.24383	0.31691	0.10919	0.31672	0.34656	0.14572	0.45745	0.3995	0.37597	0.41356	0.24558	0.38748	0.25042	0.35932	0.22966	0.33315	0.27077
917.548	0.4682	0.22292	0.31373	0.13139	0.32251	0.32725	0.13797	0.46505	0.39383	0.37126	0.38935	0.25539	0.3642	0.26199	0.33828	0.20263	0.32902	0.28329
983.088	0.46796	0.19845	0.34064	0.13021	0.31524	0.31447	0.11524	0.46333	0.38584	0.36254	0.38605	0.26796	0.32532	0.26277	0.34162	0.22037	0.29633	0.27553
1048.63	0.45138	0.20149	0.33875	0.12816	0.29395	0.29037	0.13118	0.43019	0.38033	0.34746	0.37505	0.26821	0.26397	0.27542	0.32194	0.21347	0.28593	0.26367
1179.71	0.38457	0.21551	0.26275	0.07294	0.21662	0.30232		0.41091	0.31466	0.3077	0.37455	0.18763	0.24761	0.24007	0.28817	0.21806	0.23631	0.22158
1310.78	0.35458	0.25154	0.22004	0.09431	0.19391	0.20892		0.34156	0.29263	0.28226	0.37566	0.16823	0.18357	0.25414	0.27166	0.23547	0.24597	0.24241
1441.86	0.35823	0.21566	0.18499	0.10637	0.20027	0.20569		0.27984	0.28627	0.26629	0.36217	0.19907	0.20336	0.22482	0.27325	0.2744	0.25799	0.24073
1572.94	0.35626	0.22885	0.19293	0.11411	0.18912	0.15017		0.27618	0.30332	0.28602	0.36887	0.2035	0.17413	0.24178	0.27276	0.27646	0.23916	0.21331
1704.02	0.34355	0.21885	0.19973	0.13174	0.21655	0.158		0.25666	0.30884	0.23886	0.37076	0.16579	0.18493	0.28064	0.23113	0.21873	0.2193	0.21211
1835.1	0.33742	0.16141	0.1507	0.18108	0.20588	0.13174		0.22061	0.29388	0.23156	0.34302	0.16098	0.1922	0.25174	0.24621	0.20245	0.1941	0.22066
1966.18	0.31914	0.17776	0.1401	0.17864	0.19536	0.13992		0.18938	0.3182	0.22306	0.29211	0.11978	0.17488	0.23044	0.2544	0.14566	0.18598	0.20066
2097.25	0.31845	0.19133	0.15503	0.15614	0.22732	0.13957		0.16715	0.34711	0.20752	0.27586	0.16674	0.16639	0.22357	0.22088	0.16653	0.17748	0.1982

## Sheet: SNAP-eIF4G cytoplasm torin
ms	acquisition1	acquisition2	acquisition3	acquisition4	acquisition5	acquisition6	acquisition7	acquisition8	acquisition9	acquisition10	acquisition11	acquisition12	acquisition13
0.001	0.001	1	1	1	1	1	1	1	1	1	1	1	1
0.002	0.002	1.09725	0.78939	0.99888	0.89042	1.00949	0.93512	0.87801	1.01518	1.00105	0.95021	1.10478	1.01503
0.003	0.003	1.11764	0.94545	0.96853	0.91894	0.88461	0.94692	0.90674	1.00315	0.93604	1.04633	1.02223	0.94573
0.004	0.004	1.03398	0.96818	0.94156	0.85143	0.8664	0.88385	0.89904	1.03596	0.98683	0.97214	0.9466	1.04495
0.005	0.005	1.03032	0.87272	0.97415	0.89755	0.96307	0.95644	0.83369	0.99621	0.92341	0.97296	0.91601	1.01353
0.006	0.006	1.07215	0.89772	1.00112	0.84882	0.86743	0.89882	0.9361	0.97111	0.98301	0.98218	1.05022	0.91341
0.007	0.007	1.14745	0.77651	0.86739	0.91752	0.8941	1.00633	0.84213	1.0359	0.95986	1.0168	1.08169	0.93415
0.008	0.008	1.03712	0.79469	0.89886	0.91371	0.96846	0.85434	0.84646	0.98622	0.97065	1.09297	1.03377	0.96151
0.009	0.009	1.0732	0.91363	0.84042	0.86617	0.86845	0.9165	0.91833	0.99731	0.99512	0.92876	0.90908	0.94243
0.01	0.01	1.11973	0.81289	0.86964	0.86427	0.93205	0.81078	0.90394	0.97286	0.97775	0.96469	0.94198	0.95987
0.011	0.011	0.97856	0.83335	0.88874	0.87188	0.89179	0.86296	0.84639	0.95592	0.92552	0.96551	0.92957	0.9002
0.012	0.012	1.11135	0.86289	0.75164	0.884	0.92435	0.82984	0.8224	0.97769	1.01538	0.96733	0.95295	0.97687
0.013	0.013	1.07057	0.96593	0.9719	0.88614	0.88102	0.84026	0.85888	0.99877	0.88105	1.04399	0.97862	0.99853
0.014	0.014	0.96442	0.85911	0.96067	0.88899	0.90076	0.9242	0.84724	0.97612	0.97933	1.01891	1.09408	0.98741
0.015	0.015	0.99057	0.90002	0.78985	0.82457	0.86358	0.84162	0.8409	1.00776	0.95185	0.88438	0.89895	0.97404
0.016	0.016	1.05174	0.84244	0.92583	0.89874	0.87384	0.84797	0.8434	0.96561	0.9108	0.99616	0.94745	0.90278
0.018	0.018	1.07397	0.83639	0.88031	0.84728	0.84665	0.81924	0.86032	0.98671	0.95279	0.9334	0.93705	0.96553
0.02	0.02	1.07661	0.79813	0.89042	0.82588	0.8478	0.79542	0.86935	0.9901	0.99751	0.92772	0.95379	0.93171
0.022	0.022	0.98667	0.79283	0.9792	0.8361	0.90013	0.80177	0.84987	0.95906	0.92521	0.99933	1.01198	0.97463
0.024	0.024	1.07664	0.8148	0.8657	0.82885	0.81884	0.76954	0.85689	0.97911	0.92253	0.92267	1.02396	0.96501
0.026	0.026	1.04056	0.88073	0.88031	0.87225	0.82845	0.79359	0.90636	0.96795	0.97357	0.96496	0.96509	0.94351
0.028	0.028	1.01911	0.71178	0.83254	0.87201	0.85756	0.86391	0.81712	0.98914	0.94443	0.94023	0.857	0.91209
0.03	0.03	0.97885	0.8599	0.91065	0.81044	0.85616	0.8444	0.8589	0.97551	0.92847	0.94442	0.90001	0.93862
0.032	0.032	1.08708	0.7504	0.72241	0.80272	0.81757	0.87299	0.86449	0.96223	0.97544	0.96025	0.82251	0.90436
0.036	0.036	0.99377	0.77884	0.86657	0.83818	0.86589	0.79726	0.85609	0.98709	0.92654	0.91921	0.96225	0.93354
0.04	0.04	1.04214	0.75024	0.88933	0.85363	0.85423	0.82097	0.85779	0.98027	0.94225	0.88993	0.89039	0.91336
0.044	0.044	0.99233	0.79323	0.85171	0.81049	0.83616	0.79159	0.87285	0.93954	0.86848	0.94403	0.93898	0.94127
0.048	0.048	0.98331	0.80197	0.80282	0.79296	0.80942	0.84988	0.86219	0.97435	0.92557	0.9083	0.96291	0.96314
0.052	0.052	1.03704	0.76484	0.7899	0.80496	0.81251	0.79385	0.83456	0.94762	0.92841	0.88298	0.90843	0.92491
0.056	0.056	0.97874	0.80428	0.79608	0.78975	0.84194	0.7446	0.81014	0.96321	0.92057	0.91877	0.9308	0.91138
0.06	0.06	1.04434	0.77475	0.80479	0.80615	0.78956	0.74925	0.84211	0.9514	0.94695	0.90434	0.93585	0.91909
0.064	0.064	0.99612	0.76225	0.77079	0.81447	0.84227	0.82398	0.81357	0.94225	0.87268	0.88328	0.89998	0.9025
0.072	0.072	0.94869	0.76378	0.80722	0.80542	0.7968	0.80071	0.82662	0.93263	0.91871	0.86777	0.93307	0.92342
0.08	0.08	0.99948	0.76501	0.79383	0.77443	0.76715	0.74318	0.81204	0.94838	0.91852	0.87067	0.91111	0.92275
0.088	0.088	0.98485	0.78281	0.78217	0.79517	0.76734	0.72951	0.81889	0.94018	0.88717	0.87799	0.87777	0.87883
0.096	0.096	0.95315	0.73243	0.81729	0.79048	0.76493	0.74753	0.78776	0.93656	0.88153	0.88591	0.90341	0.88645
0.10401	0.10401	0.9692	0.72264	0.79622	0.78039	0.74739	0.7459	0.79246	0.93499	0.91012	0.8621	0.85159	0.89498
0.11201	0.11201	0.95744	0.73098	0.76657	0.77006	0.77512	0.74305	0.80723	0.92742	0.8818	0.84877	0.87738	0.88031
0.12001	0.12001	0.9662	0.72141	0.76039	0.77448	0.73884	0.73174	0.79839	0.92837	0.89364	0.87674	0.86291	0.87177
0.12801	0.12801	0.96958	0.6837	0.76239	0.77411	0.75603	0.72299	0.7949	0.95033	0.87878	0.84786	0.83933	0.87841
0.14401	0.14401	0.9748	0.72754	0.75709	0.75599	0.75887	0.71081	0.79854	0.92805	0.86986	0.83122	0.87903	0.86634
0.16001	0.16001	0.95804	0.70192	0.76498	0.76223	0.73128	0.72049	0.78202	0.91535	0.8638	0.83035	0.8821	0.87357
0.17601	0.17601	0.95952	0.72443	0.72867	0.73066	0.73635	0.69449	0.78531	0.92625	0.86402	0.84001	0.85187	0.86602
0.19201	0.19201	0.96599	0.71254	0.75105	0.7385	0.73237	0.67546	0.77345	0.92112	0.87339	0.80713	0.86407	0.84124
0.20801	0.20801	0.95397	0.70522	0.68785	0.72	0.7335	0.67661	0.77243	0.91455	0.85361	0.81102	0.8477	0.82928
0.22401	0.22401	0.95703	0.70252	0.72283	0.72784	0.7263	0.6739	0.75883	0.90589	0.85801	0.79945	0.81828	0.83645
0.24001	0.24001	0.92823	0.70938	0.72459	0.72161	0.70939	0.67289	0.77073	0.90307	0.84145	0.8108	0.84039	0.82696
0.25601	0.25601	0.94324	0.68426	0.70366	0.70597	0.70431	0.64845	0.7597	0.90373	0.84277	0.80162	0.81567	0.83579
0.28801	0.28801	0.94707	0.66221	0.71883	0.70363	0.7247	0.65787	0.76831	0.90237	0.83845	0.77607	0.80315	0.81602
0.32002	0.32002	0.93421	0.67034	0.66114	0.69242	0.69726	0.66551	0.75404	0.89114	0.83491	0.79941	0.79684	0.82335
0.35202	0.35202	0.93508	0.6635	0.66055	0.68434	0.68268	0.65099	0.74346	0.88858	0.82656	0.77897	0.79699	0.81546
0.38402	0.38402	0.92388	0.64785	0.65102	0.69544	0.67773	0.65753	0.7439	0.88439	0.82223	0.73948	0.77484	0.81234
0.41602	0.41602	0.92408	0.65589	0.65874	0.67471	0.66898	0.62969	0.74106	0.89471	0.82561	0.75538	0.78945	0.80058
0.44802	0.44802	0.90704	0.62248	0.64337	0.67375	0.66585	0.62742	0.73471	0.88252	0.81036	0.73628	0.74352	0.79801
0.48002	0.48002	0.90889	0.65404	0.62637	0.66157	0.66637	0.60938	0.73766	0.88021	0.80012	0.73506	0.75718	0.78462
0.51202	0.51202	0.89236	0.64496	0.61137	0.65745	0.65497	0.62316	0.73264	0.88584	0.82101	0.73213	0.77185	0.78675
0.57603	0.57603	0.90441	0.64067	0.61162	0.64998	0.6518	0.60373	0.73046	0.87505	0.80098	0.72144	0.75663	0.77995
0.64003	0.64003	0.89664	0.62812	0.59998	0.63684	0.64539	0.59532	0.71738	0.86746	0.79454	0.72877	0.75117	0.77433
0.70403	0.70403	0.88634	0.62609	0.60273	0.63149	0.62964	0.59521	0.71492	0.86714	0.78688	0.70618	0.72816	0.75956
0.76804	0.76804	0.90339	0.62243	0.58541	0.63748	0.62554	0.57085	0.71242	0.86628	0.78865	0.69567	0.71476	0.76247
0.83204	0.83204	0.87874	0.60747	0.57271	0.63083	0.62514	0.56555	0.71285	0.85912	0.77611	0.68805	0.72225	0.75609
0.89604	0.89604	0.87065	0.60403	0.55746	0.61689	0.61888	0.56519	0.69511	0.86502	0.77483	0.68268	0.71464	0.75105
0.96005	0.96005	0.87153	0.60597	0.56555	0.61685	0.61574	0.5509	0.69822	0.85533	0.76508	0.68	0.70889	0.74964
1.02405	1.02405	0.86354	0.59222	0.54602	0.60949	0.6031	0.54204	0.70296	0.84939	0.76818	0.67809	0.69827	0.73288
1.15206	1.15206	0.86028	0.59385	0.54809	0.60682	0.5927	0.53711	0.68861	0.84539	0.76061	0.66587	0.68744	0.72793
1.28006	1.28006	0.85893	0.58821	0.54648	0.59111	0.58755	0.53062	0.68723	0.84209	0.75272	0.67049	0.68186	0.72357
1.40807	1.40807	0.85569	0.56901	0.52236	0.58084	0.58033	0.52163	0.66812	0.83814	0.74592	0.64815	0.66397	0.7164
1.53607	1.53607	0.84795	0.56502	0.50554	0.57223	0.57311	0.52006	0.67087	0.82609	0.74209	0.63784	0.6604	0.70667
1.66408	1.66408	0.84073	0.55568	0.49691	0.56164	0.56567	0.50628	0.66732	0.83278	0.72761	0.63435	0.65064	0.69589
1.79209	1.79209	0.84607	0.55323	0.49327	0.562	0.56197	0.50392	0.65786	0.82961	0.73189	0.62215	0.65279	0.69553
1.92009	1.92009	0.83956	0.54923	0.4894	0.55363	0.55822	0.49399	0.64886	0.82623	0.72904	0.61963	0.63512	0.68894
2.0481	2.0481	0.83687	0.53649	0.48725	0.54371	0.53901	0.49455	0.64767	0.82261	0.71546	0.61025	0.6261	0.68987
2.30411	2.30411	0.82943	0.53336	0.46344	0.53147	0.53979	0.47066	0.63552	0.81217	0.7041	0.59456	0.60481	0.67833
2.56012	2.56012	0.82599	0.52304	0.44774	0.52112	0.5294	0.46448	0.6294	0.80519	0.69416	0.5786	0.60247	0.66529
2.81614	2.81614	0.81926	0.51121	0.42941	0.50924	0.51214	0.44792	0.62676	0.80135	0.68173	0.56678	0.59065	0.65343
3.07215	3.07215	0.81399	0.49904	0.41834	0.50481	0.49518	0.43068	0.61422	0.79542	0.67731	0.55368	0.58124	0.65126
3.32816	3.32816	0.8103	0.48991	0.41676	0.4916	0.48919	0.42097	0.60786	0.79367	0.66715	0.54984	0.56659	0.64008
3.58417	3.58417	0.80867	0.48983	0.40555	0.48267	0.48328	0.40613	0.59885	0.78597	0.66107	0.53957	0.56286	0.6287
3.84019	3.84019	0.79449	0.48494	0.39437	0.47963	0.47196	0.39583	0.5961	0.78147	0.6567	0.52764	0.5553	0.62559
4.0962	4.0962	0.79895	0.47665	0.38455	0.46837	0.47199	0.39308	0.59183	0.77989	0.64584	0.52052	0.54853	0.61696
4.60822	4.60822	0.78234	0.46384	0.36966	0.44773	0.45493	0.3727	0.57818	0.76874	0.63522	0.50908	0.53562	0.60621
5.12025	5.12025	0.77331	0.45379	0.362	0.43403	0.44254	0.35772	0.56696	0.76331	0.6291	0.49615	0.52117	0.59313
5.63227	5.63227	0.76365	0.44196	0.34713	0.42723	0.43098	0.34495	0.56069	0.7584	0.61443	0.48274	0.51358	0.58984
6.1443	6.1443	0.75691	0.42923	0.33277	0.41603	0.41796	0.32652	0.54696	0.7571	0.60479	0.46373	0.50396	0.57899
6.65632	6.65632	0.75379	0.42503	0.32143	0.41062	0.40482	0.31239	0.54196	0.75203	0.6004	0.45496	0.49353	0.57707
7.16835	7.16835	0.74975	0.4142	0.31683	0.40205	0.39837	0.30703	0.5337	0.74974	0.5938	0.44181	0.48249	0.56938
7.68037	7.68037	0.74575	0.39864	0.30698	0.39554	0.38638	0.30005	0.52984	0.74408	0.58953	0.43259	0.47437	0.56512
8.1924	8.1924	0.73978	0.39057	0.29191	0.385	0.3774	0.29038	0.52593	0.73967	0.58034	0.42704	0.46724	0.55557
9.21645	9.21645	0.74243	0.37961	0.28034	0.37042	0.36767	0.28126	0.51733	0.7312	0.57173	0.40714	0.4597	0.54226
10.2405	10.2405	0.73327	0.37033	0.26163	0.36047	0.3472	0.26452	0.50551	0.72268	0.56519	0.39908	0.44794	0.53266
11.2645	11.2645	0.72208	0.35752	0.25302	0.34522	0.33729	0.25602	0.50229	0.71319	0.55531	0.38913	0.44317	0.52794
12.2886	12.2886	0.71205	0.34405	0.23926	0.33333	0.32669	0.24476	0.4901	0.70832	0.54866	0.38008	0.42541	0.52276
13.3126	13.3126	0.70073	0.34021	0.22984	0.32642	0.31371	0.23819	0.47926	0.70277	0.54538	0.37294	0.42438	0.51121
14.3367	14.3367	0.68982	0.33699	0.22917	0.31735	0.30679	0.22675	0.46922	0.69638	0.54253	0.36858	0.41777	0.5054
15.3607	15.3607	0.68165	0.32707	0.21703	0.31376	0.2906	0.22765	0.46667	0.69183	0.5343	0.35948	0.41892	0.50282
16.3848	16.3848	0.67947	0.32046	0.21206	0.30449	0.28466	0.22412	0.46	0.68912	0.52717	0.36303	0.41491	0.49852
18.4329	18.4329	0.67048	0.30697	0.18544	0.29277	0.27484	0.22155	0.45231	0.68362	0.51451	0.3611	0.41161	0.48224
20.481	20.481	0.6624	0.29897	0.16502	0.28357	0.26009	0.20524	0.44293	0.67694	0.50669	0.35416	0.40939	0.48221
22.5291	22.5291	0.65607	0.28535	0.15685	0.26971	0.24838	0.19779	0.43321	0.67373	0.49786	0.33946	0.40463	0.47648
24.5772	24.5772	0.65408	0.27853	0.15173	0.26111	0.24345	0.18702	0.42456	0.66896	0.4868	0.32401	0.39446	0.47685
26.6253	26.6253	0.65215	0.27029	0.15208	0.2601	0.23308	0.18329	0.42146	0.66216	0.48084	0.3186	0.39165	0.46397
28.6734	28.6734	0.64669	0.26093	0.14212	0.25118	0.22792	0.17017	0.41125	0.65781	0.4769	0.3166	0.39075	0.4572
30.7215	30.7215	0.63933	0.25489	0.12986	0.24296	0.22045	0.15925	0.40683	0.65345	0.47017	0.3171	0.3874	0.4525
32.7696	32.7696	0.63103	0.25451	0.12135	0.23511	0.21784	0.15744	0.40057	0.64841	0.4666	0.30687	0.37996	0.44383
36.8658	36.8658	0.62597	0.24176	0.10719	0.21862	0.21799	0.14611	0.39405	0.64057	0.45245	0.2914	0.38084	0.43822
40.962	40.962	0.61227	0.23546	0.1	0.21481	0.22297	0.13786	0.38303	0.63606	0.43676	0.28138	0.36615	0.42665
45.0582	45.0582	0.60174	0.23118	0.09439	0.20834	0.22142	0.13025	0.36641	0.6302	0.42374	0.27955	0.36217	0.41092
49.1544	49.1544	0.59211	0.21944	0.09877	0.19018	0.22087	0.12176	0.35862	0.62648	0.41336	0.27432	0.35439	0.40467
53.2506	53.2506	0.58999	0.21091	0.0938	0.1766	0.21148	0.10896	0.3514	0.62213	0.40785	0.27392	0.34412	0.39647
57.3468	57.3468	0.58059	0.21475	0.07757	0.16484	0.20148	0.10435	0.35194	0.61649	0.39608	0.27446	0.34161	0.39311
61.443	61.443	0.57587	0.21334	0.05807	0.1602	0.19461	0.09586	0.34891	0.61198	0.3906	0.26942	0.3373	0.38607
65.5392	65.5392	0.57266	0.21069	0.03972	0.15538	0.1955	0.09567	0.3414	0.60778	0.38251	0.26217	0.33382	0.38036
73.7316	73.7316	0.56294	0.19475	0.04562	0.14674	0.18223	0.08202	0.33806	0.60604	0.37085	0.2526	0.33727	0.36499
81.924	81.924	0.55452	0.19431	0.04105	0.1409	0.1753	0.07419	0.32415	0.6013	0.36391	0.2603	0.33466	0.35284
90.1164	90.1164	0.54887	0.185	0.02904	0.12426	0.1572	0.06552	0.31823	0.59899	0.35681	0.26859	0.31855	0.34955
98.3088	98.3088	0.54991	0.18197	0.04908	0.10344	0.14602	0.05535	0.30919	0.59297	0.34815	0.25738	0.31597	0.35457
106.501	106.501	0.55259	0.18317	0.04034	0.08921	0.135	0.04929	0.30353	0.57674	0.34438	0.25388	0.30536	0.34402
114.694	114.694	0.5505	0.1909	0.02955	0.08545	0.13006	0.04227	0.30912	0.57264	0.35054	0.25658	0.29714	0.3355
122.886	122.886	0.53959	0.19218	0.02965	0.09084	0.11396	0.03776	0.30886	0.57276	0.34904	0.24317	0.27902	0.33615
131.078	131.078	0.53501	0.18788	0.02071	0.09668	0.09254	0.04196	0.30758	0.56559	0.34394	0.25316	0.28198	0.32585
147.463	147.463	0.52223	0.179	0.02837	0.11649	0.08383	0.04003	0.31365	0.54515	0.32616	0.24125	0.29671	0.28989
163.848	163.848	0.51743	0.17953	0.02743	0.1158	0.07665	0.0285	0.32427	0.52888	0.31526	0.23171	0.29983	0.28658
180.233	180.233	0.51839	0.1833	0.03685	0.09352	0.08214	0.04221	0.3065	0.51998	0.29582	0.24347	0.30225	0.28149
196.618	196.618	0.51252	0.1812	0.02352	0.06687	0.06008	0.04298	0.30464	0.51245	0.27487	0.26488	0.28284	0.27418
213.002	213.002	0.48684	0.19165	0.02351	0.04197	0.0608	0.05294	0.3012	0.50587	0.26407	0.2731	0.27656	0.27592
229.387	229.387	0.47544	0.19322	0.02482	0.05561	0.05236	0.05837	0.29048	0.50717	0.25808	0.25814	0.27838	0.2785
245.772	245.772	0.47407	0.16941	0.02229	0.04503	0.04717	0.04146	0.27551	0.5028	0.25602	0.24621	0.29347	0.27336
262.157	262.157	0.46258	0.14604	0.00573	0.04359	0.04738	0.02627	0.26088	0.49945	0.25744	0.23962	0.28673	0.26175
294.926	294.926	0.48037	0.13967	0.00689	0.05931	0.06244	0.00885	0.24401	0.49558	0.26175	0.23904	0.24993	0.24724
327.696	327.696	0.4609	0.13636	-0.00624	0.06843	0.0611	0.0081	0.23609	0.48766	0.24977	0.2226	0.22812	0.24677
360.465	360.466	0.44363	0.1322	-0.02428	0.06435	0.06728	0.0093	0.23432	0.48773	0.24368	0.23381	0.22095	0.24382
393.235	393.235	0.43726	0.12904	-0.007	0.06883	0.06801	0.04165	0.22174	0.48278	0.2477	0.22106	0.21327	0.24704
426.005	426.005	0.45	0.11018	0.01557	0.07416	0.05859	0.0464	0.22504	0.47951	0.24502	0.21399	0.21545	0.24806
458.774	458.774	0.43523	0.09889	-0.00028	0.07199	0.06346	0.06593	0.21818	0.46612	0.23019	0.20894	0.21035	0.23711
491.544	491.544	0.40205	0.0747	-0.00027	0.07178	0.05105	0.06193	0.21248	0.46357	0.21804	0.19143	0.19794	0.22163
524.313	524.313	0.39432	0.06615	-0.01257	0.05823	0.03916	0.04565	0.20511	0.44924	0.21232	0.18099	0.20751	0.21931
589.853	589.853	0.37426	0.0811	-0.01589	0.07746	0.051	0.0393	0.21404	0.41898	0.20665	0.21063	0.17221	0.17284
655.392	655.392	0.35489	0.05783	-0.02613	0.1072	0.02295	0.03686	0.21557	0.42088	0.21053	0.20321	0.17168	0.16191
720.931	720.931	0.30162	0.0566	-0.03415	0.0658	0.03583	0.03572	0.22073	0.40458	0.20565	0.14997	0.17499	0.16417
786.47	786.47	0.29817	0.04881	-0.01469	0.01921	0.08439	0.04549	0.22206	0.38517	0.18151	0.17395	0.17267	0.17156
852.009	852.009	0.29581	0.02519	-0.03359	0.00702	0.09346	0.04662	0.20447	0.39133	0.18199	0.1906	0.16111	0.17797
917.548	917.548	0.27593	0.03442	-0.02751	0.01465	0.0674	0.04522	0.19975	0.39699	0.16885	0.15679	0.16273	0.17566
983.088	983.088	0.25885	0.02351	-0.04534	-0.00674	0.03574	0.03278	0.21436	0.40025	0.18899	0.1444	0.18327	0.17919
1048.63	1048.63	0.23539	0.00273	-0.02743	0.02994	0.01021	0.0133	0.19996	0.38896	0.18525	0.14437	0.17889	0.17158
1179.71	1179.7	0.24585	0.02474	-0.00791	0.06192	0.00812	0.02498	0.19021	0.31399	0.1408	0.17439	0.12561	0.17216
1310.78	1310.78	0.1924	0.01957	0.00596	0.04993	0.03898	0.05126	0.18447	0.29889	0.14492	0.13855	0.11261	0.14401
1441.86	1441.86	0.17506	0.03071	0.0305	0.00458	0.03986	0.03532	0.18926	0.27705	0.15092	0.14859	0.10971	0.13765
1572.94	1572.94	0.13297	0.05886	0.00521	0.01444	0.01287	0.02009	0.17028	0.2628	0.12892	0.10521	0.10442	0.13542
1704.02	1704.02	0.11581	0.06403	-0.01564	0.04121	0.0337	0.04001	0.18418	0.24016	0.11874	0.0938	0.12309	0.13174
1835.1	1835.1	0.0873	0.04753	0.0002	0.01551	0.04268	0.04379	0.1206	0.2403	0.07513	0.08232	0.11912	0.12517
1966.18	1966.17	0.05824	0.04486	0.03807	-0.01271	-0.00122	0.0466	0.10391	0.24452	0.02838	0.05882	0.14168	0.11467
2097.25	2097.25	0.03392	0.04215	-0.00518	-0.02043		0.06048	0.11019	0.23734	0.04848	0.08468	0.13597	0.14492

## Sheet: SNAP-eIF4G nucleus
ms	acquisition1	acquisition2	acquisition3	acquisition4	acquisition5	acquisition6
0.001	1	1	1	1	1	1
0.002	1.02062	1.11077	1.05724	0.83515	1.03124	0.70538
0.003	0.95502	1.01502	0.95249	0.99297	0.74314	1.04475
0.004	0.61013	1.16083	0.87122	0.78202	0.79405	0.78556
0.005	0.90253	1.1552	0.85748	0.78749	0.63785	0.88253
0.006	0.86692	0.95557	0.95421	0.9664	0.89587	0.59723
0.007	0.82568	1.01252	0.85175	0.82655	0.80099	0.77438
0.008	0.84068	1.10138	0.93532	0.80311	0.87851	0.76505
0.009	0.64387	1.05695	0.85404	0.98906	0.70727	0.59723
0.01	0.7807	0.98811	0.80883	0.89374	0.84843	0.86015
0.011	1.1612	1.05945	0.90842	0.84374	0.75587	0.64758
0.012	0.74509	1.05818	0.87064	0.82577	0.7119	0.64758
0.013	0.74884	0.8454	0.81741	0.86559	0.73157	0.91982
0.014	0.83318	0.78154	0.83058	0.81949	0.70843	0.83964
0.015	0.82381	0.92676	0.88896	0.85465	0.64479	0.6569
0.016	0.73759	1.02626	0.87064	0.69605	0.73157	0.77251
0.018	1.0497	1.02695	0.85346	0.86956	0.68643	0.81631
0.02	0.71044	0.87769	0.85947	0.68323	0.90858	0.69231
0.022	0.61578	0.90742	0.84001	0.75237	0.87503	0.6243
0.024	0.76761	0.84828	0.87407	0.87308	0.83742	0.75856
0.026	0.74985	1.00942	0.88036	0.80355	0.75354	0.75856
0.028	0.59057	0.83104	0.87578	0.78558	0.67023	0.68117
0.03	0.88672	0.8695	0.81854	0.74414	0.61759	0.88629
0.032	0.80331	0.96181	0.81883	0.85196	0.62164	0.56183
0.036	0.66607	0.95077	0.84743	0.82405	0.82727	0.60717
0.04	0.7111	0.87909	0.80006	0.78814	0.60801	0.50554
0.044	0.84887	0.92087	0.75513	0.73736	0.79285	0.70227
0.048	0.87179	0.85547	0.82353	0.73189	0.73557	0.70413
0.052	0.69517	0.85922	0.74125	0.72368	0.77144	0.62302
0.056	0.71719	0.91886	0.79763	0.83407	0.60483	0.66078
0.06	0.78655	0.92259	0.87161	0.69558	0.64822	0.66456
0.064	0.84278	0.92992	0.73767	0.7407	0.62511	0.58158
0.072	0.73488	0.8771	0.77037	0.72304	0.6748	0.64632
0.08	0.82251	0.86177	0.7557	0.69296	0.66583	0.60507
0.088	0.67331	0.8517	0.77583	0.70253	0.65643	0.6955
0.096	0.73821	0.85931	0.77365	0.71522	0.68478	0.61381
0.10401	0.7682	0.79133	0.74224	0.6899	0.67353	0.61731
0.11201	0.69201	0.86794	0.7072	0.74303	0.60269	0.58211
0.12001	0.79112	0.81735	0.71829	0.66539	0.67761	0.66561
0.12801	0.67279	0.74134	0.72738	0.72943	0.59315	0.7011
0.14401	0.71092	0.78406	0.68671	0.68295	0.60077	0.56627
0.16001	0.78589	0.77544	0.69396	0.65384	0.63187	0.62111
0.17601	0.64866	0.75522	0.65697	0.64696	0.57821	0.58381
0.19201	0.76223	0.78373	0.62633	0.66389	0.56881	0.57711
0.20801	0.74161	0.75566	0.65691	0.61254	0.59419	0.53224
0.22401	0.71919	0.75457	0.63262	0.60721	0.56288	0.58085
0.24001	0.66265	0.71277	0.61644	0.61151	0.55286	0.55101
0.25601	0.67636	0.68096	0.64674	0.6308	0.55054	0.5805
0.28801	0.71785	0.69468	0.60639	0.57785	0.50282	0.54781
0.32002	0.76113	0.67583	0.58541	0.58499	0.52299	0.52007
0.35202	0.71171	0.64216	0.5638	0.55749	0.51985	0.5101
0.38402	0.72634	0.64184	0.55937	0.56582	0.46988	0.49424
0.41602	0.72394	0.63816	0.53623	0.5394	0.48384	0.54891
0.44802	0.69786	0.62301	0.53114	0.54824	0.44465	0.49453
0.48002	0.71749	0.58237	0.51061	0.54807	0.47604	0.52904
0.51202	0.72064	0.59377	0.51607	0.52069	0.43318	0.47071
0.57603	0.68872	0.56296	0.49493	0.4887	0.45485	0.51
0.64003	0.71131	0.55502	0.47375	0.49603	0.45728	0.48689
0.70403	0.68398	0.52597	0.47283	0.47147	0.40139	0.46886
0.76804	0.7055	0.51061	0.44545	0.4617	0.42232	0.45849
0.83204	0.67962	0.48989	0.45224	0.4401	0.39775	0.42712
0.89604	0.64286	0.50401	0.42809	0.44058	0.4332	0.41876
0.96005	0.69262	0.48104	0.40866	0.42055	0.39715	0.43362
1.02405	0.66902	0.48874	0.40174	0.40596	0.37802	0.46322
1.15206	0.67494	0.46875	0.38039	0.39027	0.37202	0.41395
1.28006	0.66614	0.43454	0.37147	0.3655	0.36573	0.39055
1.40807	0.65063	0.42209	0.36436	0.38315	0.35365	0.39618
1.53607	0.65257	0.41086	0.35362	0.35878	0.34309	0.37486
1.66408	0.66485	0.38799	0.33882	0.33911	0.34245	0.39282
1.79209	0.64006	0.37762	0.34218	0.33728	0.32599	0.3734
1.92009	0.65095	0.3588	0.32595	0.33159	0.33562	0.37005
2.0481	0.64349	0.36107	0.30049	0.33027	0.32143	0.36421
2.30411	0.64034	0.34977	0.29518	0.30622	0.30312	0.33453
2.56012	0.61329	0.34008	0.26726	0.28811	0.29325	0.31619
2.81614	0.61803	0.32977	0.24855	0.27464	0.26887	0.32813
3.07215	0.60891	0.3022	0.25186	0.26649	0.2597	0.30879
3.32816	0.60842	0.29943	0.23965	0.25413	0.25277	0.30277
3.58417	0.60955	0.29084	0.23476	0.24308	0.24327	0.30337
3.84019	0.58897	0.28659	0.21595	0.2324	0.23454	0.29231
4.0962	0.59191	0.2774	0.20575	0.23363	0.22816	0.29323
4.60822	0.60261	0.26931	0.20088	0.22746	0.21798	0.29892
5.12025	0.59526	0.24386	0.19378	0.21929	0.2071	0.27545
5.63227	0.58158	0.23934	0.17714	0.20934	0.19759	0.24524
6.1443	0.58239	0.22104	0.1601	0.19771	0.18681	0.24135
6.65632	0.57109	0.20589	0.15735	0.17948	0.18168	0.22898
7.16835	0.57741	0.19919	0.14427	0.16759	0.18277	0.22736
7.68037	0.58679	0.19451	0.14351	0.16517	0.16485	0.22056
8.1924	0.57297	0.18825	0.13273	0.14927	0.1547	0.22382
9.21645	0.55972	0.17034	0.12713	0.14055	0.15701	0.20658
10.2405	0.5557	0.16571	0.1121	0.14412	0.1469	0.20682
11.2645	0.55598	0.16335	0.11142	0.13997	0.13901	0.19706
12.2886	0.5476	0.16195	0.10995	0.13888	0.13636	0.1781
13.3126	0.55355	0.15085	0.10306	0.12293	0.12683	0.17375
14.3367	0.54585	0.15329	0.09826	0.13109	0.11652	0.15724
15.3607	0.5449	0.14868	0.08969	0.11699	0.12373	0.14984
16.3848	0.53893	0.14828	0.09003	0.12118	0.11893	0.15626
18.4329	0.54508	0.13258	0.07799	0.11872	0.11058	0.14291
20.481	0.54339	0.11914	0.08225	0.10058	0.09714	0.11229
22.5291	0.52546	0.11959	0.06812	0.09513	0.09167	0.11419
24.5772	0.52911	0.1216	0.0719	0.09859	0.08179	0.10414
26.6253	0.53539	0.11407	0.07306	0.0887	0.07828	0.09492
28.6734	0.53064	0.11274	0.06379	0.08676	0.07812	0.09467
30.7215	0.51915	0.12085	0.07548	0.09117	0.07867	0.09081
32.7696	0.51574	0.11636	0.067	0.08129	0.0653	0.07692
36.8658	0.51448	0.11196	0.05842	0.07314	0.06167	0.08099
40.962	0.50769	0.09704	0.06414	0.07894	0.06502	0.05482
45.0582	0.51811	0.09091	0.04964	0.08249	0.05749	0.04754
49.1544	0.51695	0.08589	0.03062	0.07408	0.04849	0.03158
53.2506	0.50954	0.07292	0.03429	0.07602	0.05074	0.03522
57.3468	0.5029	0.07145	0.03439	0.07615	0.05088	0.02291
61.443	0.49847	0.08048	0.03965	0.06654	0.05049	0.00936
65.5392	0.48974	0.07282	0.04375	0.06476	0.03628	0.00489
73.7316	0.48434	0.08099	0.04171	0.06468	0.04223	-0.00011
81.924	0.47762	0.07709	0.03031	0.05525	0.03492	-0.00865
90.1164	0.46834	0.06523	0.02694	0.05046	0.04358	-0.00655
98.3088	0.46554	0.06148	0.01255	0.06304	0.02734	-0.00399
106.501	0.46152	0.05302	0.0279	0.05529	0.03632	-0.00878
114.694	0.4537	0.05165	0.01919	0.05904	0.03555	-0.00417
122.886	0.46015	0.04724	0.0159	0.05946	0.02296	0.0061
131.078	0.4583	0.04811	0.02609	0.0583	0.02331	-0.00397
147.463	0.44478	0.04724	0.01371	0.05338	0.02239	0.00207
163.848	0.43302	0.05187	0.03682	0.04679	0.02498	-0.00114
180.233	0.43881	0.04907	0.03209	0.03727	0.01104	-0.01281
196.618	0.44446	0.03204	0.03152	0.02454	0.0231	-0.00217
213.002	0.44023	0.03411	0.03037	0.03115	0.02089	-0.00799
229.387	0.42663	0.02043	0.01799	0.03148	0.0236	-0.01469
245.772	0.42958	0.03364	0.01065	0.03449	0.02151	-0.01293
262.157	0.4286	0.04113	0.0094	0.04839	0.0191	-0.01856
294.926	0.39676	0.03735	0.00257	0.02769	0.01069	-0.00185
327.696	0.38823	0.03439	0.01938	0.03788	0.02758	-0.00087
360.465	0.38817	0.03586	0.01771	0.04723	0.01059	-0.00933
393.235	0.39131	0.02781	0.01789	0.03686	0.01588	-0.00573
426.005	0.38966	0.03821	0.01661	0.04173	0.00298	0.00831
458.774	0.38233	0.05017	0.01762	0.04457	0.00197	0.01456
491.544	0.37996	0.05439	0.02236	0.02763	-0.00723	0.02332
524.313	0.38488	0.05119	0.02609	0.0139	0.00672	0.00361
589.853	0.3287	0.03865	0.01107	0.02537	0.0187	-0.00086
655.392	0.32347	0.01656	0.00102	0.01629	0.01918	0
720.931	0.33993	0.034	-0.00646	0.02726	-0.00167	-0.02523
786.47	0.36435	0.06032	-0.00057	0.03011	0.00196	-0.00838
852.009	0.3568	0.07371	0.0172	0.02733	0.0023	-0.00164
917.548	0.35906	0.04368	0.00531	0.03117	0.00957	-0.01415
983.088	0.35899	0.05397	0.0112	0.03656	-0.00482	-0.00955
1048.63	0.35758	0.0408	0.02528	0.01627	0.00846	-0.01284
1179.71	0.29948	0.02967	0.01544	0.01662	0.01833	-0.00418
1310.78	0.27847	0.02412	0.01755	0.01024	0.0013	0.00399
1441.86	0.28178	0.02722	0.00979	0.00884	0.00145	0.00531
1572.94	0.27894	0.01591	0.00564	0.00814	0.0084	-0.00617
1704.02	0.27229	0.03632	0.01277	0.00084	0.01707	0.00152
1835.1	0.26802	0.02686	0.01105	0.01819	0.01509	-0.01637
1966.18	0.3175	0.02574	-0.00691	0.02205	0.0017	-0.0103
2097.25	0.32539	0.02105	0.00639	0.00316	-0.00831	0.00128
