# Supplementary material for: Cap-dependent translation initiation monitored in living cells
Source: Nat Commun. 2022 Nov 2;13:6558. doi: 10.1038/s41467-022-34052-8 (PMC9630388; doi:10.1038/s41467-022-34052-8)
Supplement: Supplementary file 12 — Source data [file 41467_2022_34052_MOESM12_ESM.zip › Data_Source copy/Fig_1f.xlsx]

## Sheet: Halo-eIF4E cytoplasm
ms	acquisition 1	acquisition 2	acquisition 3	acquisition 4	acquisition 5	acquisition 6	acquisition 7	acquisition 8	acquisition 9	acquisition 10
0.001	1	1	1	1	1	1	1	1	1	1
0.002	0.96925	1.03148	0.96509	1.00887	1.00887	1.08642	0.87874	0.9018	1.06157	1.0121
0.003	1.009	0.86943	0.98642	0.96237	0.96237	1.0212	0.95371	0.88599	1.00998	0.99413
0.004	1.06539	0.97684	0.99273	0.9876	0.9876	1.10513	0.9266	0.9176	1.01735	1.03865
0.005	1.05084	1.007	0.96282	0.99462	0.99462	1.09309	0.98099	0.95391	1.06292	1.01357
0.006	1.04302	0.94714	0.97007	0.9365	0.9365	1.01615	0.93408	1.00828	1.076	1.03416
0.007	0.94644	1.0527	0.97152	0.94943	0.94943	0.92368	0.94539	0.91244	1.05324	0.98062
0.008	0.97127	1.00593	0.93948	1.0044	1.0044	0.98444	0.899	0.89847	0.99102	0.9882
0.009	1.04799	1.02273	0.97513	0.91383	0.91383	1.07734	0.97402	0.91396	1.07627	0.96385
0.01	1.0181	0.99021	0.98987	0.97612	0.97612	1.15537	0.90751	0.89315	1.08587	1.04526
0.011	1.01239	0.93534	0.78758	1.01302	1.01302	1.02298	0.91798	0.91174	1.12275	0.92197
0.012	0.97816	0.97169	0.91436	0.99862	0.99862	1.06436	0.89827	0.85772	1.04455	0.97745
0.013	1.0047	0.99915	0.89393	0.94586	0.94586	0.82945	0.93597	0.89205	1.07437	1.00004
0.014	0.94739	0.97396	0.93246	1.02382	1.02382	1.02327	0.97577	0.83324	1.0276	0.96718
0.015	0.958	0.95744	0.89808	0.95971	0.95971	0.97338	0.97435	0.92601	1.06493	0.87748
0.016	1.0482	1.03417	0.93589	0.84907	0.84907	1.14922	0.90337	0.91784	0.97965	1.06405
0.018	1.0102	0.97763	0.9032	1.00715	1.00715	0.94712	0.95061	0.90664	1.02325	0.9166
0.02	1.00761	0.91845	0.99411	0.86088	0.86088	0.95998	0.95678	0.85161	1.07614	0.95245
0.022	0.99401	0.97623	0.93654	0.98295	0.98295	0.92418	0.92804	0.89099	0.983	0.97528
0.024	0.97322	0.92267	0.86518	0.9695	0.9695	0.94502	0.88097	0.90275	1.06257	0.91196
0.026	0.98672	0.92846	0.94851	0.97945	0.97945	0.94094	0.8507	0.85458	0.92692	0.90286
0.028	0.97255	0.90735	0.90879	0.97424	0.97424	0.93575	0.92284	0.84995	1.04774	0.91883
0.03	0.92907	0.93146	0.96297	0.98851	0.98851	0.99144	1.01402	0.84155	0.95549	0.89752
0.032	1.00899	0.93564	0.89764	0.94029	0.94029	0.95347	0.90984	0.86945	0.94733	0.89847
0.036	1.01528	0.88327	0.83068	0.9381	0.9381	0.92453	0.8627	0.86059	0.9399	0.96923
0.04	0.9606	0.94688	0.89904	0.90898	0.90898	1.00233	0.83431	0.84389	0.90456	0.88329
0.044	0.95818	0.89987	0.94431	0.91038	0.91038	0.9245	0.8495	0.82174	0.99013	0.86088
0.048	0.93143	0.94141	0.88366	0.88144	0.88144	0.9051	0.80195	0.84536	0.96144	0.8386
0.052	0.9389	0.88605	0.8703	0.93139	0.93139	0.96715	0.87368	0.84203	0.96753	0.84505
0.056	0.96795	0.91183	0.84398	0.91014	0.91014	0.91158	0.78754	0.79396	0.97461	0.90406
0.06	0.92416	0.92189	0.85855	0.92685	0.92685	0.95924	0.85655	0.8424	0.97389	0.88657
0.064	0.90361	0.89897	0.84926	0.87605	0.87605	0.86468	0.79685	0.79289	0.92899	0.87232
0.072	0.93112	0.86485	0.87168	0.87904	0.87904	0.87628	0.86281	0.81395	0.8867	0.84591
0.08	0.9031	0.87967	0.83038	0.84874	0.84874	0.87133	0.79331	0.7918	0.87451	0.84739
0.088	0.85183	0.82312	0.80606	0.83953	0.83953	0.88262	0.80254	0.79665	0.89584	0.85726
0.096	0.87476	0.84179	0.78838	0.82476	0.82476	0.86675	0.79463	0.76444	0.88694	0.79269
0.10401	0.83886	0.86101	0.79774	0.85127	0.85127	0.83897	0.8012	0.78031	0.87077	0.79368
0.11201	0.87417	0.81193	0.78626	0.81323	0.81323	0.83479	0.76436	0.7919	0.87556	0.77093
0.12001	0.82761	0.82096	0.78393	0.80238	0.80238	0.80875	0.75767	0.75332	0.89017	0.76526
0.12801	0.80674	0.80711	0.79433	0.76883	0.76883	0.81987	0.74527	0.74978	0.88642	0.79918
0.14401	0.80932	0.79623	0.74498	0.77357	0.77357	0.80187	0.72661	0.72452	0.81631	0.76796
0.16001	0.80694	0.78963	0.68834	0.76793	0.76793	0.78057	0.71375	0.72021	0.80796	0.76126
0.17601	0.76757	0.75527	0.69685	0.76547	0.76547	0.78447	0.68664	0.72683	0.81515	0.74366
0.19201	0.75732	0.76432	0.68633	0.73769	0.73769	0.7403	0.68858	0.69248	0.77938	0.73057
0.20801	0.73518	0.71944	0.65572	0.71583	0.71583	0.73026	0.685	0.66769	0.79295	0.71694
0.22401	0.72673	0.70616	0.63275	0.68562	0.68562	0.71977	0.67664	0.6512	0.7574	0.67013
0.24001	0.72201	0.73102	0.63977	0.68048	0.68048	0.68817	0.63752	0.65548	0.74619	0.65887
0.25601	0.71788	0.67059	0.6411	0.63787	0.63787	0.69192	0.61767	0.63834	0.74813	0.67669
0.28801	0.69303	0.67905	0.61297	0.64206	0.64206	0.68002	0.60933	0.62901	0.70155	0.62964
0.32002	0.64555	0.63761	0.58527	0.6122	0.6122	0.62615	0.57525	0.61303	0.69877	0.60192
0.35202	0.63849	0.63497	0.5538	0.59065	0.59065	0.61497	0.54645	0.5982	0.67575	0.59236
0.38402	0.62196	0.60229	0.52614	0.55952	0.55952	0.60495	0.5429	0.57909	0.67141	0.57699
0.41602	0.598	0.58827	0.54401	0.54653	0.54653	0.58474	0.51819	0.54931	0.63824	0.55202
0.44802	0.59007	0.59519	0.51042	0.53578	0.53578	0.58436	0.49819	0.55793	0.62439	0.55376
0.48002	0.58749	0.5634	0.47496	0.50954	0.50954	0.54332	0.47858	0.54441	0.60459	0.53883
0.51202	0.54973	0.54639	0.4712	0.4981	0.4981	0.53103	0.47363	0.51242	0.6053	0.52453
0.57603	0.52982	0.52351	0.44744	0.46561	0.46561	0.49789	0.44923	0.48467	0.56136	0.50247
0.64003	0.51645	0.49854	0.42251	0.45127	0.45127	0.47174	0.40585	0.48392	0.55031	0.47384
0.70403	0.489	0.4825	0.39985	0.4384	0.4384	0.44269	0.40324	0.44624	0.51773	0.45523
0.76804	0.47692	0.46494	0.38856	0.42428	0.42428	0.42773	0.37908	0.44112	0.51503	0.43557
0.83204	0.4675	0.44129	0.36851	0.4064	0.4064	0.41352	0.35439	0.42272	0.49136	0.41941
0.89604	0.44432	0.43364	0.34326	0.38784	0.38784	0.4045	0.34632	0.40466	0.47177	0.41362
0.96005	0.42038	0.42452	0.34307	0.37129	0.37129	0.39353	0.33091	0.39656	0.46625	0.39032
1.02405	0.41699	0.41006	0.32383	0.34993	0.34993	0.35557	0.31826	0.38911	0.4543	0.3734
1.15206	0.38687	0.3824	0.29536	0.34622	0.34622	0.33984	0.30182	0.37828	0.42477	0.35556
1.28006	0.3688	0.36788	0.28044	0.32533	0.32533	0.33108	0.27498	0.37049	0.40156	0.3323
1.40807	0.36022	0.35102	0.26089	0.30285	0.30285	0.32093	0.2783	0.3545	0.39391	0.33226
1.53607	0.34691	0.3427	0.23942	0.30329	0.30329	0.29578	0.25241	0.3468	0.37318	0.31751
1.66408	0.32408	0.33173	0.22084	0.2841	0.2841	0.28774	0.24336	0.33187	0.35893	0.30711
1.79209	0.32215	0.31561	0.21079	0.27001	0.27001	0.27293	0.23635	0.32864	0.34876	0.28812
1.92009	0.31029	0.31089	0.21031	0.2714	0.2714	0.2596	0.21909	0.3338	0.3514	0.29405
2.0481	0.30197	0.29929	0.19074	0.26745	0.26745	0.24265	0.2231	0.31244	0.33939	0.2803
2.30411	0.29614	0.29005	0.17375	0.2476	0.2476	0.22987	0.20578	0.30538	0.31838	0.27599
2.56012	0.284	0.28417	0.16289	0.2437	0.2437	0.228	0.19529	0.29284	0.30451	0.26318
2.81614	0.27887	0.27695	0.16261	0.23659	0.23659	0.22795	0.18897	0.28777	0.29256	0.26154
3.07215	0.27357	0.26932	0.16924	0.24765	0.24765	0.2093	0.18875	0.29405	0.29015	0.26093
3.32816	0.26572	0.26433	0.14663	0.2335	0.2335	0.212	0.19526	0.29013	0.28999	0.24207
3.58417	0.25161	0.25914	0.14438	0.22199	0.22199	0.20101	0.17775	0.27562	0.27884	0.24753
3.84019	0.2562	0.25286	0.1314	0.21404	0.21404	0.19809	0.16798	0.27481	0.26809	0.23197
4.0962	0.25575	0.24726	0.11806	0.1996	0.1996	0.1826	0.16568	0.26565	0.26135	0.22899
4.60822	0.25259	0.24099	0.10811	0.18719	0.18719	0.1671	0.16119	0.2634	0.25815	0.23352
5.12025	0.24471	0.23661	0.11574	0.18538	0.18538	0.15479	0.14262	0.26079	0.25755	0.20686
5.63227	0.23542	0.23436	0.12177	0.17343	0.17343	0.14643	0.14278	0.24892	0.24799	0.19592
6.1443	0.22617	0.24174	0.10675	0.16344	0.16344	0.14412	0.14214	0.24318	0.23634	0.18983
6.65632	0.22527	0.23937	0.10635	0.16858	0.16858	0.1445	0.13438	0.2448	0.24429	0.18027
7.16835	0.21765	0.2419	0.11634	0.16357	0.16357	0.15915	0.13427	0.23243	0.25058	0.16889
7.68037	0.21458	0.23412	0.11322	0.16291	0.16291	0.15836	0.13173	0.22628	0.2458	0.16094
8.1924	0.20671	0.23406	0.12223	0.16478	0.16478	0.15225	0.12293	0.2198	0.24134	0.16205
9.21645	0.20672	0.23444	0.1189	0.15005	0.15005	0.15612	0.111	0.22397	0.22922	0.16311
10.2405	0.20064	0.23119	0.09686	0.14763	0.14763	0.14569	0.1031	0.22586	0.22547	0.15942
11.2645	0.19707	0.2243	0.08955	0.143	0.143	0.1388	0.10901	0.2207	0.20981	0.15056
12.2886	0.19277	0.22084	0.08174	0.1386	0.1386	0.13457	0.1011	0.20821	0.20631	0.13669
13.3126	0.19077	0.21805	0.07568	0.13419	0.13419	0.13388	0.09219	0.20661	0.19778	0.15135
14.3367	0.1944	0.20971	0.06787	0.13311	0.13311	0.13242	0.09334	0.20877	0.18822	0.15786
15.3607	0.18403	0.2029	0.0722	0.12886	0.12886	0.12015	0.09305	0.20748	0.18122	0.15378
16.3848	0.18981	0.20441	0.07205	0.13797	0.13797	0.11324	0.09714	0.20187	0.17261	0.13667
18.4329	0.17896	0.20126	0.07776	0.13409	0.13409	0.09931	0.07852	0.20754	0.18552	0.1337
20.481	0.16902	0.19286	0.06538	0.14039	0.14039	0.11058	0.08259	0.19966	0.18471	0.12809
22.5291	0.17121	0.19051	0.06237	0.13953	0.13953	0.0958	0.07218	0.19916	0.17792	0.13151
24.5772	0.18028	0.18135	0.07289	0.12675	0.12675	0.09965	0.07851	0.19225	0.18039	0.12029
26.6253	0.17475	0.18174	0.06101	0.11977	0.11977	0.0943	0.08844	0.20486	0.16877	0.10985
28.6734	0.15893	0.17884	0.06432	0.11285	0.11285	0.09264	0.09436	0.18894	0.16199	0.10469
30.7215	0.1677	0.17166	0.05155	0.10725	0.10725	0.08663	0.07835	0.17881	0.15822	0.1071
32.7696	0.15683	0.16527	0.07014	0.11061	0.11061	0.093	0.07642	0.17204	0.15483	0.10498
36.8658	0.14803	0.17142	0.06167	0.10378	0.10378	0.09057	0.06727	0.16877	0.15717	0.08951
40.962	0.15208	0.16659	0.05668	0.11109	0.11109	0.09624	0.07023	0.15663	0.17124	0.09957
45.0582	0.15091	0.16662	0.04806	0.10991	0.10991	0.09657	0.04446	0.15055	0.17905	0.09525
49.1544	0.13179	0.15755	0.0465	0.10316	0.10316	0.0901	0.0562	0.14023	0.16884	0.08063
53.2506	0.13396	0.16072	0.04699	0.09814	0.09814	0.09152	0.05681	0.12787	0.15638	0.07121
57.3468	0.1271	0.16086	0.0394	0.0965	0.0965	0.09081	0.063	0.13684	0.15255	0.0576
65.5392	0.14227	0.1553	0.02723	0.11094	0.11094	0.08756	0.04616	0.11091	0.14018	0.05976
73.7316	0.13688	0.14163	0.04314	0.10704	0.10704	0.06128	0.04345	0.11588	0.12258	0.04429
81.924	0.13098	0.12443	0.04465	0.10136	0.10136	0.0695	0.05392	0.11524	0.11617	0.0438
90.1164	0.12981	0.10998	0.02977	0.11138	0.11138	0.07863	0.03664	0.10532	0.11637	0.04452
98.3088	0.13304	0.1135	0.03401	0.10219	0.10219	0.07357	0.02804	0.10816	0.11826	0.03584
106.501	0.13742	0.11778	0.02868	0.09366	0.09366	0.07989	0.03776	0.11477	0.12064	0.05387
114.694	0.14044	0.12921	0.02784	0.09076	0.09076	0.07315	0.03794	0.09878	0.10392	0.04753
122.886	0.13792	0.13304	0.03953	0.09446	0.09446	0.06847	0.02005	0.09944	0.11089	0.0457
131.078	0.12905	0.12997	0.03	0.09052	0.09052	0.08282	0.03572	0.10253	0.10183	0.03563
147.463	0.13186	0.12755	0.02811	0.09643	0.09643	0.08313	0.03545	0.09356	0.08492	0.01353
163.848	0.12349	0.1201	0.01796	0.08659	0.08659	0.08092	0.01646	0.086	0.09094	0.01873
180.233	0.11904	0.13322	0.02642	0.07625	0.07625	0.0707	0.02114	0.08318	0.08491	0.01222
196.618	0.12103	0.11924	0.02878	0.08856	0.08856	0.03927	0.0162	0.07764	0.08307	0.00995
213.002	0.11676	0.10272	0.03994	0.08229	0.08229	0.05899	0.01067	0.06826	0.09006	0.01391
229.387	0.09983	0.10508	0.04165	0.08681	0.08681	0.06649	0.01583	0.06773	0.09503	0.0098
245.772	0.10236	0.0913	0.03474	0.07915	0.07915	0.0517	0.02251	0.07019	0.07225	-0.00266
262.157	0.11615	0.09299	0.03539	0.05036	0.05036	0.06615	0.014	0.07414	0.06446	-0.01149
294.926	0.07998	0.09195	0.04098	0.06551	0.06551	0.07051	0.00922	0.07327	0.05923	-0.01794
327.696	0.0872	0.08273	0.026	0.04364	0.04364	0.06478	0.02207	0.08435	0.05	-0.02459
360.465	0.07926	0.09722	0.0212	0.04117	0.04117	0.0587	0.01716	0.07405	0.04637	0.00055
393.235	0.07352	0.08224	0.02351	0.0461	0.0461	0.05979	0.04222	0.0518	0.03486	0.00333
426.005	0.07681	0.0749	0.03811	0.05246	0.05246	0.06817	0.03048	0.04356	0.02241	0.01703
458.774	0.06767	0.06041	0.0233	0.05363	0.05363	0.05185	0.04239	0.0415	0.01299	0.02035
491.544	0.07686	0.06165	0.00966	0.02905	0.02905	0.05452	0.04344	0.03193	-0.00845	0.04076
524.313	0.06854	0.06706	0.01589	0.03731	0.03731	0.05682	0.02713	0.01206	0.01498	0.00933
589.853	0.05769	0.08455	0.01854	0.02606	0.02606	0.0625	0.00854	0.00209	0.00016	-0.01292
655.392	0.05871	0.06238	0.02208	0.03047	0.03047	0.06064	-0.01361	0.01909	0.01757	-0.04112
720.931	0.07791	0.04747	0.01523	0.01842	0.01842	0.06169	-0.02039	0.02538	0.02162	-0.03564
786.47	0.08817	0.04519	0.0014	0.00735	0.00735	0.06788	0.0071	0.03544	0.04421	-0.01772
852.009	0.08714	0.04718	0.01598	0.01657	0.01657	0.06854	0.01738	0.02964	0.02598	-0.01036
917.548	0.08429	0.07239	0.00351	0.00284	0.00284	0.06376	0.02723	0.02945	0.01839	0.00551
983.088	0.08342	0.08374	-0.00725	-0.0079	-0.0079	0.0508	0.01447	0.00185	0.02109	0.0047
1048.63	0.07591	0.07095	-0.00593	0.00721	0.00721	0.03079	0.0072	0.03458	0.03669	0.00131

## Sheet: Hako-eIF4E nucleus
ms	acquisition1	acquisition2	acquisition3	acquisition4	acquisition5	acquisition6	acquisition7	acquisition8	acquisition9	acquisition10
0.001	1	1	1	1	1	1	1.00001	1	1	1
0.002	1.0631	0.93499	0.99711	1.07845	0.98628	0.85806	0.8797	1.0253	0.96083	0.90829
0.003	1.14163	0.93773	0.91831	1.08781	0.9974	0.84377	0.98074	0.90862	1.03133	0.94233
0.004	1.15397	0.90726	0.98146	1.21294	0.87548	0.90916	0.93254	1.02355	1.06883	0.86972
0.005	0.99309	0.99389	0.94683	1.03977	1.03148	0.95912	0.97788	0.93492	1.01019	0.92976
0.006	1.15838	0.98489	0.86422	1.06927	0.96864	0.93629	0.93751	0.90375	0.87482	0.90281
0.007	1.02171	0.8167	1.03463	1.07752	0.82223	0.80818	0.84468	0.96624	1.02875	0.95031
0.008	1.13918	0.91128	0.97314	1.06689	0.92918	0.86731	0.92787	0.91556	0.93125	0.88767
0.009	1.05476	0.90752	0.96619	0.90155	0.91991	0.83693	0.9186	0.93118	1.01298	0.94718
0.01	1.00737	0.91097	0.98438	1.10879	0.89538	0.86191	0.93711	0.90113	0.9964	0.85203
0.011	0.97514	0.87467	0.95471	1.03535	0.87547	0.9154	0.90716	0.87377	0.92803	0.88512
0.012	0.99869	1.01732	0.92429	1.02402	0.98967	0.94032	0.91153	0.91566	0.87898	0.89889
0.013	1.05209	0.88833	0.93565	1.1676	0.81025	0.78962	0.83894	1.06463	0.9926	0.9342
0.014	1.04464	0.82691	0.99539	1.09187	0.96323	0.91241	0.88316	0.95024	1.08391	0.90682
0.015	0.9762	0.99405	0.98851	1.02788	0.95913	0.86644	0.8131	0.93164	0.99179	0.8456
0.016	0.96964	0.88885	0.88068	1.01289	1.00454	0.98451	0.95667	0.9494	0.91946	0.79948
0.018	0.91914	0.99859	0.9061	1.03834	0.90931	0.78927	0.90162	0.91062	0.89407	0.92066
0.02	1.01218	0.9315	0.90809	1.08818	0.87965	0.89886	0.87156	0.89797	0.84658	0.83356
0.022	0.96201	0.95865	0.93852	1.01994	0.90706	0.86654	0.97078	0.92205	0.92776	0.8102
0.024	0.9455	0.92705	0.92872	0.93148	0.97854	0.83363	0.90155	0.90058	0.86331	0.86787
0.026	0.99258	0.79466	0.88286	1.01879	0.84206	0.82261	0.87609	0.82991	0.87397	0.86013
0.028	0.90681	0.95512	0.97379	0.99139	0.93285	0.89661	0.92285	0.88251	0.88091	0.85455
0.03	0.892	0.84868	0.8715	1.05255	0.86102	0.86522	0.89118	0.87993	0.88533	0.83368
0.032	0.9825	0.86507	0.913	0.98101	0.78547	0.82521	0.85231	0.89465	0.90534	0.85534
0.036	0.96587	0.85061	0.92308	1.01875	0.86519	0.8611	0.88759	0.93111	0.89663	0.79287
0.04	0.95842	0.83928	0.89981	0.97196	0.92262	0.8355	0.87243	0.82968	0.8556	0.81064
0.044	0.90858	0.84785	0.89686	0.93977	0.83632	0.82766	0.8579	0.8615	0.86309	0.8146
0.048	0.95609	0.87245	0.9019	0.94353	0.91472	0.82965	0.82725	0.85145	0.84868	0.76089
0.052	0.91116	0.8502	0.81513	0.94402	0.8489	0.80754	0.82272	0.82367	0.87106	0.7961
0.056	0.85496	0.84164	0.87365	0.90732	0.83064	0.8166	0.81763	0.81746	0.88917	0.81049
0.06	0.91621	0.85946	0.84163	0.94702	0.82623	0.79206	0.80265	0.86516	0.82825	0.76466
0.064	0.85836	0.81782	0.82167	0.91309	0.86908	0.82124	0.85141	0.8045	0.87928	0.79307
0.072	0.89094	0.81553	0.834	0.93938	0.80942	0.79948	0.82749	0.82479	0.79093	0.77004
0.08	0.86942	0.83555	0.80278	0.9215	0.80263	0.75899	0.81307	0.82377	0.80103	0.72808
0.088	0.84038	0.81553	0.81785	0.91019	0.81739	0.7669	0.80254	0.80967	0.79298	0.74352
0.096	0.81203	0.79085	0.7992	0.8605	0.80244	0.75647	0.80321	0.82569	0.76988	0.75656
0.10401	0.81033	0.77198	0.77807	0.88797	0.79058	0.75205	0.78498	0.80755	0.75262	0.7385
0.11201	0.84155	0.77017	0.81977	0.83341	0.78579	0.76455	0.77033	0.77593	0.73816	0.69802
0.12001	0.77377	0.78896	0.75979	0.83729	0.72722	0.7354	0.78308	0.74538	0.75552	0.70833
0.12801	0.80322	0.72016	0.80248	0.82269	0.76541	0.69671	0.76975	0.75762	0.74271	0.67372
0.14401	0.76108	0.75167	0.73636	0.81577	0.71863	0.73789	0.71621	0.71687	0.71906	0.67467
0.16001	0.76957	0.69812	0.72987	0.80237	0.72915	0.72441	0.71164	0.72417	0.71314	0.6559
0.17601	0.74103	0.69668	0.71051	0.76807	0.67797	0.65217	0.70358	0.69581	0.68104	0.6158
0.19201	0.69792	0.68288	0.7037	0.75709	0.69017	0.63907	0.67015	0.65546	0.67016	0.61188
0.20801	0.6991	0.65393	0.65847	0.73685	0.6787	0.63236	0.6606	0.64785	0.6601	0.60472
0.22401	0.65898	0.63797	0.67256	0.71287	0.67389	0.62638	0.66735	0.62773	0.66204	0.62644
0.24001	0.6636	0.65624	0.65909	0.69457	0.65663	0.62573	0.64191	0.62113	0.6042	0.57992
0.25601	0.67686	0.61716	0.62296	0.68192	0.60498	0.57444	0.64744	0.59172	0.6142	0.57924
0.28801	0.62352	0.61413	0.5835	0.67207	0.59208	0.55988	0.60802	0.5636	0.57467	0.56223
0.32002	0.6104	0.57436	0.58246	0.6325	0.5982	0.55033	0.58522	0.55449	0.5547	0.54113
0.35202	0.60217	0.55798	0.55514	0.61478	0.56662	0.53913	0.58466	0.5168	0.52728	0.51592
0.38402	0.57108	0.53248	0.52573	0.58744	0.53992	0.52183	0.53362	0.5127	0.51615	0.49745
0.41602	0.53179	0.49936	0.50383	0.57052	0.52417	0.50296	0.52159	0.49629	0.49323	0.48314
0.44802	0.5219	0.50213	0.50968	0.5402	0.51524	0.46809	0.50663	0.47008	0.47969	0.46542
0.48002	0.5001	0.49462	0.47777	0.52379	0.49407	0.46469	0.50281	0.44828	0.45152	0.43679
0.51202	0.48305	0.48184	0.45789	0.51045	0.49031	0.45581	0.48967	0.45123	0.45218	0.42177
0.57603	0.44604	0.4366	0.4346	0.4883	0.44937	0.41894	0.45861	0.40487	0.41209	0.39545
0.64003	0.42744	0.3974	0.41725	0.43662	0.43638	0.37982	0.43717	0.38765	0.39627	0.37035
0.70403	0.41643	0.37978	0.37704	0.43246	0.4152	0.38863	0.408	0.37074	0.36643	0.34341
0.76804	0.40713	0.36286	0.36832	0.38872	0.3991	0.35594	0.39245	0.35275	0.34916	0.3248
0.83204	0.38854	0.35187	0.36382	0.36226	0.3743	0.33833	0.36689	0.33041	0.34154	0.30483
0.89604	0.36743	0.33513	0.32725	0.35188	0.36514	0.31273	0.35487	0.33102	0.32121	0.29539
0.96005	0.3662	0.31462	0.32215	0.32372	0.35287	0.30678	0.34501	0.30592	0.30685	0.28612
1.02405	0.34501	0.31106	0.3039	0.31796	0.33243	0.29087	0.32775	0.26731	0.29938	0.2849
1.15206	0.32476	0.27759	0.27415	0.28358	0.31241	0.27011	0.32296	0.26112	0.27702	0.2467
1.28006	0.3224	0.25603	0.26093	0.27588	0.29983	0.26159	0.29622	0.24234	0.24538	0.22671
1.40807	0.29434	0.24997	0.2351	0.25468	0.29275	0.24394	0.27868	0.21777	0.23798	0.22371
1.53607	0.28493	0.21024	0.22397	0.24	0.28712	0.21645	0.24781	0.21418	0.22358	0.19923
1.66408	0.2624	0.21474	0.20793	0.23655	0.26979	0.2103	0.22959	0.21341	0.20863	0.19273
1.79209	0.25212	0.19504	0.20664	0.24053	0.24896	0.22107	0.22057	0.20322	0.20095	0.17344
1.92009	0.24242	0.19803	0.18663	0.2372	0.25972	0.20063	0.21664	0.18016	0.19451	0.16542
2.0481	0.22084	0.1976	0.17042	0.21951	0.25688	0.19654	0.20261	0.17698	0.18796	0.15517
2.30411	0.21288	0.17254	0.17185	0.19672	0.22197	0.18335	0.18862	0.16168	0.18483	0.13752
2.56012	0.19866	0.15519	0.17322	0.19576	0.20522	0.16982	0.1818	0.13792	0.16133	0.13252
2.81614	0.19187	0.1354	0.15318	0.17549	0.20433	0.17579	0.17889	0.14123	0.16119	0.11734
3.07215	0.17882	0.12076	0.15084	0.16984	0.20994	0.17579	0.16702	0.13313	0.15918	0.11416
3.32816	0.17494	0.12288	0.14774	0.16925	0.19692	0.16846	0.15776	0.13091	0.14481	0.10889
3.58417	0.17218	0.10997	0.15182	0.16672	0.19552	0.15594	0.14795	0.11936	0.14781	0.10678
3.84019	0.16946	0.09963	0.15443	0.1503	0.18284	0.15172	0.13855	0.11372	0.14391	0.0927
4.0962	0.16226	0.10588	0.14707	0.16256	0.18959	0.1602	0.13774	0.1022	0.13782	0.10183
4.60822	0.14692	0.10578	0.1457	0.14309	0.1623	0.14039	0.13446	0.09315	0.12552	0.09438
5.12025	0.14318	0.09973	0.13546	0.13508	0.145	0.12639	0.13493	0.07939	0.11322	0.08817
5.63227	0.13208	0.09676	0.12324	0.12266	0.14233	0.12201	0.1279	0.07446	0.09941	0.07931
6.1443	0.12856	0.09314	0.10957	0.12107	0.15368	0.12223	0.13012	0.07898	0.09395	0.07775
6.65632	0.13041	0.08944	0.10664	0.11775	0.15312	0.12213	0.12853	0.06297	0.10522	0.0676
7.16835	0.12878	0.07411	0.11503	0.12885	0.13542	0.12481	0.11976	0.06423	0.10889	0.07033
7.68037	0.11817	0.07584	0.11059	0.12167	0.13777	0.12465	0.11309	0.06501	0.10112	0.06979
8.1924	0.12265	0.07645	0.10154	0.08593	0.12781	0.10928	0.1091	0.05571	0.09994	0.07243
9.21645	0.11961	0.06582	0.09332	0.10077	0.12333	0.10771	0.10594	0.06259	0.06343	0.06168
10.2405	0.1268	0.05021	0.08219	0.09522	0.12963	0.1038	0.10615	0.06413	0.06139	0.06824
11.2645	0.10745	0.0492	0.09061	0.08739	0.12094	0.08998	0.09676	0.05315	0.04849	0.06565
12.2886	0.09796	0.04682	0.08535	0.0864	0.12098	0.07607	0.09701	0.04808	0.05392	0.04589
13.3126	0.08973	0.03791	0.07605	0.0908	0.12306	0.08617	0.09896	0.04338	0.04741	0.03731
14.3367	0.09739	0.03964	0.08992	0.08753	0.11066	0.0887	0.10251	0.04897	0.05262	0.01714
15.3607	0.09918	0.05557	0.09002	0.0728	0.10619	0.08577	0.0872	0.04525	0.0471	0.01333
16.3848	0.09504	0.05371	0.07944	0.04586	0.09701	0.08044	0.08855	0.04509	0.04834	0.01149
18.4329	0.07767	0.05018	0.06534	0.03737	0.09554	0.06755	0.07104	0.04758	0.04654	0.0239
20.481	0.07365	0.04329	0.05365	0.04909	0.10031	0.05738	0.07945	0.03741	0.04655	0.03346
22.5291	0.07016	0.02347	0.05506	0.03893	0.08742	0.05881	0.0679	0.03289	0.04275	0.02433
24.5772	0.06757	0.04095	0.04801	0.02468	0.07077	0.06202	0.06431	0.03063	0.04116	0.01166
26.6253	0.05403	0.03465	0.0496	0.03259	0.07549	0.06721	0.07611	0.02163	0.038	0.02214
28.6734	0.05175	0.03056	0.05464	0.01601	0.07605	0.05836	0.08733	0.02398	0.04281	0.02056
30.7215	0.05793	0.02795	0.0499	0.00755	0.09947	0.06904	0.06557	0.00523	0.03631	0.01819
32.7696	0.07024	0.03323	0.02972	0.00638	0.08554	0.06777	0.0502	0.02445	0.03704	0.01948
36.8658	0.07636	0.02255	0.04029	-0.00855	0.07641	0.0483	0.05113	0.02106	0.05587	0.02093
40.962	0.06583	0.02921	0.04107	-0.01555	0.07225	0.03954	0.07319	0.02326	0.04298	0.01478
45.0582	0.06239	0.02647	0.04839	-0.01953	0.06904	0.04593	0.06436	0.00895	0.02713	0.0219
49.1544	0.06988	0.01976	0.04561	-0.01221	0.05934	0.0388	0.06185	0.01316	0.02753	0.00677
53.2506	0.06484	0.01934	0.03504	-0.026	0.07052	0.0405	0.06493	0.01032	0.02912	0.01771
57.3468	0.05503	0.00051	0.02856	-0.01664	0.05877	0.0503	0.0689	0.01937	0.05113	0.02162
65.5392	0.03069	-0.00998	0.03159	-0.02431	0.06449	0.04023	0.04657	0.04463	0.04965	0.00219
73.7316	0.0391	0.01725	0.01629	-0.00946	0.07972	0.0346	0.06079	0.02108	0.04543	-0.00043
81.924	0.04408	0.0179	0.02698	-0.0089	0.09017	0.03335	0.05412	0.02011	0.02769	0.01561
90.1164	0.05211	0.02954	0.02828	0.00186	0.09543	0.03967	0.05182	0.01201	0.00632	0.0037
98.3088	0.03923	0.02234	0.03245	0.01113	0.09915	0.04953	0.0443	0.01055	0.01263	0.0014
106.501	0.03442	0.01092	0.01883	0.00297	0.10091	0.03788	0.05314	-0.00505	0.03231	-0.00572
114.694	0.04061	0.01995	0.01283	-0.00228	0.08463	0.05086	0.06154	-0.00176	0.04927	0.0167
122.886	0.03224	0.02344	0.02148	0.01264	0.06223	0.05269	0.0622	-0.0085	0.01896	0.00657
131.078	0.04107	0.02253	0.0113	0.00483	0.06361	0.04495	0.05392	-0.00512	0.01561	0.00198
147.463	0.04814	0.00607	0.0187	-0.00293	0.05337	0.03844	0.04465	-0.00037	0.02145	0.00974
163.848	0.06079	0.00919	0.0245	-0.00251	0.06786	0.03094	0.05045	-0.00812	0.01073	0.00088
180.233	0.06143	0.01758	0.02604	-0.00473	0.06907	0.03477	0.05154	-0.01085	0.02512	0.00685
196.618	0.0473	0.01717	0.03171	-0.00794	0.06349	0.02231	0.03556	-0.00378	0.0154	0.00043
213.002	0.04583	0.02095	0.02581	-0.0035	0.06213	0.0134	0.05287	-0.00531	0.0159	0.0032
229.387	0.05077	0.02548	0.00803	-0.00246	0.05611	0.0161	0.05485	-0.00535	0.02385	-0.00035
245.772	0.04775	0.03345	0.02592	0.00097	0.05783	0.02224	0.05411	-0.00565	0.01992	0.00372
262.157	0.03822	0.02794	0.0342	0.00832	0.05821	0.03204	0.04565	0.00496	0.0272	0.00197
294.926	0.03084	-0.00169	0.03491	0.00085	0.05282	0.01061	0.03234	0.01483	0.03238	0.00946
327.696	0.02553	0.01476	0.03309	-0.01005	0.04777	0.02057	0.02887	0.00248	0.03032	-0.00372
360.465	0.03743	0.02506	0.03284	0.0136	0.05095	0.01381	0.03046	0.00835	0.01864	-0.00782
393.235	0.04599	0.00792	0.04003	0.01103	0.05325	0.0072	0.03078	0.00886	0.01665	0.00188
426.005	0.04324	0.01677	0.04294	-0.02015	0.04431	0.01475	0.03579	-0.01161	0.01553	0.00249
458.774	0.03715	0.00287	0.0212	-0.00721	0.05143	0.01473	0.03394	-0.01295	0.02444	0.00124
491.544	0.02888	0.00209	0.01806	-0.00226	0.03757	0.00243	0.04508	-0.01335	0.02212	-0.00869
524.313	0.02778	0.01477	0.01303	-0.0028	0.04616	0.00071	0.02212	-0.00661	0.01693	0.00262
589.853	0.03077	0.00568	0.02956	-0.00379	0.04552	0.00625	0.04066	0.00345	0.01995	0.00458
655.392	0.02738	-0.00564	0.03488	-0.01055	0.06995	0.01591	0.01345	0.01578	0.01208	0.01116
720.931	0.01942	-0.01053	0.0302	0.01245	0.04623	0.01638	0.01629	0.00187	0.01422	0.00101
786.47	0.0273	0.00615	0.01016	0.00849	0.05023	0.01344	-0.00086	-0.00692	0.01207	0.0033
852.009	0.01918	-0.01122	0.02554	-0.00795	0.04739	0.01144	0.00037	-0.00811	0.00585	0.0122
917.548	0.02057	-0.0197	0.01178	0.00855	0.03695	0.01394	0.00972	0.00137	0.0223	-0.00331
983.088	0.02984	-0.01007	0.01559	-0.00751	0.02651	0.01502	0.01642	0.01047	0.0223	0.00048
1048.63	0.02474	-0.01014	0.02933	0.01261	0.0381	0.01679	0.00967	0.00707	0.01095	0.00168

## Sheet: Halo-eIF4E + torin-1 cytoplasm
ms	acquisition1	acquisition2	acquisition3	acquisition4	acquisition5	acquisition6	acquisition7	acquisition8	acquisition9	acquisition10	acquisition11
0.001	1	1	1	1	1	1	1	1	1	1	1
0.002	1.09649	0.98543	1.02137	0.88813	1.03143	0.96743	0.96847	0.83838	0.9398	0.94616	0.95019
0.003	1.0306	0.90071	0.97428	0.87465	0.98394	0.94253	0.92231	0.97623	0.82576	0.98993	0.98581
0.004	1.08735	1.01935	0.9732	0.92673	1.0085	0.97409	1.05943	0.91992	0.93249	1.03397	0.90487
0.005	1.01023	0.91051	1.01764	0.9459	0.98602	0.9951	0.98892	0.92533	0.93513	0.87622	1.04596
0.006	1.00452	0.88659	0.97008	0.85878	1.05959	0.87352	1.10225	1.12779	1.05664	0.99931	0.96509
0.007	1.04956	0.90852	1.03057	0.93557	0.93696	0.93149	1.1	0.95961	0.94609	1.02083	1.10293
0.008	1.00312	0.90895	0.97673	0.96857	0.98701	0.98995	0.85211	0.82715	0.93814	0.90983	1.04722
0.009	1.04339	0.90999	0.99833	0.80263	0.97077	0.95895	0.96198	0.91375	0.90002	0.94349	1.03312
0.01	0.95969	0.88807	0.97515	0.90969	0.9979	0.95677	0.97646	0.95412	0.93296	0.97705	0.92321
0.011	0.96835	0.95288	0.95842	0.83259	0.93873	0.93465	1.10871	0.96373	0.88209	0.92233	1.01053
0.012	0.98031	0.81916	0.98487	0.84814	0.99346	0.92389	1.01698	0.8377	0.85494	0.99338	0.90085
0.013	0.93541	0.84493	0.98747	0.88386	1.01377	0.93326	0.99017	0.94179	0.93127	0.92703	0.92518
0.014	1.03631	0.87719	0.93733	0.86789	0.9439	0.87671	0.94493	0.88168	0.94045	1.01225	0.97961
0.015	1.01367	0.90265	0.96507	0.88985	0.95017	0.90963	0.88368	0.90906	1.03905	0.93923	0.94046
0.016	0.9839	0.8637	0.92452	0.92331	0.93964	0.87203	0.88118	0.96291	1.00079	0.84597	1.04558
0.018	0.99688	0.92065	0.88496	0.91003	0.93495	0.9159	0.89679	0.92702	0.93943	0.86298	0.968
0.02	0.96434	0.91211	0.97121	0.8611	0.93368	0.88976	0.9842	0.83271	0.85534	0.92561	0.95876
0.022	0.90511	0.9151	0.99826	0.88032	0.98259	0.84524	1.03073	0.85922	0.93196	0.89417	0.87254
0.024	0.96309	0.91841	0.90339	0.82336	0.92626	0.87131	0.93634	0.97	0.8854	0.96734	0.96108
0.026	0.91927	0.84083	0.948	0.83672	0.89433	0.88644	0.90268	0.93682	0.86694	0.90071	0.97397
0.028	0.9555	0.85602	0.93901	0.8993	0.95275	0.85054	0.85647	0.91622	0.96574	0.94126	0.97575
0.03	1.03146	0.89481	0.94146	0.85033	0.93468	0.87422	0.949	0.88858	0.84796	0.91019	1.01952
0.032	0.91821	0.88706	0.91221	0.87538	0.90154	0.89045	0.83107	0.83726	0.87405	0.95289	0.96023
0.036	0.9599	0.8707	0.93278	0.86835	0.91883	0.84299	1.00345	0.84963	0.89463	0.86662	0.97475
0.04	0.93984	0.78867	0.93298	0.85349	0.92324	0.85404	0.97529	0.83869	0.91197	0.88582	0.91991
0.044	0.923	0.84947	0.91457	0.82388	0.86089	0.86313	0.87181	0.90211	0.84003	0.87432	0.95473
0.048	0.93784	0.8455	0.9132	0.82038	0.88366	0.85907	0.90564	0.86358	0.81743	0.85301	0.88733
0.052	0.91981	0.82696	0.93456	0.82144	0.85353	0.87402	1.00342	0.82416	0.86156	0.9032	0.88526
0.056	0.88826	0.84338	0.87928	0.81413	0.86737	0.85391	0.86544	0.80399	0.86632	0.88076	0.92452
0.06	0.91369	0.80149	0.87253	0.82532	0.86635	0.82671	0.8959	0.84391	0.85178	0.86679	0.91194
0.064	0.89246	0.82997	0.93382	0.81043	0.85196	0.80129	0.89149	0.78751	0.87392	0.82644	0.83848
0.072	0.89388	0.81683	0.8505	0.81398	0.87037	0.8134	0.90658	0.81203	0.83284	0.82271	0.90372
0.08	0.89426	0.81958	0.86744	0.79529	0.86022	0.79804	0.90519	0.76347	0.83079	0.84369	0.85559
0.088	0.84455	0.79418	0.85538	0.77748	0.80308	0.79381	0.83193	0.77259	0.77972	0.79563	0.84653
0.096	0.84081	0.73439	0.85854	0.76875	0.81585	0.80377	0.82798	0.76972	0.8222	0.78838	0.84394
0.10401	0.84403	0.76005	0.81077	0.7432	0.79959	0.77473	0.73136	0.76712	0.81524	0.77076	0.80274
0.11201	0.81766	0.7464	0.81421	0.7778	0.79232	0.75967	0.78271	0.74488	0.80094	0.78096	0.82047
0.12001	0.81686	0.73859	0.81212	0.73162	0.78305	0.75841	0.76437	0.73724	0.78303	0.7784	0.8238
0.12801	0.82744	0.74007	0.79332	0.72922	0.76661	0.72453	0.80602	0.76394	0.72887	0.73207	0.82163
0.14401	0.77391	0.71098	0.74885	0.73453	0.75232	0.72118	0.80792	0.74127	0.75023	0.72377	0.79064
0.16001	0.77002	0.67607	0.73049	0.67488	0.7393	0.678	0.76513	0.66405	0.70817	0.69466	0.7406
0.17601	0.757	0.66342	0.7296	0.66264	0.68505	0.71765	0.72197	0.6541	0.71395	0.68204	0.76264
0.19201	0.73318	0.67301	0.6962	0.67876	0.67582	0.66658	0.73643	0.63513	0.70995	0.69581	0.71775
0.20801	0.7353	0.65344	0.69248	0.62387	0.66734	0.65318	0.68299	0.64934	0.66151	0.65996	0.7021
0.22401	0.6965	0.62777	0.66795	0.62247	0.65024	0.61584	0.63836	0.61243	0.64491	0.63238	0.66842
0.24001	0.66834	0.59629	0.65338	0.59999	0.63362	0.60362	0.69848	0.61135	0.63925	0.61103	0.65226
0.25601	0.68908	0.59671	0.62869	0.59225	0.64328	0.61469	0.65492	0.62174	0.61601	0.61351	0.63062
0.28801	0.64172	0.56179	0.60945	0.59269	0.61085	0.57259	0.64549	0.55746	0.62267	0.55614	0.61258
0.32002	0.63272	0.53638	0.60816	0.54676	0.56159	0.54756	0.5812	0.53104	0.58405	0.54547	0.58607
0.35202	0.61259	0.50308	0.56989	0.55159	0.54494	0.53808	0.5898	0.5191	0.56065	0.52687	0.55491
0.38402	0.58289	0.48785	0.54848	0.52511	0.53476	0.514	0.5686	0.50422	0.54694	0.5158	0.53891
0.41602	0.56789	0.4858	0.52878	0.51042	0.50976	0.50388	0.56467	0.4759	0.54506	0.49569	0.51837
0.44802	0.55484	0.43814	0.49736	0.49422	0.49122	0.47976	0.53453	0.4701	0.51795	0.46713	0.50244
0.48002	0.52298	0.43746	0.49643	0.46589	0.47821	0.46975	0.52731	0.43062	0.50913	0.44254	0.49689
0.51202	0.51643	0.40601	0.49118	0.44973	0.47111	0.44143	0.49216	0.42432	0.49296	0.43209	0.48108
0.57603	0.4973	0.39888	0.4527	0.43361	0.43999	0.4358	0.46458	0.39855	0.46174	0.40314	0.42593
0.64003	0.47087	0.36915	0.42488	0.41354	0.42107	0.40016	0.4448	0.36252	0.4478	0.37385	0.39631
0.70403	0.45238	0.35005	0.40955	0.39637	0.39472	0.37308	0.42261	0.34224	0.41535	0.35326	0.37632
0.76804	0.45578	0.33125	0.39209	0.37864	0.3794	0.36291	0.40208	0.33327	0.39857	0.32994	0.36279
0.83204	0.42633	0.31746	0.38651	0.35951	0.37157	0.35312	0.38406	0.31172	0.3736	0.3116	0.36231
0.89604	0.40039	0.30335	0.37602	0.34662	0.33656	0.33814	0.3578	0.28962	0.37874	0.2815	0.3338
0.96005	0.39759	0.2897	0.36625	0.3443	0.33182	0.32286	0.32567	0.28252	0.38354	0.28175	0.3269
1.02405	0.38453	0.28338	0.36111	0.33015	0.32706	0.31551	0.35707	0.26664	0.34881	0.26448	0.31713
1.15206	0.36618	0.25677	0.33341	0.31517	0.29856	0.29839	0.30591	0.25907	0.33415	0.24435	0.28515
1.28006	0.34746	0.23637	0.30399	0.30192	0.28608	0.28282	0.30991	0.24257	0.3277	0.22877	0.27549
1.40807	0.32138	0.22609	0.29032	0.2802	0.27194	0.27837	0.27162	0.21436	0.32248	0.22586	0.24457
1.53607	0.31627	0.20893	0.27791	0.27552	0.25685	0.25953	0.2405	0.19903	0.31015	0.22415	0.23123
1.66408	0.3269	0.20837	0.27216	0.26685	0.23389	0.24596	0.24193	0.18826	0.29531	0.21244	0.21637
1.79209	0.3048	0.18287	0.25906	0.26056	0.22602	0.22853	0.22867	0.18528	0.28328	0.21206	0.21723
1.92009	0.27782	0.18047	0.24394	0.26031	0.22714	0.20718	0.23512	0.17018	0.28405	0.2076	0.19152
2.0481	0.26609	0.17028	0.23514	0.2467	0.20454	0.19513	0.21251	0.16846	0.27674	0.19595	0.18784
2.30411	0.25621	0.16841	0.21396	0.23137	0.19433	0.19228	0.2148	0.1652	0.26463	0.18236	0.15866
2.56012	0.24094	0.1641	0.2133	0.21235	0.17724	0.19794	0.20558	0.15152	0.26532	0.15993	0.1507
2.81614	0.23486	0.16116	0.20165	0.20566	0.16993	0.1874	0.20016	0.14356	0.25452	0.16106	0.14793
3.07215	0.23395	0.14801	0.1914	0.1966	0.16601	0.18012	0.19385	0.13757	0.24858	0.1538	0.13121
3.32816	0.22723	0.14306	0.18224	0.19407	0.1572	0.17545	0.17965	0.12675	0.25913	0.13733	0.13505
3.58417	0.22254	0.14169	0.17355	0.19054	0.15037	0.16974	0.17769	0.123	0.24476	0.1363	0.13132
3.84019	0.22668	0.13236	0.16672	0.18329	0.1482	0.16542	0.16015	0.12676	0.25729	0.13813	0.11209
4.0962	0.22505	0.13259	0.16136	0.19148	0.1437	0.16311	0.16455	0.11549	0.25156	0.13934	0.11396
4.60822	0.20033	0.12019	0.15386	0.17496	0.12769	0.15029	0.17016	0.09783	0.2173	0.12087	0.09856
5.12025	0.19006	0.11971	0.15379	0.16772	0.12451	0.1469	0.15504	0.09114	0.20792	0.1167	0.09703
5.63227	0.18101	0.10734	0.14804	0.14945	0.12159	0.14539	0.14721	0.10002	0.20294	0.11086	0.09357
6.1443	0.16338	0.109	0.14619	0.13876	0.11377	0.14693	0.13212	0.09985	0.21087	0.11855	0.08261
6.65632	0.15757	0.10774	0.14343	0.13916	0.11264	0.14678	0.12619	0.10782	0.21064	0.11498	0.0791
7.16835	0.15685	0.10425	0.13306	0.14461	0.11414	0.14162	0.12041	0.10407	0.21784	0.10346	0.07254
7.68037	0.14832	0.10376	0.13983	0.15342	0.10895	0.13787	0.11102	0.08952	0.2174	0.10299	0.06144
8.1924	0.14407	0.09747	0.13227	0.15634	0.10547	0.13004	0.10795	0.08165	0.20687	0.10103	0.04145
9.21645	0.15222	0.08253	0.12041	0.15457	0.09667	0.11963	0.083	0.07455	0.20504	0.08571	0.05432
10.2405	0.13842	0.08391	0.11943	0.15076	0.08698	0.11662	0.09758	0.07227	0.19652	0.07173	0.05401
11.2645	0.13033	0.07712	0.11876	0.14318	0.08202	0.11585	0.10729	0.07372	0.19753	0.06561	0.05855
12.2886	0.13059	0.08861	0.12017	0.14531	0.08615	0.10949	0.08339	0.06074	0.19214	0.05643	0.04304
13.3126	0.13135	0.09334	0.1184	0.14399	0.09397	0.11539	0.07935	0.06503	0.20296	0.05962	0.04945
14.3367	0.12509	0.08102	0.11785	0.14108	0.10036	0.1105	0.08357	0.06146	0.21279	0.06695	0.04533
15.3607	0.12567	0.0696	0.11355	0.13866	0.09173	0.10558	0.09197	0.05363	0.20882	0.05573	0.04676
16.3848	0.12193	0.06646	0.09518	0.12929	0.09014	0.09695	0.10572	0.05329	0.20367	0.04991	0.03296
18.4329	0.11428	0.06495	0.08337	0.11464	0.08035	0.08894	0.08797	0.04046	0.19822	0.05401	0.03841
20.481	0.11798	0.07853	0.08127	0.11047	0.07767	0.08806	0.08169	0.03599	0.19553	0.04169	0.06745
22.5291	0.11159	0.07062	0.09605	0.11898	0.07738	0.09231	0.09389	0.03149	0.18916	0.05067	0.04005
24.5772	0.09875	0.05819	0.08906	0.12701	0.06851	0.11048	0.08508	0.04998	0.17606	0.05033	0.03037
26.6253	0.08857	0.06686	0.07337	0.11541	0.07993	0.11675	0.09046	0.0488	0.17231	0.03787	0.02858
28.6734	0.08847	0.0622	0.07663	0.10911	0.06786	0.11563	0.09056	0.03243	0.1765	0.04395	0.03468
30.7215	0.0935	0.07325	0.07108	0.1175	0.05451	0.08826	0.08493	0.03513	0.17291	0.03805	0.02113
32.7696	0.09545	0.07462	0.07737	0.12315	0.05307	0.0975	0.08143	0.02674	0.16258	0.02341	0.03742
36.8658	0.08386	0.06559	0.07563	0.1125	0.0735	0.09905	0.06621	0.01371	0.16136	0.01998	0.02596
40.962	0.07727	0.0606	0.06793	0.11494	0.06555	0.11022	0.05587	0.02294	0.15009	0.03208	0.01396
45.0582	0.07078	0.04381	0.06434	0.11565	0.06851	0.08902	0.04784	0.02106	0.1568	0.02715	0.024
49.1544	0.06838	0.04528	0.05721	0.1069	0.05722	0.08816	0.04808	0.03074	0.1468	0.03125	0.01477
53.2506	0.07089	0.04711	0.06601	0.10548	0.05707	0.08567	0.06008	0.03307	0.13606	0.03295	0.00812
57.3468	0.08338	0.03429	0.0711	0.12097	0.07264	0.09054	0.07946	0.02711	0.13822	0.02913	0.01149
65.5392	0.07576	0.04575	0.05861	0.09779	0.07101	0.07304	0.05323	0.03202	0.1563	0.02016	0.01898
73.7316	0.08545	0.04944	0.06434	0.11343	0.05602	0.0658	0.05785	0.03441	0.15548	0.04249	0.01325
81.924	0.07551	0.04588	0.07285	0.10267	0.05178	0.07394	0.0573	0.02263	0.15504	0.03856	0.02012
90.1164	0.06641	0.0365	0.07305	0.09387	0.05089	0.07129	0.0496	0.02818	0.15175	0.04647	-0.00496
98.3088	0.06897	0.03279	0.06745	0.09466	0.05753	0.07867	0.03419	0.0258	0.14537	0.04308	-0.00815
106.501	0.07214	0.0519	0.06447	0.09409	0.04787	0.07138	0.04083	0.01342	0.15124	0.03543	-0.00223
114.694	0.07256	0.0438	0.07001	0.09833	0.04834	0.08761	0.0328	0.02886	0.15564	0.0316	0.00514
122.886	0.07643	0.03627	0.07132	0.0992	0.05491	0.08887	0.01568	0.03326	0.15597	0.03488	-0.00367
131.078	0.08118	0.04166	0.06048	0.09582	0.04753	0.08365	0.02875	0.02632	0.15611	0.03524	-0.00889
147.463	0.08019	0.03447	0.06923	0.06844	0.04887	0.07778	0.01933	0.02369	0.14361	0.02519	-0.01642
163.848	0.06045	0.03416	0.06696	0.08209	0.04248	0.08113	0.04861	0.02471	0.12752	0.03409	-0.00987
180.233	0.07777	0.04641	0.07489	0.07151	0.0529	0.06301	0.04104	0.01549	0.14057	0.03732	0.00038
196.618	0.05936	0.04518	0.05868	0.08006	0.06123	0.07733	0.03438	0.01119	0.15109	0.01272	0.00468
213.002	0.06157	0.05037	0.07321	0.10342	0.03902	0.08223	0.02185	0.01228	0.13955	0.0219	0.00346
229.387	0.05634	0.04178	0.06344	0.08286	0.02332	0.07425	0.02708	0.02406	0.12729	0.01395	0.0056
245.772	0.05573	0.05101	0.05827	0.08409	0.03759	0.07222	0.04453	0.01168	0.12995	0.02507	0.00829
262.157	0.05127	0.04062	0.05393	0.086	0.04949	0.07505	0.03605	0.00762	0.14094	0.03043	-0.01178
294.926	0.07428	0.02288	0.05363	0.07378	0.03989	0.05611	0.03784	0.01213	0.12854	0.01569	-0.00416
327.696	0.05737	0.02486	0.05978	0.06938	0.05398	0.06447	0.03343	0.01069	0.12632	0.00119	-0.00269
360.465	0.05763	0.02315	0.05233	0.07487	0.03767	0.05924	0.01731	0.00802	0.11776	0.00046	-0.00056
393.235	0.04662	0.0207	0.05366	0.08558	0.03844	0.05728	0.02588	0.00607	0.11784	-0.00011	0.00839
426.005	0.04581	0.02493	0.06033	0.07942	0.02761	0.06003	0.01321	0.023	0.11538	0.01394	0.0072
458.774	0.03904	0.04532	0.05181	0.08061	0.04726	0.06914	0.0106	0.01427	0.11269	0.0087	0.00368
491.544	0.04567	0.0408	0.04275	0.07331	0.03547	0.06485	0.024	0.01044	0.1072	0.01248	0.00681
524.313	0.02939	0.03811	0.05005	0.06827	0.042	0.05474	0.02639	0.01085	0.10289	0.02803	-0.01154
589.853	0.04608	0.02597	0.0246	0.06611	0.03541	0.02271	0.02877	0.00589	0.07562	0.01283	-0.00811
655.392	0.03082	0.02806	0.0219	0.06748	0.04837	0.03231	0.0076	-0.00092	0.0776	0.01435	0.00324
720.931	0.03371	0.02856	0.02994	0.05772	0.02848	0.02024	-0.00697	0.01061	0.08173	0.00998	0.02325
786.47	0.03469	0.02137	0.02714	0.05429	0.02667	0.02134	-0.00967	0.0025	0.08301	0.01779	0.01884
852.009	0.02995	0.01627	0.02729	0.06159	0.02146	0.01231	-0.01015	-0.0048	0.07499	0.01602	0.01225
917.548	0.01672	0.01603	0.03362	0.05807	0.0031	0.01475	0.0083	-0.01213	0.07673	0.01377	-0.00015
983.088	1e-05	0.0295	0.02023	0.06682	0.01879	0.01006	0.00032	-0.00961	0.09809	0.01758	-0.01345
1048.63	0.02153	0.02247	0.0031	0.08171	0.01658	0.01003	0.00515	-0.00307	0.08919	0.02789	-0.00076
							0.00155	0.00056

## Sheet: Halo-eIF4E + torin-1 nucleus
ms	acquisition1	acquisition2	acquisition3	acquisition4	acquisition5	acquisition6
0.001	1	1	1	1	1	1
0.002	0.96311	1.0599	0.90972	1.03359	0.98816	0.95333
0.003	0.98098	0.94531	1.00008	1.02048	1.01442	1.01056
0.004	1.1152	0.93222	0.91359	1.01981	1.07716	1.03213
0.005	0.85937	0.96732	0.92773	1.01206	0.98306	0.9533
0.006	1.0544	1.08039	0.91067	0.97506	0.99903	0.96297
0.007	1.02225	1.00444	0.90968	1.06855	0.98761	1.10573
0.008	0.93681	0.93262	0.84955	0.90067	1.00613	0.92251
0.009	0.96932	1.04197	0.89519	0.95735	0.96067	0.88647
0.01	0.96751	1.01455	0.84624	0.96664	1.06993	1.02899
0.011	0.94874	0.7875	0.94548	1.09018	0.82222	0.95168
0.012	0.85527	0.92527	0.84798	1.02731	0.9229	1.01843
0.013	0.93641	1.02129	0.84848	1.02329	1.06031	0.91864
0.014	1.03133	0.96598	0.88626	0.97247	0.88874	1.02697
0.015	0.90172	0.9946	0.7987	0.74842	0.98135	0.87624
0.016	0.94273	1.0131	0.90143	0.85502	1.05517	0.92589
0.018	0.94529	1.02489	0.89298	0.95857	0.96533	0.98954
0.02	0.97854	0.97927	0.86676	0.94915	0.87177	1.0221
0.022	0.89782	0.98107	0.85935	0.87229	0.8804	0.91727
0.024	0.8881	0.94177	0.87595	0.96481	0.92536	0.94206
0.026	0.86741	1.0111	0.92756	0.98248	0.9223	0.99462
0.028	0.94552	0.98138	0.87205	0.91729	0.88106	0.98468
0.03	0.84228	0.9246	0.82811	0.88127	0.89187	0.97146
0.032	0.83645	0.97109	0.78843	0.97002	0.91753	0.90518
0.036	0.85314	0.95606	0.89678	0.91607	0.88102	0.93659
0.04	0.88327	0.9561	0.91196	0.91119	0.88419	0.91268
0.044	0.92474	0.86164	0.87422	0.94007	0.91994	0.89585
0.048	0.86488	0.89482	0.81153	0.86713	0.88711	0.89216
0.052	0.86093	0.86086	0.80028	0.89498	0.85209	0.85882
0.056	0.86118	0.86085	0.90712	0.93692	0.86947	0.86488
0.06	0.88934	0.87937	0.84956	0.90782	0.85	0.89823
0.064	0.83443	0.86008	0.78099	0.90361	0.80839	0.91284
0.072	0.80619	0.85646	0.83031	0.84207	0.84274	0.8521
0.08	0.80793	0.84541	0.77637	0.86078	0.81891	0.82133
0.088	0.84119	0.8126	0.78742	0.82908	0.82179	0.83265
0.096	0.78609	0.80641	0.79408	0.83721	0.77622	0.81429
0.10401	0.80829	0.82716	0.75147	0.7937	0.7596	0.7617
0.11201	0.78527	0.80801	0.73438	0.76295	0.73835	0.73884
0.12001	0.77812	0.83924	0.75099	0.79274	0.75843	0.74892
0.12801	0.76846	0.7884	0.72385	0.76754	0.7145	0.75584
0.14401	0.73173	0.76989	0.71502	0.74174	0.71908	0.76114
0.16001	0.72428	0.75525	0.71253	0.68384	0.7125	0.70957
0.17601	0.71706	0.74071	0.68063	0.72036	0.72786	0.69408
0.19201	0.68468	0.69231	0.69169	0.69199	0.68321	0.69456
0.20801	0.66589	0.67424	0.6763	0.7008	0.67912	0.67142
0.22401	0.65752	0.66434	0.64065	0.63658	0.64965	0.63796
0.24001	0.65424	0.65605	0.6131	0.65794	0.59192	0.62083
0.25601	0.6302	0.6303	0.65536	0.62417	0.62114	0.62659
0.28801	0.61842	0.639	0.62045	0.58421	0.61396	0.58639
0.32002	0.56798	0.60638	0.58248	0.54833	0.57584	0.56193
0.35202	0.57461	0.5686	0.55597	0.54887	0.53693	0.53558
0.38402	0.52321	0.56158	0.54308	0.54373	0.5325	0.51142
0.41602	0.50959	0.5671	0.52173	0.50519	0.48903	0.48336
0.44802	0.51523	0.49867	0.51074	0.46521	0.46648	0.46971
0.48002	0.48908	0.50352	0.47917	0.46217	0.44985	0.4573
0.51202	0.48319	0.50547	0.45026	0.43789	0.45986	0.40905
0.57603	0.43635	0.4682	0.43491	0.39221	0.42074	0.39971
0.64003	0.42801	0.44124	0.42988	0.37111	0.4005	0.38765
0.70403	0.38338	0.4276	0.40428	0.35492	0.37588	0.37457
0.76804	0.36771	0.40443	0.38288	0.33739	0.34183	0.33765
0.83204	0.36199	0.38766	0.36163	0.3234	0.32564	0.32306
0.89604	0.34325	0.36545	0.34021	0.30845	0.29581	0.29531
0.96005	0.32385	0.3497	0.35615	0.29815	0.28954	0.29221
1.02405	0.30899	0.34373	0.32546	0.26142	0.28683	0.29105
1.15206	0.2913	0.30523	0.30837	0.24839	0.26985	0.23997
1.28006	0.26198	0.30292	0.28358	0.22547	0.26237	0.22773
1.40807	0.26265	0.28129	0.2793	0.2145	0.22779	0.21525
1.53607	0.24567	0.25926	0.25833	0.20636	0.21924	0.20365
1.66408	0.23756	0.25558	0.25459	0.18385	0.20503	0.18388
1.79209	0.22162	0.24174	0.22753	0.16307	0.18762	0.17979
1.92009	0.21977	0.23403	0.21533	0.16584	0.1676	0.16181
2.0481	0.2008	0.23762	0.20272	0.13587	0.17317	0.16366
2.30411	0.19221	0.21627	0.19076	0.13564	0.1453	0.15746
2.56012	0.17594	0.20985	0.17852	0.11505	0.13725	0.14932
2.81614	0.15659	0.19494	0.16377	0.11343	0.12311	0.15076
3.07215	0.1569	0.19841	0.16243	0.11726	0.12764	0.14436
3.32816	0.15937	0.19319	0.15732	0.12366	0.11952	0.1389
3.58417	0.15639	0.18734	0.16221	0.11285	0.11324	0.12738
3.84019	0.14498	0.18299	0.15422	0.1067	0.11042	0.13291
4.0962	0.13744	0.17885	0.15195	0.09248	0.09978	0.12977
4.60822	0.14352	0.17147	0.14131	0.08277	0.10166	0.1064
5.12025	0.1368	0.16441	0.13192	0.08202	0.08466	0.08923
5.63227	0.1296	0.16892	0.11416	0.08104	0.07668	0.08098
6.1443	0.12882	0.16983	0.1185	0.06951	0.07658	0.07684
6.65632	0.13129	0.17512	0.12007	0.05733	0.06496	0.07769
7.16835	0.12843	0.16977	0.10219	0.06195	0.04567	0.07828
7.68037	0.10794	0.1476	0.10525	0.05022	0.04354	0.08145
8.1924	0.10043	0.13859	0.09477	0.04116	0.03664	0.09339
9.21645	0.10278	0.13578	0.0949	0.02417	0.04372	0.08254
10.2405	0.10074	0.12419	0.09929	0.0312	0.06811	0.07596
11.2645	0.09211	0.12832	0.10051	0.03149	0.06322	0.05887
12.2886	0.09649	0.11643	0.09415	0.04303	0.05657	0.05499
13.3126	0.0879	0.10474	0.09619	0.0164	0.04864	0.06334
14.3367	0.09089	0.1115	0.08014	0.02183	0.0427	0.05917
15.3607	0.08745	0.09766	0.07455	0.02239	0.02652	0.0561
16.3848	0.09106	0.10027	0.07541	0.02202	0.03769	0.06522
18.4329	0.0703	0.09507	0.06003	0.02801	0.02409	0.05119
20.481	0.086	0.10514	0.05804	0.013	0.01872	0.05246
22.5291	0.06918	0.09734	0.04693	0.01077	0.03084	0.04692
24.5772	0.05402	0.09916	0.03558	0.02487	0.02436	0.05662
26.6253	0.04747	0.08494	0.03207	0.02409	0.01914	0.0536
28.6734	0.03936	0.09371	0.02142	0.01622	0.00607	0.03629
30.7215	0.04568	0.10208	0.02126	-0.00136	0.00446	0.05057
32.7696	0.05472	0.0971	0.02553	0.00158	0.01272	0.02748
36.8658	0.05471	0.09215	0.02664	0.02585	0.02857	0.02506
40.962	0.05497	0.09365	0.02494	0.03029	0.02649	0.02316
45.0582	0.05153	0.09683	0.03148	0.03187	0.03173	0.01679
49.1544	0.04347	0.09805	0.02413	0.00015	0.02928	0.03038
53.2506	0.04169	0.08838	0.03997	-0.01159	0.02391	0.02365
57.3468	0.05605	0.0941	0.0564	0.01076	0.01644	0.03324
65.5392	0.05111	0.09794	0.0306	0.00174	0.00555	0.03454
73.7316	0.04491	0.07774	0.01884	-0.00209	0.00669	0.02838
81.924	0.04375	0.06182	0.0193	0.00668	0.00197	0.02223
90.1164	0.03104	0.0622	0.0037	0.00244	0.01575	0.02137
98.3088	0.01362	0.06464	0.01459	0.00971	0.02427	0.02727
106.501	0.01845	0.06083	0.03288	0.00824	0.03152	0.00764
114.694	0.03922	0.06514	0.03956	0.00082	0.00945	0.01642
122.886	0.03248	0.06321	0.0432	0.02144	0.00592	0.00697
131.078	0.03548	0.06933	0.03905	0.00655	0.0184	0.02143
147.463	0.03346	0.06711	0.02689	0.00379	0.01878	0.00473
163.848	0.03232	0.06793	0.03096	0.00222	-0.00078	-0.00308
180.233	0.03988	0.07604	0.02427	0.00846	0.01008	-0.00265
196.618	0.03143	0.07856	0.0116	-0.01723	0.01955	0.00219
213.002	0.04856	0.08268	0.01552	0.00559	0.02966	0.00457
229.387	0.04124	0.07505	0.03838	-0.00066	0.02152	0.00296
245.772	0.05831	0.06881	0.01927	0.00483	0.00625	0.00013
262.157	0.03805	0.0556	0.01177	0.00391	0.013	-0.00471
294.926	0.04078	0.05335	0.02745	-0.00756	0.00486	0.00433
327.696	0.03681	0.04513	0.03846	-0.00361	0.01716	-0.0032
360.465	0.04768	0.06803	0.03302	-0.00864	0.01136	-0.00597
393.235	0.04292	0.05412	0.00648	0.01276	-0.00166	0.00463
426.005	0.01849	0.05664	0.02389	0.00106	0.01495	-0.01659
458.774	0.02726	0.05671	0.02175	-0.00162	0.00845	-0.00704
491.544	0.03481	0.05409	0.0188	0.01391	-0.00076	-0.01512
524.313	0.03456	0.05598	0.01138	0.00784	0.00412	-0.00666
589.853	0.02196	0.03065	0.0191	0.00176	0.00361	-0.00605
655.392	0.03851	0.02596	0.03275	0.00662	-0.00201	-0.02041
720.931	0.04568	0.04635	0.0043	-0.01138	-0.00584	-0.01055
786.47	0.03421	0.04494	0.01573	0.00671	-0.00123	-0.01426
852.009	0.03328	0.04655	0.02109	-0.00613	-0.01027	0.00644
917.548	0.01303	0.041	0.00141	-0.0066	-0.00854	-0.00342
983.088	0.04181	0.04995	0.0083	-0.00896	-0.01384	-0.00597
1048.63	0.02668	0.04523	0.00301	-0.00019	-0.01414	-0.02998
