# Supplementary material for: Cap-dependent translation initiation monitored in living cells
Source: Nat Commun. 2022 Nov 2;13:6558. doi: 10.1038/s41467-022-34052-8 (PMC9630388; doi:10.1038/s41467-022-34052-8)
Supplement: Supplementary file 12 — Source data [file 41467_2022_34052_MOESM12_ESM.zip › Data_Source copy/Fig.S1d.xlsx]

## Sheet: BrdU assay
hours	Vector + Scrambled			Halo_eIF4E + Scrambled			Halo_eIF4E + sheIF4E			Vector + sheIF4E
24	0.4375	0.4446	0.247	0.5663	0.2998	0.281	0.5478	0.3847	0.4174	0.2236	0.3459	0.254
48	0.639	0.7435	0.9412	0.797	0.6524	0.6181	0.5572	0.5021	0.9714	0.3236	0.2756	0.1675
72	0.8102	1.2118	0.8863	1.2349	1.0668	0.8966	1.134	1.2096	0.7167	0.1756	0.2426	0.2436
96	1.9514	1.5177	1.5021	1.4049	1.5919	1.658	1.9283	2.0128	1.8716	0.1756	0.0836	0.1309
