# Supplementary material for: Cap-dependent translation initiation monitored in living cells
Source: Nat Commun. 2022 Nov 2;13:6558. doi: 10.1038/s41467-022-34052-8 (PMC9630388; doi:10.1038/s41467-022-34052-8)
Supplement: Supplementary file 12 — Source data [file 41467_2022_34052_MOESM12_ESM.zip › Data_Source copy/Fig.3d.xlsx]

## Sheet: cytoplasm control
ms	acquisition1	acquisition2	acquisition3	acquisition4	acquisition5	acquisition6	acquisition7	acquisition8	acquisition9	acquisition10	acquisition11	acquisition12	acquisition13	acquisition14
0.001	1	1	1	1	1	1	1	1	1	1	1	1	1	1
0.002	0.98213	0.9746	0.88829	1.06013	1.03475	1.07624	1.00049	1.05829	0.94056	0.92154	0.87765	1.00895	0.90023	0.98463
0.003	0.97702	0.93196	0.88512	1.09327	0.89979	0.99248	0.97828	1.03107	0.96591	0.82918	0.92917	0.90785	0.92036	0.87827
0.004	0.82025	0.90167	0.89633	1.04961	0.99559	0.85684	0.98212	0.85989	0.93653	0.87876	0.86794	0.92691	0.95979	0.90495
0.005	0.85321	0.80868	0.94061	1.09054	0.94233	0.87814	0.88244	0.90895	0.93327	0.85658	0.81851	0.89063	0.85071	0.95879
0.006	0.91546	0.94841	0.84197	1.1188	0.83829	0.98059	0.91252	0.95294	0.92779	0.79945	0.78453	0.8935	0.93345	0.84849
0.007	0.84871	0.86845	0.85781	0.9693	0.89134	0.88062	0.9029	0.90297	0.93832	0.89157	0.81841	0.85087	0.83939	0.85897
0.008	0.74499	0.92991	0.79157	0.9464	0.89722	0.84743	0.87379	0.90498	0.93416	0.82858	0.86388	0.9415	0.89498	0.91829
0.009	0.80019	0.92739	0.81894	0.98938	0.888	0.86834	0.91862	0.88965	0.88599	0.87974	0.79245	0.8789	0.90634	0.94412
0.01	0.81819	0.88765	0.87147	1.05545	0.88703	0.88552	0.90872	0.87793	0.90259	0.76503	0.95562	0.94176	0.84119	0.90803
0.011	0.82512	0.84837	0.84211	0.95778	0.93901	0.82098	0.96695	0.8718	0.9921	0.79884	0.86655	0.84819	0.92905	0.89956
0.012	0.76928	0.85808	0.81113	1.00407	0.88967	0.77497	0.91639	0.86527	0.88702	0.82273	0.72825	0.84183	0.88991	0.86644
0.013	0.80636	0.84629	0.87535	0.88683	0.8972	0.87286	0.87208	0.9094	0.91622	0.72009	0.66584	0.97606	0.91339	0.85477
0.014	0.75624	0.86728	0.9147	0.98994	0.92181	0.97212	0.94957	0.91171	0.94633	0.83084	0.84327	0.78971	0.82065	0.82108
0.015	0.78059	0.8483	0.87179	0.88819	0.93897	0.89695	0.8775	0.81521	0.8854	0.86052	0.7344	0.85651	0.91838	0.86503
0.016	0.84272	0.94312	0.81184	0.82231	0.86302	0.88466	0.90491	0.82375	0.91583	0.67871	0.77282	0.8498	0.90834	0.85264
0.018	0.86944	0.87652	0.84608	0.91007	0.88108	0.80179	0.88549	0.86064	0.92709	0.79683	0.72478	0.85718	0.87817	0.83926
0.02	0.77798	0.81131	0.80248	0.79958	0.83833	0.81615	0.89863	0.85526	0.89115	0.77052	0.72914	0.84203	0.80138	0.83295
0.022	0.87413	0.89163	0.81138	0.94587	0.92001	0.82299	0.89467	0.8594	0.89881	0.74581	0.81305	0.82194	0.91185	0.87457
0.024	0.81494	0.87171	0.80113	0.91473	0.9079	0.81695	0.8978	0.84403	0.89939	0.79421	0.74842	0.81625	0.79416	0.82951
0.026	0.81487	0.823	0.80543	0.8831	0.80478	0.76623	0.86359	0.86998	0.88103	0.77183	0.70652	0.84898	0.8335	0.88917
0.028	0.78402	0.82985	0.76787	0.9668	0.84313	0.83739	0.93678	0.82879	0.90141	0.75786	0.72772	0.85915	0.85998	0.88885
0.03	0.7929	0.88568	0.84064	0.95086	0.89993	0.80357	0.89688	0.86625	0.92361	0.77123	0.7189	0.7897	0.8254	0.8146
0.032	0.78591	0.8124	0.75569	0.90761	0.76398	0.83801	0.89927	0.85488	0.89837	0.73816	0.75113	0.82597	0.79513	0.7647
0.036	0.69355	0.83535	0.81234	0.84634	0.85247	0.85383	0.86696	0.86025	0.89294	0.74339	0.74845	0.79382	0.82433	0.82574
0.04	0.70185	0.80346	0.79769	0.85367	0.82064	0.76702	0.84313	0.83472	0.90985	0.72526	0.73358	0.83139	0.84818	0.84356
0.044	0.73523	0.84098	0.78056	0.944	0.81302	0.77535	0.89664	0.81561	0.89679	0.72621	0.72236	0.81374	0.83692	0.77509
0.048	0.74471	0.83091	0.77803	0.83177	0.87266	0.78511	0.87369	0.82275	0.91404	0.73414	0.73799	0.83967	0.84586	0.83755
0.052	0.75693	0.83935	0.80367	0.84	0.82355	0.79376	0.87029	0.82771	0.87963	0.7755	0.72453	0.81933	0.8254	0.84526
0.056	0.71285	0.80374	0.7753	0.90235	0.80479	0.78927	0.84252	0.83085	0.90857	0.69525	0.68472	0.81609	0.81462	0.81432
0.06	0.74294	0.81665	0.73305	0.86671	0.79278	0.75654	0.85043	0.76902	0.88442	0.70874	0.70017	0.7928	0.79906	0.83013
0.064	0.73063	0.8015	0.77006	0.87799	0.80043	0.81763	0.86343	0.83602	0.87795	0.69593	0.67518	0.79816	0.82429	0.82178
0.072	0.70793	0.79882	0.78066	0.85478	0.81671	0.78615	0.84979	0.80054	0.88671	0.70014	0.70641	0.78296	0.82435	0.78843
0.08	0.70883	0.83519	0.79041	0.87585	0.78962	0.78825	0.87407	0.79814	0.89884	0.71278	0.67983	0.76141	0.80027	0.77524
0.088	0.7566	0.808	0.76248	0.82711	0.79695	0.78015	0.84445	0.7939	0.87609	0.68333	0.66687	0.76949	0.81296	0.79966
0.096	0.77542	0.8029	0.76754	0.87751	0.79762	0.76387	0.85674	0.81594	0.88899	0.69991	0.68986	0.75311	0.81762	0.80076
0.10401	0.71484	0.80404	0.78887	0.86432	0.77497	0.76559	0.84258	0.80542	0.883	0.68351	0.648	0.75966	0.79748	0.82291
0.11201	0.75562	0.81476	0.75576	0.84495	0.76224	0.76059	0.85222	0.77598	0.89408	0.68911	0.68016	0.75502	0.77787	0.79216
0.12001	0.72183	0.79484	0.71934	0.83028	0.79555	0.76515	0.83479	0.77353	0.88055	0.7146	0.65339	0.77651	0.79569	0.77687
0.12801	0.78722	0.77917	0.72673	0.84293	0.78672	0.7585	0.8383	0.77913	0.8736	0.67671	0.69745	0.74028	0.78369	0.78202
0.14401	0.7394	0.78809	0.73111	0.82617	0.75977	0.74457	0.82838	0.77023	0.86822	0.67319	0.65354	0.76042	0.78697	0.77033
0.16001	0.68396	0.79597	0.74549	0.83047	0.78053	0.7403	0.83165	0.77646	0.87184	0.69582	0.64485	0.76018	0.77884	0.7826
0.17601	0.67714	0.78897	0.71861	0.80677	0.76098	0.72588	0.82358	0.76973	0.8861	0.66659	0.64407	0.75725	0.78768	0.7862
0.19201	0.70582	0.79421	0.71244	0.80084	0.75304	0.7407	0.82318	0.78478	0.86395	0.66516	0.65396	0.74844	0.76714	0.78187
0.20801	0.68672	0.7752	0.72424	0.80865	0.73034	0.74081	0.80231	0.75533	0.88104	0.64304	0.6337	0.72801	0.7741	0.77651
0.22401	0.67754	0.7706	0.73096	0.78948	0.75288	0.7406	0.82043	0.77289	0.86142	0.67552	0.61913	0.73011	0.75528	0.7592
0.24001	0.65779	0.79037	0.72213	0.79303	0.75043	0.72299	0.80864	0.74698	0.85265	0.66279	0.63901	0.7218	0.75501	0.77124
0.25601	0.70137	0.75648	0.69746	0.79773	0.74668	0.72385	0.79261	0.74677	0.87733	0.64127	0.62406	0.72897	0.75776	0.75952
0.28801	0.65157	0.76921	0.70349	0.77347	0.73201	0.71458	0.79896	0.75236	0.86544	0.64828	0.61817	0.70178	0.76549	0.76045
0.32002	0.65804	0.76184	0.70613	0.78584	0.73378	0.71185	0.79902	0.74796	0.85924	0.64264	0.60048	0.71663	0.75014	0.75527
0.35202	0.66501	0.7505	0.68748	0.77426	0.72694	0.71424	0.78962	0.73382	0.85705	0.62179	0.60639	0.69635	0.75449	0.74366
0.38402	0.66807	0.75547	0.69486	0.76257	0.72168	0.70124	0.78251	0.73257	0.85337	0.63258	0.6076	0.6967	0.75228	0.74658
0.41602	0.67073	0.75151	0.67738	0.75302	0.73189	0.6941	0.79548	0.71876	0.85956	0.62222	0.58846	0.69494	0.7488	0.7384
0.44802	0.65216	0.74801	0.67008	0.74116	0.71085	0.69673	0.77816	0.7115	0.86094	0.61704	0.57338	0.70647	0.74371	0.75907
0.48002	0.6699	0.74954	0.69203	0.74417	0.72063	0.69434	0.77274	0.71496	0.8407	0.6176	0.57617	0.68904	0.73499	0.75298
0.51202	0.66749	0.75038	0.67021	0.74466	0.708	0.70703	0.78065	0.71813	0.84288	0.61279	0.5718	0.675	0.72897	0.72108
0.57603	0.62994	0.74044	0.66477	0.72564	0.68219	0.67714	0.77309	0.71168	0.84828	0.60472	0.58143	0.68078	0.72829	0.72327
0.64003	0.6194	0.73534	0.64921	0.72978	0.68735	0.67752	0.76205	0.69955	0.84418	0.59628	0.56142	0.66741	0.71728	0.72786
0.70403	0.62207	0.72626	0.65577	0.70318	0.68629	0.66777	0.76361	0.70235	0.83434	0.59694	0.5777	0.67424	0.71928	0.70995
0.76804	0.62641	0.71348	0.64443	0.71008	0.66064	0.66165	0.75535	0.68437	0.84595	0.58385	0.55043	0.66981	0.7108	0.71039
0.83204	0.60353	0.71448	0.64318	0.71836	0.67138	0.6549	0.74709	0.68538	0.84202	0.5708	0.54071	0.65149	0.71716	0.72259
0.89604	0.60661	0.70604	0.63131	0.69918	0.66617	0.64633	0.74355	0.68586	0.83756	0.57232	0.54607	0.65255	0.70469	0.70789
0.96005	0.60116	0.70772	0.63295	0.69129	0.67287	0.65184	0.73437	0.67966	0.83307	0.56988	0.52839	0.64933	0.71148	0.71399
1.02405	0.61016	0.70816	0.6318	0.67513	0.64878	0.64353	0.73187	0.67444	0.82957	0.56761	0.5329	0.64777	0.70514	0.71561
1.15206	0.57345	0.69941	0.61609	0.67285	0.64209	0.63067	0.72184	0.65667	0.82541	0.55466	0.52033	0.63917	0.69468	0.69917
1.28006	0.57616	0.6941	0.61214	0.6435	0.63099	0.61987	0.71584	0.6492	0.82759	0.55508	0.51152	0.62487	0.69747	0.69265
1.40807	0.56862	0.68847	0.60824	0.64651	0.62727	0.62447	0.71449	0.64767	0.81984	0.53406	0.51649	0.62107	0.68816	0.68914
1.53607	0.55844	0.68209	0.59944	0.64389	0.62597	0.60724	0.71421	0.63937	0.82057	0.5363	0.5058	0.61526	0.6887	0.67669
1.66408	0.5571	0.67824	0.58491	0.64376	0.61575	0.61018	0.71095	0.62905	0.82038	0.53019	0.4932	0.6175	0.67733	0.6837
1.79209	0.5543	0.66621	0.58307	0.62918	0.59979	0.59728	0.70379	0.62666	0.81175	0.53019	0.48498	0.61166	0.67158	0.66574
1.92009	0.56087	0.66451	0.58385	0.62251	0.60585	0.59145	0.69162	0.62403	0.81536	0.52975	0.48994	0.60643	0.67521	0.65389
2.0481	0.55559	0.66715	0.58596	0.62447	0.6001	0.58734	0.69303	0.61819	0.80731	0.51462	0.47859	0.60263	0.66165	0.66061
2.30411	0.53818	0.65358	0.5661	0.59942	0.59141	0.58081	0.68686	0.60702	0.80134	0.50882	0.47069	0.59615	0.65975	0.65564
2.56012	0.53662	0.64135	0.56376	0.58169	0.57902	0.5769	0.68223	0.60135	0.80145	0.50057	0.45995	0.59289	0.659	0.64773
2.81614	0.52518	0.63722	0.54957	0.58754	0.57185	0.56144	0.67392	0.58347	0.79541	0.49264	0.45512	0.58414	0.6486	0.6466
3.07215	0.52345	0.62959	0.54483	0.56346	0.5659	0.55413	0.66587	0.58568	0.79678	0.4859	0.45319	0.58232	0.64582	0.64051
3.32816	0.50655	0.61675	0.54093	0.56862	0.55477	0.54668	0.66142	0.5764	0.79259	0.47668	0.45586	0.5735	0.63965	0.63837
3.58417	0.50922	0.61095	0.53098	0.55341	0.54293	0.54354	0.65641	0.57211	0.78607	0.46612	0.4449	0.56488	0.6352	0.63804
3.84019	0.50104	0.61141	0.527	0.56296	0.53787	0.53106	0.64926	0.56158	0.7853	0.46394	0.44213	0.56477	0.6324	0.62846
4.0962	0.49555	0.6053	0.52196	0.55313	0.52736	0.52581	0.64643	0.55669	0.7797	0.45675	0.43156	0.55375	0.62637	0.61953
4.60822	0.48035	0.59601	0.52134	0.54575	0.51719	0.5162	0.63152	0.54405	0.77803	0.44009	0.42234	0.54415	0.61073	0.61512
5.12025	0.4701	0.58291	0.50787	0.53209	0.50437	0.50437	0.62013	0.53285	0.77283	0.43521	0.41387	0.53814	0.60402	0.61137
5.63227	0.45858	0.57878	0.49822	0.52191	0.49466	0.49515	0.6144	0.52697	0.76797	0.42199	0.40233	0.53437	0.59762	0.6032
6.1443	0.45023	0.57104	0.48549	0.51163	0.49466	0.48484	0.61208	0.513	0.76267	0.41086	0.39484	0.52547	0.59284	0.60087
6.65632	0.44414	0.56488	0.47321	0.51149	0.48886	0.4729	0.60095	0.50677	0.75823	0.40784	0.38888	0.51883	0.58415	0.59055
7.16835	0.4443	0.55695	0.4665	0.50424	0.48073	0.46984	0.59523	0.49347	0.75507	0.39638	0.39068	0.51319	0.57726	0.58192
7.68037	0.43543	0.54787	0.47028	0.4968	0.47204	0.45825	0.58446	0.48202	0.74961	0.39097	0.38295	0.5091	0.57103	0.57345
8.1924	0.42842	0.54037	0.4671	0.49472	0.46816	0.46019	0.57828	0.47474	0.74628	0.38433	0.37328	0.50192	0.57207	0.57078
9.21645	0.4076	0.52993	0.4554	0.48054	0.45744	0.44167	0.56378	0.46219	0.73885	0.3696	0.36375	0.49291	0.55599	0.56843
10.2405	0.39571	0.51876	0.44425	0.47195	0.4433	0.42427	0.55536	0.45331	0.73264	0.36191	0.35506	0.48459	0.54792	0.56188
11.2645	0.38059	0.50516	0.43832	0.45894	0.44001	0.41012	0.54343	0.44043	0.72649	0.34755	0.33958	0.47879	0.53391	0.54826
12.2886	0.36894	0.49482	0.42354	0.45717	0.43612	0.39802	0.53304	0.43327	0.72538	0.33671	0.33246	0.47221	0.51924	0.54389
13.3126	0.35448	0.48875	0.42327	0.44716	0.41867	0.38925	0.52751	0.42573	0.72238	0.32682	0.32873	0.46828	0.51345	0.54245
14.3367	0.34753	0.48188	0.41568	0.43336	0.4099	0.38052	0.52067	0.41252	0.71446	0.31734	0.32362	0.46296	0.50469	0.53555
15.3607	0.34625	0.47517	0.40794	0.42983	0.40747	0.37013	0.50936	0.40593	0.71294	0.31379	0.31451	0.45381	0.49269	0.53272
16.3848	0.33965	0.46887	0.40162	0.42521	0.40053	0.36625	0.50087	0.39371	0.7073	0.3129	0.30842	0.44778	0.48846	0.52873
18.4329	0.32368	0.45487	0.39091	0.41413	0.38883	0.35696	0.48887	0.3767	0.69879	0.29389	0.2878	0.42686	0.47519	0.51258
20.481	0.31983	0.44491	0.37373	0.40267	0.37789	0.34008	0.47945	0.36047	0.69175	0.27604	0.28514	0.41454	0.45972	0.50209
22.5291	0.31556	0.43396	0.37139	0.38863	0.36808	0.32805	0.4692	0.34716	0.68661	0.27326	0.28375	0.40739	0.44817	0.49397
24.5772	0.30377	0.42962	0.35717	0.37964	0.35662	0.32002	0.45922	0.33539	0.68085	0.25962	0.2702	0.40017	0.43531	0.49434
26.6253	0.29272	0.42179	0.35156	0.3644	0.34543	0.30427	0.45198	0.3267	0.67751	0.25002	0.26515	0.39316	0.42401	0.49521
28.6734	0.28202	0.41715	0.3406	0.35796	0.33585	0.29596	0.44258	0.32796	0.67563	0.24433	0.25889	0.38316	0.41505	0.49351
30.7215	0.26644	0.41092	0.33139	0.35588	0.32931	0.29111	0.43589	0.3172	0.66943	0.23901	0.25069	0.37846	0.407	0.49479
32.7696	0.26582	0.40761	0.32235	0.34954	0.32343	0.28706	0.43456	0.30887	0.66647	0.24288	0.24791	0.37552	0.39632	0.48995
36.8658	0.24983	0.397	0.30373	0.34839	0.31857	0.27029	0.42931	0.29398	0.65284	0.23689	0.23288	0.3638	0.38182	0.47774
40.962	0.24196	0.38448	0.29489	0.34418	0.31396	0.25697	0.40906	0.28233	0.64881	0.22728	0.22254	0.35911	0.36882	0.46139
45.0582	0.22692	0.37573	0.29375	0.33643	0.31751	0.24288	0.39889	0.27437	0.64439	0.2078	0.21672	0.34818	0.36108	0.45095
49.1544	0.2267	0.36728	0.28719	0.32914	0.31286	0.22718	0.39428	0.27067	0.64256	0.19197	0.20627	0.33828	0.35653	0.44163
53.2506	0.21643	0.36066	0.28085	0.31245	0.31165	0.22344	0.38162	0.26598	0.64377	0.17696	0.19875	0.33176	0.35585	0.43539
57.3468	0.21549	0.35241	0.27398	0.31278	0.30201	0.21562	0.37257	0.25664	0.64	0.16961	0.19218	0.32914	0.34384	0.4284
61.443	0.20442	0.34728	0.26565	0.3041	0.30124	0.2152	0.36415	0.24795	0.63537	0.17544	0.18648	0.32098	0.33409	0.42697
65.5392	0.1935	0.35024	0.25839	0.30864	0.29645	0.20713	0.35765	0.23495	0.62851	0.17857	0.17301	0.31823	0.32853	0.42749
73.7316	0.16409	0.33917	0.25169	0.2899	0.28553	0.19612	0.35695	0.22311	0.61365	0.18644	0.16529	0.30117	0.32031	0.40759
81.924	0.14149	0.33116	0.23959	0.29085	0.27316	0.18362	0.35803	0.20862	0.61063	0.18054	0.15737	0.29338	0.30626	0.40403
90.1164	0.13514	0.32884	0.23245	0.27783	0.25327	0.17113	0.35073	0.20861	0.60029	0.17008	0.1401	0.27583	0.30326	0.39361
98.3088	0.13665	0.32257	0.23259	0.27278	0.25015	0.16851	0.34345	0.2041	0.59265	0.16094	0.1226	0.25987	0.30446	0.37508
106.501	0.14101	0.33353	0.23718	0.27083	0.24696	0.16345	0.34252	0.19565	0.58896	0.14497	0.12324	0.2447	0.30619	0.35872
114.694	0.14829	0.34047	0.2342	0.2547	0.24668	0.15423	0.33922	0.18374	0.58215	0.13434	0.12428	0.23693	0.30026	0.36987
122.886	0.13734	0.33648	0.22496	0.2357	0.24466	0.15007	0.3459	0.17391	0.57797	0.12994	0.12582	0.23858	0.29289	0.36748
131.078	0.1343	0.32747	0.22299	0.22922	0.23025	0.15605	0.34778	0.16205	0.58019	0.13469	0.12346	0.24049	0.28154	0.36089
147.463	0.10942	0.30465	0.20982	0.22585	0.20961	0.16359	0.33633	0.13857	0.5665	0.15234	0.1264	0.21917	0.26584	0.34878
163.848	0.12203	0.28081	0.19816	0.22021	0.19649	0.17675	0.33413	0.11597	0.56844	0.14693	0.1182	0.2136	0.26046	0.34818
180.233	0.13075	0.2826	0.20264	0.2207	0.2087	0.16121	0.33027	0.11117	0.56305	0.12922	0.11905	0.20511	0.25352	0.32572
196.618	0.12241	0.26068	0.19413	0.23024	0.20689	0.15142	0.33139	0.11461	0.55284	0.1167	0.13409	0.17823	0.23947	0.32742
213.002	0.12774	0.25581	0.18546	0.24007	0.19692	0.14289	0.32829	0.11901	0.55982	0.10713	0.12522	0.17923	0.22754	0.3143
229.387	0.14036	0.26298	0.17508	0.22681	0.18875	0.14328	0.32545	0.11982	0.55547	0.11763	0.12586	0.18757	0.23688	0.30764
245.772	0.12848	0.26625	0.19449	0.23298	0.17367	0.12993	0.31947	0.11695	0.54824	0.1163	0.12557	0.17727	0.23259	0.29111
262.157	0.13108	0.26968	0.18744	0.23659	0.162	0.13308	0.31902	0.11427	0.53777	0.12142	0.13587	0.18554	0.22717	0.27665
294.926	0.11152	0.27027	0.14835	0.22638	0.16489	0.11593	0.31549	0.10528	0.50287	0.0855	0.11986	0.17492	0.23175	0.22775
327.696	0.06265	0.26344	0.16097	0.2221	0.16919	0.09687	0.31048	0.09329	0.49917	0.08196	0.12965	0.15513	0.24891	0.22754
360.465	0.04492	0.26605	0.16363	0.21239	0.16201	0.09806	0.29538	0.07972	0.48137	0.08685	0.12996	0.14433	0.23055	0.21048
393.235	0.05032	0.27424	0.16216	0.20819	0.15759	0.11872	0.30853	0.05819	0.47954	0.07507	0.10745	0.15575	0.20332	0.19267
426.005	0.05563	0.28034	0.1668	0.17011	0.1674	0.11126	0.32283	0.04571	0.47378	0.06194	0.11065	0.16817	0.20973	0.17554
458.774	0.04544	0.2484	0.16198	0.15956	0.1772	0.13577	0.33221	0.06019	0.46998	0.0553	0.09057	0.15759	0.22434	0.16603
491.544	0.03935	0.25626	0.14611	0.1716	0.19223	0.12493	0.32195	0.0724	0.46854	0.06477	0.09368	0.16065	0.23068	0.15752
524.313	0.02609	0.26731	0.14998	0.20086	0.17433	0.07092	0.30649	0.07472	0.46511	0.08357	0.10163	0.15286	0.21838	0.18083
589.853	0.01429	0.23972	0.14412	0.22492	0.15151	0.05719	0.28606	0.07401	0.42948	0.06137	0.09689	0.12358	0.19651	0.16851
655.392	-0.03748	0.2264	0.13199	0.21195	0.14451	0.0559	0.27908	0.08479	0.4338	0.07953	0.10467	0.11336	0.20041	0.14102
720.931	-0.07447	0.19874	0.1089	0.18083	0.14256	0.03425	0.29109	0.09821	0.4316	0.11247	0.13592	0.1168	0.19802	0.12362
786.47	-0.00437	0.19691	0.11933	0.1833	0.13302	0.06975	0.27627	0.12508	0.43767	0.11603	0.12368	0.105	0.19933	0.12196
852.009	-0.01559	0.20863	0.12087	0.19556	0.1205	0.09648	0.29349	0.11059	0.42645	0.10265	0.12927	0.08462	0.1977	0.13949
917.548	-0.04816	0.22748	0.11005	0.19618	0.12628	0.07661	0.25713	0.10562	0.43029	0.10965	0.12424	0.12061	0.20759	0.15544
983.088	-0.06123	0.26058	0.11933	0.17781	0.16158	0.07911	0.26857	0.12413	0.43602	0.11375	0.1151	0.14044	0.2035	0.14381
1048.63	-0.00929	0.28912	0.12547	0.16406	0.15923	0.09976	0.25391	0.08641	0.44225	0.12244	0.11204	0.1756	0.21078	0.13086
		0.2274	0.12091	0.14034	0.16707	0.06112	0.21645	0.06668	0.35174	0.09051	0.09128	0.1575	0.1641	0.07491
		0.19372	0.14202	0.09666	0.11956	0.10576	0.24749	0.0865	0.33186	0.07971	0.05991	0.12232	0.17147	0.06633
		0.20397	0.14401	0.1117	0.12786	0.06931	0.23944	0.07957	0.32042	0.08831	0.09633	0.15325	0.18117	0.0923
		0.2184	0.13557	0.11467	0.09565	0.04392	0.22396	0.06028	0.32314	0.09381	0.11509	0.17151	0.17093	0.12478
		0.19285	0.09737	0.13278	0.0749	0.04844	0.21273	0.03661	0.35269	0.0942	0.08659	0.16339	0.1297	0.11602
		0.14783	0.09063	0.12102	0.06827	0.04014	0.22419	0.04752	0.35278	0.09426	0.11613	0.1139	0.10905	0.12746
		0.16476	0.113	0.10051	0.06858	0.06998	0.2178	0.04348	0.35035	0.06724	0.09619	0.11322	0.15622	0.13605
		0.19139	0.07379	0.08735	0.07567	0.06751	0.20438	0.06068	0.34785	0.02643	0.09569	0.11733	0.16938	0.18093

## Sheet: cytoplasm torin 2h
ms	acquisition1	acquisition2	acquisition3	acquisition4
0.001	1	1	1	1
0.002	0.93696	0.8951	0.90725	0.88361
0.003	0.93554	0.95851	0.93538	0.851
0.004	0.8531	0.89699	0.88332	0.87862
0.005	0.82681	0.80364	0.87436	0.87253
0.006	0.87422	0.87082	0.82562	0.81559
0.007	0.86397	0.82721	0.86068	0.79858
0.008	0.86041	0.88001	0.78239	0.77642
0.009	0.85026	0.7414	0.80644	0.80794
0.01	0.80316	0.79916	0.80247	0.80404
0.011	0.74174	0.76616	0.79902	0.80732
0.012	0.75595	0.73928	0.80516	0.76628
0.013	0.79828	0.80741	0.79684	0.80232
0.014	0.84184	0.78478	0.84763	0.7861
0.015	0.78997	0.88143	0.79876	0.78017
0.016	0.77933	0.83664	0.81563	0.77923
0.018	0.76838	0.73926	0.79509	0.77419
0.02	0.79849	0.7703	0.74863	0.76757
0.022	0.81545	0.75156	0.7959	0.80121
0.024	0.7722	0.76205	0.77793	0.75854
0.026	0.74088	0.75297	0.77902	0.77008
0.028	0.72408	0.76063	0.73399	0.75619
0.03	0.76079	0.71478	0.7502	0.72031
0.032	0.72339	0.80695	0.76547	0.69855
0.036	0.76087	0.73676	0.7665	0.73632
0.04	0.73577	0.71566	0.74979	0.72589
0.044	0.73321	0.73682	0.75014	0.73756
0.048	0.7213	0.70399	0.76242	0.71185
0.052	0.73006	0.698	0.7391	0.72114
0.056	0.72331	0.7323	0.73075	0.71705
0.06	0.74446	0.71752	0.72479	0.71258
0.064	0.73582	0.68876	0.7544	0.67522
0.072	0.72455	0.70435	0.7218	0.69792
0.08	0.70631	0.69401	0.71452	0.69529
0.088	0.7186	0.68242	0.73164	0.67854
0.096	0.70657	0.66218	0.71939	0.69342
0.10401	0.72	0.7068	0.71927	0.67456
0.11201	0.69548	0.70083	0.72691	0.68102
0.12001	0.69656	0.66754	0.72488	0.64664
0.12801	0.7176	0.70424	0.72092	0.67845
0.14401	0.70252	0.67205	0.7273	0.67516
0.16001	0.70085	0.66925	0.72583	0.68753
0.17601	0.68849	0.67406	0.70037	0.67176
0.19201	0.68315	0.65066	0.69249	0.65475
0.20801	0.70313	0.66038	0.69586	0.66087
0.22401	0.67628	0.65318	0.69005	0.64385
0.24001	0.67675	0.64483	0.68676	0.65682
0.25601	0.66843	0.64812	0.69753	0.65047
0.28801	0.65894	0.62906	0.68477	0.63967
0.32002	0.65645	0.62509	0.69216	0.63286
0.35202	0.65501	0.63059	0.69017	0.61917
0.38402	0.64896	0.61437	0.67066	0.6254
0.41602	0.64112	0.62526	0.66069	0.62655
0.44802	0.63841	0.61491	0.66252	0.61575
0.48002	0.63093	0.60845	0.64665	0.61755
0.51202	0.63289	0.61396	0.66232	0.61817
0.57603	0.6177	0.59818	0.65203	0.60694
0.64003	0.60855	0.58436	0.65443	0.59958
0.70403	0.6053	0.58262	0.64761	0.59678
0.76804	0.60592	0.57445	0.63366	0.59834
0.83204	0.5906	0.57287	0.63301	0.58154
0.89604	0.58897	0.56474	0.62788	0.58247
0.96005	0.57971	0.5635	0.63224	0.5746
1.02405	0.57299	0.56478	0.6236	0.57376
1.15206	0.56189	0.54632	0.61835	0.5683
1.28006	0.5605	0.53887	0.61478	0.56028
1.40807	0.55291	0.53905	0.61176	0.55448
1.53607	0.54771	0.53882	0.60428	0.55361
1.66408	0.54398	0.52039	0.60393	0.54575
1.79209	0.52912	0.51834	0.59515	0.54447
1.92009	0.52694	0.51212	0.59416	0.54186
2.0481	0.52939	0.50611	0.5896	0.53406
2.30411	0.5151	0.49497	0.58398	0.52608
2.56012	0.50342	0.48855	0.57585	0.51898
2.81614	0.50048	0.47785	0.56895	0.51065
3.07215	0.48919	0.47201	0.56095	0.50218
3.32816	0.48431	0.46617	0.55125	0.49825
3.58417	0.47816	0.45832	0.55284	0.49138
3.84019	0.469	0.45132	0.54334	0.49022
4.0962	0.46391	0.44744	0.54204	0.48568
4.60822	0.44248	0.4366	0.52719	0.4719
5.12025	0.43183	0.42354	0.52097	0.46072
5.63227	0.42305	0.41961	0.51246	0.45156
6.1443	0.40267	0.41287	0.50373	0.44834
6.65632	0.39407	0.40729	0.49517	0.44634
7.16835	0.39352	0.40075	0.49297	0.43611
7.68037	0.38807	0.39512	0.48729	0.43376
8.1924	0.38135	0.39036	0.48334	0.42721
9.21645	0.36877	0.38404	0.47144	0.41609
10.2405	0.34949	0.37598	0.45943	0.40483
11.2645	0.3444	0.36228	0.44986	0.39287
12.2886	0.337	0.35068	0.43974	0.38825
13.3126	0.32593	0.34261	0.43031	0.37543
14.3367	0.31887	0.33674	0.42144	0.36711
15.3607	0.31311	0.32979	0.41508	0.35883
16.3848	0.30431	0.32262	0.41311	0.35341
18.4329	0.2901	0.31664	0.40574	0.33742
20.481	0.27716	0.30984	0.39433	0.32683
22.5291	0.26405	0.29322	0.38395	0.32173
24.5772	0.25674	0.28719	0.37116	0.3175
26.6253	0.25184	0.28993	0.3642	0.3084
28.6734	0.2493	0.2768	0.35291	0.30758
30.7215	0.24013	0.27012	0.35211	0.29618
32.7696	0.23998	0.26493	0.34637	0.2929
36.8658	0.22592	0.25923	0.33016	0.28352
40.962	0.21381	0.25211	0.33046	0.26572
45.0582	0.20271	0.24237	0.32892	0.25936
49.1544	0.18907	0.23212	0.32892	0.25643
53.2506	0.1715	0.22772	0.31769	0.24907
57.3468	0.16136	0.22294	0.30745	0.244
61.443	0.1532	0.21093	0.30506	0.24661
65.5392	0.14435	0.19872	0.30668	0.24801
73.7316	0.14323	0.18997	0.2854	0.23313
81.924	0.14768	0.20312	0.28564	0.21439
90.1164	0.14989	0.19666	0.28901	0.20105
98.3088	0.14275	0.18252	0.29719	0.19154
106.501	0.1368	0.17939	0.30638	0.18669
114.694	0.1325	0.18897	0.3138	0.1958
122.886	0.15096	0.19719	0.31187	0.20106
131.078	0.14492	0.20359	0.31614	0.19765
147.463	0.1322	0.20981	0.29824	0.18793
163.848	0.12667	0.21951	0.28682	0.19487
180.233	0.13493	0.22608	0.26896	0.20271
196.618	0.13257	0.25231	0.27969	0.19221
213.002	0.13451	0.24689	0.27985	0.16807
229.387	0.15857	0.23698	0.27433	0.16372
245.772	0.18396	0.2185	0.26447	0.1705
262.157	0.16867	0.19717	0.24937	0.16843
294.926	0.10575	0.19333	0.26796	0.14207
327.696	0.09495	0.18693	0.25559	0.09773
360.465	0.08466	0.18776	0.2583	0.08394
393.235	0.08547	0.2117	0.28093	0.08261
426.005	0.08428	0.18215	0.29034	0.11386
458.774	0.10831	0.13738	0.27051	0.09052
491.544	0.10583	0.15698	0.26493	0.08125
524.313	0.10726	0.16291	0.29231	0.04874
589.853	0.0878	0.16662	0.2728	0.04785
655.392	0.05743	0.15599	0.24757	0.04044
720.931	0.10723	0.16011	0.23271	0.06163
786.47	0.09697	0.13957	0.20723	0.10223
852.009	0.06019	0.15987	0.21446	0.10363
917.548	0.02312	0.13793	0.23027	0.07558
983.088	0.07268	0.14303	0.19472	0.10928
1048.63	0.04127	0.12893	0.21503	0.12134

## Sheet: cytoplasm torin 5h
ms	acquisition1	acquisition2	acquisition3	acquisition4	acquisition5	acquisition6
0.001	1	1	1	1	1	1
0.002	1.08945	0.92631	0.94777	0.9847	1.0002	0.83842
0.003	1.07804	0.81419	0.89867	0.92256	0.981	0.85094
0.004	0.9733	0.87436	0.91217	0.95646	0.8946	0.8523
0.005	1.03059	0.80325	0.88753	0.8536	0.85541	0.70079
0.006	0.96189	0.75412	0.91452	0.82253	0.95059	0.81993
0.007	0.986	0.93399	0.95405	0.93433	0.95419	0.68147
0.008	0.73995	0.75668	0.80989	0.74886	0.85601	0.76117
0.009	1.01945	0.83631	0.89732	0.84419	0.84421	0.84767
0.01	0.88385	0.82519	0.92882	0.82912	0.9114	0.55635
0.011	0.96604	0.86184	0.79756	0.75828	0.85961	0.85094
0.012	0.99505	0.70238	0.82338	0.75663	0.83062	0.66434
0.013	0.84257	0.86325	0.83493	0.75147	0.86241	0.63741
0.014	0.94031	0.64141	0.75688	0.96354	0.85199	0.66488
0.015	0.92424	0.87199	0.84784	0.84609	0.77801	0.62544
0.016	0.96572	0.90249	0.71052	0.82797	0.88936	0.64394
0.018	0.90071	0.78391	0.78418	0.80339	0.82511	0.66286
0.02	0.92563	0.90353	0.84344	0.82471	0.7653	0.68027
0.022	0.93626	0.75804	0.8409	0.75927	0.83849	0.64423
0.024	0.90177	0.67405	0.76647	0.75739	0.82061	0.66898
0.026	0.92083	0.8629	0.83005	0.8313	0.8754	0.73889
0.028	0.92534	0.78386	0.86711	0.74868	0.80871	0.63226
0.03	0.87929	0.7494	0.77195	0.75211	0.80351	0.64778
0.032	0.78181	0.80516	0.78351	0.76977	0.81361	0.62248
0.036	0.9077	0.70597	0.81535	0.75102	0.80193	0.60037
0.04	0.88084	0.78216	0.81368	0.82199	0.75629	0.6504
0.044	0.8353	0.68668	0.78424	0.77491	0.7156	0.56526
0.048	0.9436	0.7467	0.82997	0.74035	0.77084	0.57403
0.052	0.89149	0.74796	0.78987	0.76432	0.73934	0.58156
0.056	0.79219	0.7131	0.74048	0.76068	0.7871	0.63447
0.06	0.83235	0.80566	0.74087	0.78309	0.75998	0.60047
0.064	0.74079	0.73766	0.77867	0.82693	0.73459	0.61216
0.072	0.84333	0.71109	0.73428	0.70639	0.75424	0.56872
0.08	0.88058	0.73288	0.74646	0.68947	0.71194	0.54926
0.088	0.83691	0.72298	0.74626	0.73014	0.71725	0.51906
0.096	0.78575	0.6868	0.74603	0.73497	0.7011	0.6111
0.10401	0.82296	0.76217	0.72558	0.70022	0.7075	0.56598
0.11201	0.82121	0.708	0.73946	0.70403	0.74034	0.55445
0.12001	0.82473	0.70906	0.70243	0.71259	0.74267	0.58748
0.12801	0.80541	0.73593	0.70955	0.69773	0.73788	0.59275
0.14401	0.8018	0.70717	0.67645	0.6927	0.69898	0.53324
0.16001	0.79553	0.71219	0.71054	0.69867	0.68831	0.52942
0.17601	0.78715	0.65792	0.66904	0.69174	0.69627	0.53732
0.19201	0.74391	0.6875	0.71808	0.69882	0.69057	0.52046
0.20801	0.81473	0.66388	0.70306	0.69132	0.70091	0.52012
0.22401	0.77499	0.72505	0.66435	0.67398	0.68223	0.50728
0.24001	0.70639	0.69461	0.67554	0.70085	0.69615	0.52396
0.25601	0.80413	0.6986	0.69266	0.67565	0.67601	0.51467
0.28801	0.75209	0.69524	0.67206	0.66248	0.62985	0.50204
0.32002	0.71446	0.65173	0.65963	0.64111	0.64231	0.4991
0.35202	0.70675	0.66218	0.65655	0.66035	0.65712	0.48603
0.38402	0.72725	0.65467	0.62959	0.65609	0.64112	0.4928
0.41602	0.7189	0.65442	0.66237	0.62531	0.64181	0.46211
0.44802	0.73784	0.62743	0.62708	0.63806	0.61352	0.4551
0.48002	0.69133	0.63146	0.64727	0.63187	0.62058	0.44603
0.51202	0.6898	0.62955	0.62457	0.61683	0.62408	0.46327
0.57603	0.66837	0.61542	0.6034	0.60348	0.59232	0.42761
0.64003	0.67725	0.61895	0.59023	0.60936	0.59147	0.43828
0.70403	0.65101	0.58235	0.59109	0.58728	0.60196	0.41761
0.76804	0.65758	0.58229	0.58386	0.60649	0.5845	0.42475
0.83204	0.62823	0.58494	0.57943	0.57093	0.57882	0.40865
0.89604	0.63569	0.56726	0.57467	0.57841	0.56435	0.38868
0.96005	0.6254	0.58344	0.58088	0.5808	0.5621	0.4071
1.02405	0.64277	0.55954	0.567	0.56916	0.54933	0.38547
1.15206	0.61374	0.55217	0.55981	0.55611	0.5455	0.38435
1.28006	0.60051	0.53809	0.53348	0.54723	0.53849	0.36727
1.40807	0.587	0.547	0.5276	0.53893	0.53186	0.38016
1.53607	0.57804	0.52609	0.51419	0.53085	0.50978	0.35153
1.66408	0.5571	0.5102	0.50673	0.53339	0.50571	0.33961
1.79209	0.55509	0.5137	0.51017	0.52605	0.48725	0.32948
1.92009	0.54771	0.49475	0.49556	0.50213	0.48098	0.32384
2.0481	0.5281	0.48698	0.48784	0.50744	0.46919	0.3187
2.30411	0.52877	0.47331	0.46538	0.48889	0.45868	0.30061
2.56012	0.50732	0.4726	0.46115	0.48268	0.4489	0.29206
2.81614	0.49718	0.46086	0.44881	0.46493	0.42193	0.27887
3.07215	0.47929	0.44499	0.42531	0.46786	0.42243	0.27295
3.32816	0.4656	0.43498	0.41606	0.45515	0.40044	0.25987
3.58417	0.45779	0.43268	0.40978	0.4494	0.40085	0.24967
3.84019	0.45014	0.42257	0.40136	0.44488	0.38883	0.24916
4.0962	0.44652	0.40396	0.39632	0.435	0.38229	0.25103
4.60822	0.43055	0.39608	0.37179	0.41977	0.37244	0.22748
5.12025	0.4192	0.37844	0.35273	0.40761	0.35674	0.21645
5.63227	0.4072	0.37414	0.3484	0.40111	0.3438	0.20453
6.1443	0.39474	0.35496	0.33816	0.39248	0.33602	0.19605
6.65632	0.38313	0.34538	0.33684	0.38636	0.31362	0.18437
7.16835	0.36639	0.33393	0.32223	0.38429	0.30512	0.17997
7.68037	0.36008	0.32829	0.31049	0.3758	0.29593	0.17451
8.1924	0.34421	0.31776	0.29992	0.36405	0.29522	0.16564
9.21645	0.32384	0.30617	0.281	0.3494	0.26961	0.15503
10.2405	0.31173	0.29304	0.26347	0.33979	0.25873	0.14749
11.2645	0.3009	0.28292	0.25709	0.33436	0.24036	0.14311
12.2886	0.29135	0.28091	0.24626	0.31894	0.22023	0.13791
13.3126	0.27667	0.2707	0.23883	0.31157	0.21151	0.12795
14.3367	0.26763	0.25234	0.22601	0.30611	0.20632	0.12538
15.3607	0.26988	0.24673	0.22565	0.29282	0.20036	0.12663
16.3848	0.26589	0.24767	0.21487	0.2869	0.19795	0.11931
18.4329	0.24632	0.22692	0.20699	0.27224	0.1938	0.11188
20.481	0.23078	0.21598	0.1986	0.26412	0.18465	0.09858
22.5291	0.21717	0.20171	0.18543	0.25781	0.18031	0.09866
24.5772	0.20434	0.19072	0.16994	0.24636	0.18062	0.09582
26.6253	0.19538	0.17756	0.15613	0.2379	0.17148	0.087
28.6734	0.19622	0.1664	0.14848	0.22647	0.16114	0.08861
30.7215	0.19663	0.15788	0.14245	0.22125	0.14922	0.08795
32.7696	0.18713	0.16267	0.1348	0.21677	0.13327	0.08434
36.8658	0.18682	0.13556	0.13188	0.20432	0.11347	0.07759
40.962	0.16298	0.12761	0.12381	0.19513	0.10008	0.07436
45.0582	0.15717	0.12617	0.12042	0.19726	0.08523	0.06134
49.1544	0.1479	0.12168	0.12036	0.18133	0.08328	0.05925
53.2506	0.14779	0.11642	0.10843	0.18099	0.08243	0.06642
57.3468	0.1407	0.10447	0.10231	0.17956	0.07839	0.06699
61.443	0.12153	0.09998	0.08	0.18292	0.06447	0.05245
65.5392	0.12523	0.0967	0.0749	0.18451	0.05806	0.05509
73.7316	0.12178	0.08447	0.05765	0.16751	0.06077	0.05378
81.924	0.11913	0.08431	0.05555	0.1713	0.05668	0.05639
90.1164	0.11429	0.07366	0.05625	0.16589	0.05348	0.04907
98.3088	0.11058	0.06292	0.05677	0.15774	0.0453	0.04532
106.501	0.1139	0.07927	0.07477	0.14247	0.04824	0.03811
114.694	0.12154	0.07941	0.07195	0.13731	0.05303	0.0418
122.886	0.12686	0.08923	0.07502	0.12604	0.04816	0.04405
131.078	0.13238	0.09401	0.07084	0.12313	0.04893	0.03983
147.463	0.12918	0.08914	0.07545	0.10642	0.06088	0.03927
163.848	0.12926	0.09097	0.07653	0.11598	0.06297	0.03259
180.233	0.10798	0.09081	0.06656	0.11679	0.05342	0.01767
196.618	0.10805	0.07825	0.06511	0.10735	0.03519	0.02434
213.002	0.10445	0.08236	0.05917	0.10931	0.02283	0.02552
229.387	0.12177	0.08495	0.04521	0.104	0.03241	0.02256
245.772	0.13436	0.08175	0.05075	0.10132	0.0195	0.01602
262.157	0.11899	0.06926	0.04901	0.10571	0.02749	0.01084
294.926	0.12386	0.04988	0.04907	0.1078	0.02249	0.0077
327.696	0.13251	0.06052	0.04559	0.12491	0.02433	-0.00185
360.465	0.12286	0.08131	0.05507	0.12351	0.0215	-0.00167
393.235	0.13343	0.09345	0.03534	0.12674	0.0278	0.00209
426.005	0.12383	0.08684	0.01445	0.11969	0.01963	0.00247
458.774	0.12831	0.05989	0.0088	0.11924	-0.0047	0.0166
491.544	0.12088	0.05472	0.02375	0.11987	-0.01243	0.01053
524.313	0.14422	0.04419	0.01747	0.13392	0.00655	0.017
589.853	0.10797	0.06047	0.03085	0.08814	0.00545	-0.00204
655.392	0.08577	0.05552	0.02476	0.10009	0.01717	-0.0064
720.931	0.08088	0.06743	0.05076	0.11476	0.01292	0.00131
786.47	0.1108	0.03357	0.05928	0.09532	0.00353	0.0022
852.009	0.09771	0.01596	0.041	0.09704	0.01807	0.00062
917.548	0.08574	0.01144	0.05031	0.08161	0.0181	0.00585
983.088	0.08094	0.01027	0.0173	0.08487	0.00942	0.01538
1048.63	0.06494	0.01587	0.04137	0.09463	0.04972	0.00704
	0.05265	-0.0089	0.03957	0.06847	-0.00864	-0.02457
	0.06409	-0.03271	0.04345	0.08708	-0.00702	0.00017
	0.06934	-0.00419	0.04725	0.05803	0.01641	0.00678
	0.07262	-0.02378	0.03054	0.05391	-0.01149	-0.01303
	0.0636	-0.05448	0.03105	0.07765	0.02779	-0.01379
	0.07413	-0.04932	-0.00696	0.0823	0.03115	-0.00895
	0.07249	-0.05496	-0.02368	0.08442	0.02096	-0.01225
	0.07735	-0.0612	-0.01761	0.06073	0.04962	-0.01514

## Sheet: nucleus control
ms	acquisition1	acquisition2	acquisition3	acquisition4	acquisition5	acquisition6	acquisition7
0.001	1	1	1	1	1	1	1
0.002	0.97722	0.9096	0.81468	0.91907	0.9111	0.88573	0.69027
0.003	0.85828	0.89552	0.87089	0.86256	0.90608	0.781	0.82641
0.004	0.88442	0.86947	0.8062	0.90017	0.88266	0.90667	0.80552
0.005	0.8186	0.73921	0.84358	0.78793	0.76782	0.80856	0.77527
0.006	0.92375	0.70387	0.91967	0.85094	0.74062	0.78652	0.69531
0.007	0.81355	0.78681	0.81892	0.82239	0.78203	0.75675	0.81632
0.008	0.79808	0.84412	0.93107	0.88304	0.82115	0.75602	0.57862
0.009	0.77314	0.77878	0.82025	0.79935	0.74208	0.75749	0.76734
0.01	0.82026	0.73485	0.81071	0.71154	0.85482	0.77549	0.5779
0.011	0.87589	0.75921	0.75132	0.78872	0.72556	0.85192	0.74069
0.012	0.72914	0.74302	0.78711	0.76273	0.80044	0.76631	0.68523
0.013	0.76643	0.79906	0.75689	0.82515	0.81654	0.72993	0.6701
0.014	0.69725	0.78977	0.75424	0.72886	0.75421	0.82326	0.6204
0.015	0.81858	0.71035	0.79904	0.72945	0.80148	0.69172	0.75222
0.016	0.70912	0.66839	0.8229	0.76944	0.79437	0.78211	0.78247
0.018	0.75985	0.72807	0.73727	0.83304	0.72775	0.70862	0.69134
0.02	0.82849	0.71892	0.80965	0.7722	0.78079	0.73049	0.67658
0.022	0.71651	0.75384	0.78963	0.73892	0.72777	0.7303	0.67225
0.024	0.75258	0.70216	0.72894	0.81876	0.76301	0.70789	0.67658
0.026	0.71751	0.7168	0.71502	0.72386	0.70946	0.68162	0.70107
0.028	0.74408	0.68809	0.69606	0.76433	0.72306	0.77348	0.66685
0.03	0.74154	0.66282	0.73411	0.7413	0.78142	0.72828	0.59698
0.032	0.76769	0.70048	0.67923	0.80243	0.72065	0.70421	0.61643
0.036	0.73259	0.72767	0.70067	0.7389	0.77588	0.70286	0.68162
0.04	0.69714	0.7057	0.69477	0.75613	0.68526	0.70139	0.65371
0.044	0.73437	0.65793	0.71611	0.69468	0.6941	0.64802	0.59663
0.048	0.7361	0.65694	0.68668	0.72564	0.6804	0.65991	0.64038
0.052	0.7236	0.69893	0.67581	0.70375	0.72014	0.68361	0.61824
0.056	0.71951	0.6401	0.70637	0.7619	0.6864	0.6408	0.57916
0.06	0.71723	0.65423	0.71996	0.69155	0.71061	0.66018	0.62364
0.064	0.68635	0.63801	0.69828	0.69598	0.65879	0.67387	0.61067
0.072	0.70641	0.69166	0.7049	0.69511	0.67189	0.6483	0.63074
0.08	0.69866	0.6583	0.68785	0.66886	0.68939	0.69235	0.59769
0.088	0.67238	0.64037	0.68485	0.66493	0.66489	0.63972	0.61039
0.096	0.69775	0.66286	0.66613	0.6804	0.66608	0.65053	0.59218
0.10401	0.68129	0.62863	0.66964	0.66094	0.65439	0.62236	0.57093
0.11201	0.69644	0.62736	0.64328	0.67466	0.63755	0.59811	0.57426
0.12001	0.69419	0.63567	0.69338	0.68778	0.67072	0.61792	0.56553
0.12801	0.66234	0.63428	0.67685	0.66095	0.63612	0.63519	0.57561
0.14401	0.67676	0.59444	0.66164	0.66407	0.622	0.62204	0.55273
0.16001	0.66186	0.61986	0.62521	0.64545	0.62193	0.6145	0.56844
0.17601	0.6549	0.61741	0.63271	0.62368	0.61331	0.5901	0.53265
0.19201	0.63769	0.59463	0.65125	0.61807	0.58496	0.62134	0.50852
0.20801	0.64301	0.58629	0.62287	0.63182	0.58332	0.59204	0.5252
0.22401	0.64069	0.58788	0.61833	0.59744	0.59219	0.55505	0.53958
0.24001	0.63248	0.57949	0.61664	0.60446	0.58538	0.57058	0.47822
0.25601	0.61782	0.56473	0.61422	0.62903	0.59474	0.53466	0.50406
0.28801	0.63486	0.56016	0.59346	0.60028	0.56556	0.56342	0.49253
0.32002	0.59965	0.57772	0.58124	0.58057	0.54968	0.54282	0.48087
0.35202	0.60415	0.56446	0.59301	0.58017	0.5527	0.5428	0.45411
0.38402	0.58263	0.55483	0.57424	0.5583	0.53978	0.55131	0.45941
0.41602	0.58286	0.54488	0.57682	0.5623	0.53001	0.54214	0.44239
0.44802	0.58076	0.55395	0.56418	0.56234	0.53633	0.52578	0.43933
0.48002	0.57642	0.53881	0.55199	0.54194	0.51496	0.52132	0.44
0.51202	0.56402	0.52832	0.54966	0.54304	0.49258	0.51274	0.43624
0.57603	0.5523	0.52272	0.53432	0.52264	0.48128	0.51116	0.42447
0.64003	0.54745	0.51079	0.52449	0.51759	0.48507	0.47957	0.41217
0.70403	0.54342	0.4916	0.52449	0.50685	0.4572	0.49232	0.40067
0.76804	0.53307	0.50207	0.50505	0.5048	0.45242	0.45443	0.38111
0.83204	0.52142	0.49172	0.50359	0.49745	0.44867	0.45943	0.37351
0.89604	0.50667	0.49176	0.4815	0.47544	0.44096	0.4432	0.35453
0.96005	0.50666	0.47277	0.47911	0.47992	0.42416	0.43085	0.35823
1.02405	0.50863	0.45131	0.45499	0.45171	0.41613	0.43201	0.35887
1.15206	0.48878	0.45363	0.44261	0.45088	0.40968	0.42358	0.32576
1.28006	0.46961	0.44308	0.43182	0.43471	0.3858	0.4036	0.30972
1.40807	0.46224	0.42995	0.4154	0.42593	0.37475	0.39039	0.29437
1.53607	0.44597	0.41308	0.40084	0.40908	0.37031	0.38185	0.28622
1.66408	0.43439	0.4072	0.3999	0.39815	0.34482	0.37563	0.27298
1.79209	0.43577	0.38258	0.37916	0.38594	0.33561	0.3676	0.26722
1.92009	0.42624	0.38722	0.36334	0.37213	0.31874	0.35308	0.25937
2.0481	0.41466	0.37847	0.3526	0.36745	0.31559	0.34484	0.25435
2.30411	0.39323	0.36083	0.34261	0.34804	0.29749	0.33147	0.23458
2.56012	0.37636	0.34359	0.32568	0.33019	0.28263	0.31728	0.22155
2.81614	0.35639	0.32685	0.31208	0.32162	0.26702	0.29556	0.20887
3.07215	0.34539	0.31891	0.29367	0.30139	0.2566	0.28847	0.19596
3.32816	0.32897	0.30125	0.29082	0.29123	0.25349	0.27868	0.18974
3.58417	0.32218	0.29668	0.28353	0.27429	0.24942	0.2666	0.17294
3.84019	0.31393	0.28707	0.27161	0.27306	0.23392	0.25209	0.15844
4.0962	0.2996	0.26615	0.25849	0.25369	0.22148	0.25068	0.14738
4.60822	0.28395	0.2514	0.23621	0.23824	0.2026	0.23053	0.1414
5.12025	0.25507	0.23301	0.22863	0.22354	0.18859	0.21243	0.12721
5.63227	0.24403	0.22501	0.21641	0.21846	0.17552	0.20539	0.12569
6.1443	0.22276	0.21302	0.20174	0.20147	0.15636	0.18986	0.11402
6.65632	0.21233	0.20298	0.19641	0.18972	0.1425	0.1864	0.10098
7.16835	0.20131	0.19309	0.1859	0.18275	0.14268	0.18039	0.0975
7.68037	0.19779	0.18053	0.17619	0.17765	0.13074	0.17566	0.08986
8.1924	0.19165	0.17502	0.16182	0.17278	0.12373	0.16779	0.08168
9.21645	0.1766	0.15665	0.14293	0.16059	0.11606	0.16195	0.0731
10.2405	0.1659	0.15026	0.13034	0.1492	0.10041	0.15266	0.06504
11.2645	0.15264	0.13787	0.11446	0.14038	0.09812	0.14417	0.05729
12.2886	0.14445	0.12867	0.10474	0.13421	0.09762	0.12646	0.04815
13.3126	0.13682	0.11467	0.10681	0.13062	0.09173	0.12028	0.04366
14.3367	0.12734	0.10651	0.10223	0.12539	0.08428	0.1172	0.04073
15.3607	0.12771	0.09528	0.09706	0.11053	0.06495	0.10793	0.04247
16.3848	0.12112	0.08651	0.09196	0.10342	0.06318	0.10715	0.0405
18.4329	0.1039	0.0749	0.08086	0.09853	0.05451	0.09297	0.04431
20.481	0.09249	0.06129	0.08047	0.09531	0.05065	0.08375	0.04565
22.5291	0.08326	0.04544	0.07783	0.08439	0.04613	0.07972	0.03952
24.5772	0.08558	0.03366	0.07223	0.08406	0.0431	0.08621	0.03107
26.6253	0.08715	0.03357	0.05929	0.07628	0.0411	0.08663	0.03053
28.6734	0.09376	0.02725	0.05601	0.0667	0.0364	0.07417	0.03155
30.7215	0.08534	0.01933	0.05072	0.05658	0.03454	0.06667	0.02808
32.7696	0.0737	0.0134	0.03774	0.05607	0.03749	0.0609	0.02437
36.8658	0.05754	0.0098	0.029	0.04251	0.03731	0.05337	0.02038
40.962	0.04965	0.01827	0.01884	0.04453	0.03091	0.04935	0.01644
45.0582	0.05467	0.01961	0.01595	0.04613	0.00741	0.04681	0.01768
49.1544	0.06034	0.01384	0.02798	0.04019	-0.00109	0.04951	0.01595
53.2506	0.05903	0.00264	0.03365	0.03995	-0.01145	0.04286	0.01547
57.3468	0.05743	0.00767	0.03899	0.03347	-0.01536	0.03789	0.01087
61.443	0.0546	0.01721	0.03582	0.03366	-0.00425	0.0332	0.00773
65.5392	0.05004	0.0281	0.02281	0.04811	0.00798	0.03684	-0.00035
73.7316	0.04142	0.02055	0.0177	0.04521	0.01795	0.04761	0.00847
81.924	0.03728	0.01078	0.02088	0.03793	-0.0029	0.04907	0.00987
90.1164	0.02958	-0.0086	0.02583	0.03388	-0.00599	0.0351	0.01142
98.3088	0.03278	-0.0055	0.01678	0.0349	0.01051	0.03282	0.01203
106.501	0.01943	0.0021	0.01758	0.02689	0.0035	0.03829	0.00114
114.694	0.02527	-0.00355	0.02277	0.0281	0.00304	0.02565	0.00468
122.886	0.03093	0.00056	0.03682	0.03216	-0.00536	0.02423	-0.00485
131.078	0.03313	0.00111	0.03858	0.03253	-0.00637	0.02355	0.0034
147.463	0.01193	0.01888	0.04201	0.04022	-0.01197	0.02796	0.00927
163.848	0.00892	-0.00061	0.04098	0.04503	0.0069	0.04467	0.01206
180.233	0.00329	0.02006	0.01259	0.04386	0.01071	0.02171	0.00067
196.618	-0.00097	0.02354	0.00231	0.0241	0.00122	0.01804	0.00362
213.002	0.01046	0.00911	0.01126	0.02587	-0.00276	0.0364	0.00311
229.387	0.0197	0.00693	0.02425	0.02118	0.00168	0.02734	0.00177
245.772	0.00562	-0.00417	0.03314	0.00959	-0.0016	0.02273	-0.01571
262.157	-0.0045	0.01949	0.02216	0.01995	-0.00593	0.00792	-0.00403
294.926	0.00429	0.00024	0.01711	0.02062	-0.0147	0.01899	-0.0086
327.696	0.00589	0.00736	0.00524	0.01206	-0.00315	-0.0003	-0.00619
360.465	0.00529	-0.00742	0.02175	0.00671	-0.01241	0.00412	-7e-05
393.235	-0.00319	0.01875	0.02116	0.00708	-0.00679	-0.00792	0.01453
426.005	0.00305	0.01073	0.01022	0.00606	0.00117	6e-05	0.02034
458.774	0.01258	0.00141	0.00762	-0.00271	0.01477	-0.01707	0.01462
491.544	0.02108	-0.00128	0.01502	0.01988	0.00953	-0.03162	0.00728
524.313	-0.00195	-0.00787	0.01569	-0.00644	-0.00347	-0.01119	0.00512
589.853	0.00797	-0.00958	0.00899	-0.00718	-0.00331	0.00321	0.00811
655.392	-0.00146	0.00659	0.01393	0.00138	-0.00742	-0.00713	0.00485
720.931	0.008	-0.00561	0.00133	0.00489	-0.00211	-0.00565	-0.01029
786.47	0.01785	0.00265	0.02966	-0.00016	-0.00217	0.0003	-0.00653
852.009	7e-05	-0.01006	0.01178	0.00061	-0.00744	-0.00259	-0.0038
917.548	-0.00467	0.01863	-0.0029	0.00792	0.00063	-0.01108	0.0016
983.088	-0.02411	-0.01325	-0.02242	0.01565	-0.005	-0.00846	0.0045
1048.63	0.01053	0.00357	-0.00658	0.01102	0.00873	-0.00564	0.00546
1179.71	-0.01202	0.00085	5e-05	0.00708	0.00094	-0.01441	0.00676
1310.78	-0.00103	0.00472	-0.01609	0.01402	-0.00124	-0.00046	-0.00289
1441.86	-0.00118	-0.00646	-0.00067	-0.0079	0.00328	0.02321	-0.00194
1572.94	0.01516	0.00558	0.00354	-0.00931	0.00213	0.02038	0.00501
1704.02	-0.0077	-0.01046	-0.00587	-0.00134	-0.00244	0.02321	0.00674
1835.1	0.00731	-0.01755	0.00083	0.00253	0.00134	0.00964	0.00883
1966.18	0.02018	-0.01664	0.0021	-0.00171	-0.00117	0.00222	-0.00441
2097.25	0.00234	-0.0216	-0.0086	-0.00212	0.01155	-0.01328	-0.00426

## Sheet: nucleus torin 2h
ms	acquisition1	acquisition2
0.001	1	1
0.002	1.10002	0.88469
0.003	0.95518	0.79095
0.004	0.84005	0.84813
0.005	0.98585	0.84813
0.006	0.9009	0.85376
0.007	0.8004	0.83501
0.008	0.79899	0.70939
0.009	0.79568	0.84063
0.01	0.84711	0.68407
0.011	0.96506	0.7422
0.012	0.64517	0.74688
0.013	0.82871	0.72626
0.014	0.88155	0.83126
0.015	0.89382	0.76185
0.016	0.82871	0.70092
0.018	0.7792	0.70609
0.02	0.81175	0.66672
0.022	0.67373	0.70656
0.024	0.75983	0.74031
0.026	0.76738	0.68547
0.028	0.71949	0.60203
0.03	0.75323	0.61656
0.032	0.75653	0.67934
0.036	0.7237	0.70091
0.04	0.68334	0.66247
0.044	0.70764	0.68802
0.048	0.73583	0.647
0.052	0.71813	0.63224
0.056	0.73205	0.66458
0.06	0.70268	0.6463
0.064	0.67142	0.62752
0.072	0.65459	0.63561
0.08	0.68215	0.61358
0.088	0.6629	0.65612
0.096	0.65832	0.61018
0.10401	0.64155	0.59542
0.11201	0.65234	0.61323
0.12001	0.63734	0.5912
0.12801	0.63986	0.58777
0.14401	0.61553	0.58535
0.16001	0.59236	0.58567
0.17601	0.60328	0.55919
0.19201	0.60024	0.58142
0.20801	0.53553	0.55295
0.22401	0.5156	0.55512
0.24001	0.55565	0.54035
0.25601	0.56407	0.55008
0.28801	0.54328	0.53703
0.32002	0.53514	0.51263
0.35202	0.49388	0.51852
0.38402	0.48687	0.52432
0.41602	0.48337	0.51746
0.44802	0.46749	0.50636
0.48002	0.47462	0.49746
0.51202	0.45721	0.48366
0.57603	0.44193	0.47529
0.64003	0.42332	0.45606
0.70403	0.41316	0.44206
0.76804	0.41513	0.42993
0.83204	0.39793	0.41575
0.89604	0.39926	0.41132
0.96005	0.36686	0.41649
1.02405	0.38451	0.38723
1.15206	0.35048	0.38544
1.28006	0.34514	0.36595
1.40807	0.33076	0.34259
1.53607	0.31118	0.34402
1.66408	0.31151	0.33537
1.79209	0.29376	0.32468
1.92009	0.29235	0.307
2.0481	0.28023	0.30506
2.30411	0.25908	0.271
2.56012	0.25907	0.26275
2.81614	0.24033	0.25978
3.07215	0.22014	0.23945
3.32816	0.21877	0.23742
3.58417	0.21377	0.23433
3.84019	0.19068	0.22039
4.0962	0.19621	0.21344
4.60822	0.17061	0.2013
5.12025	0.17172	0.1906
5.63227	0.15732	0.1882
6.1443	0.15589	0.18759
6.65632	0.14051	0.17331
7.16835	0.13006	0.15688
7.68037	0.12921	0.14933
8.1924	0.12251	0.14567
9.21645	0.10773	0.12927
10.2405	0.09398	0.12036
11.2645	0.09703	0.12121
12.2886	0.09431	0.1179
13.3126	0.08804	0.10725
14.3367	0.0838	0.10653
15.3607	0.07633	0.09448
16.3848	0.06982	0.08511
18.4329	0.06264	0.08462
20.481	0.06231	0.07037
22.5291	0.05591	0.05706
24.5772	0.06139	0.05489
26.6253	0.05311	0.0581
28.6734	0.05698	0.0472
30.7215	0.05402	0.04748
32.7696	0.05359	0.05607
36.8658	0.04366	0.05647
40.962	0.03832	0.06246
45.0582	0.02651	0.06239
49.1544	0.03466	0.05321
53.2506	0.03359	0.04162
57.3468	0.04069	0.03671
61.443	0.04044	0.03422
65.5392	0.02972	0.03428
73.7316	0.03493	0.04961
81.924	0.04319	0.04424
90.1164	0.03711	0.05108
98.3088	0.0292	0.04286
106.501	0.01908	0.04855
114.694	0.02272	0.05302
122.886	0.00931	0.06058
131.078	0.0147	0.05539
147.463	0.01419	0.04028
163.848	0.02249	0.04125
180.233	0.02298	0.05446
196.618	0.01431	0.03815
213.002	0.01526	0.01862
229.387	0.00758	0.03192
245.772	0.01259	0.02403
262.157	0.00124	0.01634
294.926	0.00968	0.01249
327.696	0.02963	0.01788
360.465	0.01427	0.02927
393.235	0.0165	0.01041
426.005	0.0018	0.02862
458.774	0.00232	0.01871
491.544	0.00538	0.03987
524.313	0.01397	0.01543
589.853	0.00161	0.0109
655.392	-0.00055	0.00443
720.931	-0.00229	-0.01183
786.47	0.00789	-0.03549
852.009	0.01587	-0.02349
917.548	0.00669	-0.03398
983.088	0.01053	-0.03317
1048.63	0.0118	-0.02498
1179.71	0.00573
1310.78	0.00446
1441.86	0.01099
1572.94	-0.00428
1704.02	0.01594
1835.1	-0.00443
1966.18	0.0135
2097.25	1e-05

## Sheet: Sheet6
ms	acquisition1	acquisition2	acquisition3	acquisition4	acquisition5	acquisition6
0.001	1	1	1	1	1	1
0.002	0.96941	0.95132	0.83443	1.39349	1.0017	0.93149
0.003	0.80266	0.90911	0.86892	1.4429	0.98125	0.48237
0.004	0.68919	0.82878	0.62229	1.10411	0.95398	1.12941
0.005	0.92403	0.93964	0.66713	1.27351	1.11761	0.9542
0.006	0.94376	0.87768	0.48949	1.14822	0.79035	0.78293
0.007	0.8293	0.8888	0.89824	1.06882	0.83296	0.90853
0.008	0.69018	0.87133	0.73961	1.36703	1.04602	1.01129
0.009	0.8441	0.76297	0.78618	1.29115	0.99659	0.75629
0.01	0.88258	0.87269	0.72927	1.11646	1.1551	0.63069
0.011	0.65269	0.845	0.88104	1.4199	0.66934	0.37949
0.012	0.76911	0.72495	0.62578	1.13405	0.76649	0.79815
0.013	0.85397	0.74946	0.9483	1.35462	0.83808	0.77151
0.014	0.63986	0.78702	0.67063	1.08823	1.05454	0.8286
0.015	0.61519	0.72925	0.62061	1.18881	0.89944	0.53934
0.016	0.6961	0.87052	0.77928	1.24527	0.9625	0.79815
0.018	0.7168	0.76935	0.67061	0.85357	0.758	0.80968
0.02	0.74345	0.72442	0.76547	1.05297	0.77078	0.8478
0.022	0.69016	0.71891	0.79565	0.94092	0.88839	0.56413
0.024	0.81399	0.73934	0.74822	0.97444	0.85856	0.68973
0.026	0.86086	0.75482	0.67492	1.21001	0.92849	0.72018
0.028	0.75134	0.7869	0.78272	1.13143	0.92258	0.61361
0.03	0.66303	0.76664	0.62922	1.13408	0.85355	0.83626
0.032	0.71828	0.7284	0.81376	1.12702	0.76918	0.68783
0.036	0.83644	0.68411	0.71943	1.07282	0.85014	0.71177
0.04	0.72963	0.72854	0.82641	1.09399	0.80625	0.58046
0.044	0.6465	0.70353	0.69792	1.16943	0.82495	0.73841
0.048	0.71681	0.71381	0.71775	0.98547	0.83007	0.71748
0.052	0.71533	0.69227	0.71861	1.09361	0.75635	0.81168
0.056	0.6581	0.70804	0.60478	1.0914	0.88503	0.76493
0.06	0.76343	0.73067	0.71215	1.01812	0.83134	0.70308
0.064	0.63614	0.71942	0.79881	1.04238	0.74697	0.80109
0.072	0.6639	0.70483	0.75253	1.04591	0.79497	0.64088
0.08	0.69957	0.70792	0.69445	1.06863	0.7897	0.65563
0.088	0.65144	0.68401	0.68647	0.93187	0.83806	0.65081
0.096	0.68992	0.70611	0.64469	0.97902	0.85276	0.55477
0.10401	0.64197	0.71981	0.70333	0.97047	0.70298	0.56238
0.11201	0.65221	0.68496	0.64607	0.93899	0.75833	0.69607
0.12001	0.65323	0.73619	0.60144	1.02832	0.67672	0.6184
0.12801	0.68517	0.66454	0.6694	0.99915	0.67614	0.65932
0.14401	0.64032	0.6646	0.61238	0.89218	0.61691	0.54817
0.16001	0.62419	0.65296	0.68075	0.90112	0.7676	0.59034
0.17601	0.60014	0.65729	0.65466	0.99398	0.68397	0.59706
0.19201	0.5903	0.68767	0.62031	0.85287	0.64674	0.50887
0.20801	0.53601	0.64484	0.6027	0.84935	0.60775	0.53176
0.22401	0.59	0.65905	0.60686	0.87213	0.62959	0.48983
0.24001	0.57258	0.6553	0.57827	0.8343	0.6681	0.57571
0.25601	0.5859	0.64379	0.55255	0.78577	0.67268	0.57416
0.28801	0.56735	0.62528	0.59215	0.80647	0.64804	0.48687
0.32002	0.54588	0.62088	0.56521	0.88203	0.63606	0.53291
0.35202	0.51046	0.61825	0.55005	0.81718	0.58098	0.45874
0.38402	0.50543	0.61164	0.53608	0.83163	0.60309	0.51185
0.41602	0.47003	0.61082	0.60253	0.76948	0.56468	0.44161
0.44802	0.47716	0.60579	0.50427	0.71886	0.61891	0.37518
0.48002	0.51058	0.60064	0.53836	0.76849	0.60915	0.40462
0.51202	0.45816	0.60382	0.55205	0.71781	0.53191	0.43959
0.57603	0.4834	0.56994	0.51759	0.73118	0.53753	0.41666
0.64003	0.47269	0.57547	0.50716	0.70992	0.53834	0.35932
0.70403	0.43655	0.55779	0.4848	0.66337	0.54244	0.35909
0.76804	0.43703	0.54559	0.45878	0.63562	0.46585	0.32768
0.83204	0.41724	0.53807	0.45544	0.61359	0.48339	0.37556
0.89604	0.40852	0.53527	0.45	0.63816	0.4562	0.3507
0.96005	0.41365	0.53685	0.43026	0.58949	0.48137	0.32965
1.02405	0.40036	0.53579	0.41689	0.53283	0.41195	0.29266
1.15206	0.37457	0.51009	0.42401	0.55171	0.42519	0.29162
1.28006	0.36699	0.49971	0.40862	0.53927	0.42744	0.2763
1.40807	0.33673	0.48972	0.38193	0.52267	0.38702	0.26732
1.53607	0.32927	0.48682	0.40262	0.49503	0.39091	0.2181
1.66408	0.32941	0.47754	0.34039	0.46399	0.37208	0.25278
1.79209	0.34017	0.46683	0.34877	0.46436	0.34207	0.21928
1.92009	0.31861	0.44888	0.31779	0.42902	0.34437	0.20323
2.0481	0.30384	0.44298	0.33056	0.42023	0.33051	0.1941
2.30411	0.29076	0.43156	0.29557	0.39283	0.35695	0.19809
2.56012	0.27216	0.4156	0.30238	0.35512	0.30336	0.18282
2.81614	0.26524	0.40976	0.26872	0.35936	0.28136	0.17021
3.07215	0.26016	0.40507	0.27932	0.32769	0.28474	0.16558
3.32816	0.25786	0.39637	0.26863	0.31744	0.24989	0.16174
3.58417	0.2379	0.3873	0.24278	0.31662	0.25291	0.13555
3.84019	0.2415	0.37988	0.2436	0.28759	0.26381	0.15147
4.0962	0.21758	0.35927	0.24071	0.26711	0.2255	0.15123
4.60822	0.20643	0.34233	0.2304	0.23975	0.21255	0.10866
5.12025	0.18794	0.32831	0.21447	0.24001	0.20791	0.12924
5.63227	0.18151	0.30874	0.19582	0.21842	0.19941	0.10726
6.1443	0.17285	0.2922	0.17572	0.21091	0.19456	0.11637
6.65632	0.16963	0.28783	0.19031	0.2061	0.17611	0.11463
7.16835	0.15706	0.27369	0.1839	0.19339	0.18072	0.10146
7.68037	0.16274	0.26716	0.17778	0.1837	0.16508	0.10558
8.1924	0.16215	0.26548	0.17849	0.1644	0.15394	0.10396
9.21645	0.15101	0.24494	0.16609	0.16664	0.15714	0.08745
10.2405	0.13802	0.22388	0.14977	0.1455	0.14895	0.0659
11.2645	0.1336	0.21808	0.13851	0.15268	0.13135	0.05718
12.2886	0.1219	0.20496	0.12591	0.13391	0.12901	0.05211
13.3126	0.10779	0.18743	0.11493	0.12688	0.10484	0.06186
14.3367	0.11264	0.18146	0.12429	0.12054	0.10105	0.05559
15.3607	0.11062	0.17423	0.10135	0.1426	0.10566	0.04609
16.3848	0.09542	0.16143	0.08859	0.1473	0.09534	0.0433
18.4329	0.08685	0.15756	0.07324	0.08896	0.07454	0.04873
20.481	0.08807	0.15106	0.07875	0.08639	0.08376	0.04716
22.5291	0.08708	0.15018	0.07519	0.06231	0.07485	0.02997
24.5772	0.0894	0.14079	0.06286	0.0546	0.08251	0.01307
26.6253	0.08136	0.14087	0.04973	0.05546	0.07522	0.02585
28.6734	0.08617	0.13397	0.05177	0.0676	0.06124	0.03151
30.7215	0.07969	0.12721	0.04765	0.07576	0.06885	0.02983
32.7696	0.09199	0.12052	0.02649	0.06736	0.07073	0.02013
36.8658	0.07143	0.11278	0.02372	0.04957	0.06783	0.04115
40.962	0.06178	0.09896	0.01398	0.04204	0.0568	0.02689
45.0582	0.05238	0.09372	-0.00675	0.04452	0.05744	0.02968
49.1544	0.04429	0.09925	-0.00985	0.04015	0.0452	0.02056
53.2506	0.04732	0.09743	0.0047	0.0405	0.03954	0.01204
57.3468	0.03971	0.09761	-0.00587	0.02903	0.03889	0.01562
61.443	0.05077	0.08722	-0.00477	0.03409	0.03395	0.02235
65.5392	0.04036	0.08365	-0.01331	0.03489	0.03344	0.0269
73.7316	0.05	0.06581	-0.00376	0.02046	0.03374	0.01334
81.924	0.03404	0.06478	0.00696	0.04004	0.0497	0.01019
90.1164	0.03638	0.06559	0.00698	0.0421	0.04037	0.01884
98.3088	0.02242	0.05776	0.00712	0.05673	0.02205	0.01748
106.501	0.01266	0.04353	0.00696	0.02851	0.00222	0.01794
114.694	0.0106	0.04358	0.00303	0.0249	0.008	0.00702
122.886	0.02078	0.04918	0.00097	0.01579	0.0109	0.00398
131.078	0.01996	0.03669	-0.00812	0.01789	-0.00266	0.02637
147.463	0.0234	0.02322	0.00271	0.02318	0.018	0.01212
163.848	0.01843	0.00889	-0.00262	0.02758	0.01528	0.01583
180.233	0.01322	0.01745	0.01616	0.02458	0.02367	0.00617
196.618	0.01534	0.00617	0.01962	0.01515	0.01191	0.01534
213.002	0.01727	0.00031	-0.00228	0.01817	0.02048	0.01466
229.387	0.01697	0.02417	-0.00245	0.02809	0.00166	0.01168
245.772	0.02641	0.03225	-0.00555	0.02437	-0.00483	0.0087
262.157	0.0047	0.03277	-0.01058	0.0292	0.00215	0.01655
294.926	-7e-05	0.00502	-0.00771	0.00292	0.01124	0.0092
327.696	-0.00806	-0.02903	0.00398	0.03266	0.01889	0.0128
360.465	-0.00252	-0.0188	-0.00266	0.03412	0.01009	0.01865
393.235	0.01437	-0.00716	-0.00203	0.01687	0.00991	0.00704
426.005	0.01104	0.02429	0.00862	0.02619	-0.00356	0.00533
458.774	0.00893	0.01567	-0.00213	0.01098	-0.00218	0.00684
491.544	0.01365	0.02816	0.00571	0.0117	0.00299	-0.01155
524.313	0.00345	0.01948	0.00657	0.01916	-0.00669	-0.00019
589.853	0.00639	-0.00592	-0.00417	0.03879	-0.01193	0.00807
655.392	0.01394	0.01177	-0.00441	0.02283	-0.00176	0.00493
720.931	0.01812	0.02007	-0.01326	0.02863	-0.00157	-0.00579
786.47	-0.00053	0.01888	0.00272	0.01243	-0.02043	0.00252
852.009	0.00191	0.00349	0.00458	0.013	-0.0018	0.00076
917.548	0.00042	0.02872	0.00333	0.01441	-0.01214	0.01063
983.088	0.00506	0.00821	-0.00865	0.01383	-0.01164	0.00926
1048.63	0.0009	0.02759	-0.00418	0.01535	-0.02573	-0.00123
1179.71	0.02112	0.03184	0.00269	0.02193	-0.01942	-0.00071
1310.78	-0.00436	0.0171	-0.00759	0.02934	0.01013	0.00591
1441.86	0.01259	0.0004	-0.0116	0.02486	0.01998	-0.00464
1572.94	0.00736	0.00963	0.0039	0.01892	0.00357	-0.00396
1704.02	0.01447	0.02016	0.01337	0.00986	0.01614	-0.00754
1835.1	0.01698	0.02008	0.00309	0.00633	0.01023	-0.00138
1966.18	0.009	0.01148	0.00044	0.01786	0.01342	0.00935
2097.25	0.00628	0.02708	0.00607	0.01274	0.01458	0.00356
