# Supplementary material for: Cap-dependent translation initiation monitored in living cells
Source: Nat Commun. 2022 Nov 2;13:6558. doi: 10.1038/s41467-022-34052-8 (PMC9630388; doi:10.1038/s41467-022-34052-8)
Supplement: Supplementary file 12 — Source data [file 41467_2022_34052_MOESM12_ESM.zip › Data_Source copy/Fig.S6b.xlsx]

## Sheet: BrdU assay
hours	WT		Halo-eIF4E/Halo-eIF4E
24	0.268525	0.050696	0.30475	0.034343
48	0.636725	0.025371	0.592575	0.095331
72	0.85885	0.116088	0.840025	0.050238
96	0.987575	0.140032	0.9075	0.052828
