# Supplementary material for: Cap-dependent translation initiation monitored in living cells
Source: Nat Commun. 2022 Nov 2;13:6558. doi: 10.1038/s41467-022-34052-8 (PMC9630388; doi:10.1038/s41467-022-34052-8)
Supplement: Supplementary file 12 — Source data [file 41467_2022_34052_MOESM12_ESM.zip › Data_Source copy/Fig.S6d,e.xlsx]

## Sheet: Suppl. 6d vehicle
ms	Halo_4E (Cyto) + Torin-1											Halo_4E (Cyto)
0.001	1	1	1	1	1	1	1	1	1			1	1	1	1	1	1	1.00001	1
0.002	0.9462	0.8395	1.04147	1.00231	0.97365	0.97005	0.97071	0.99403	0.98962			0.9453	0.92872	0.93714	0.9354	0.99139	1.1687	0.76735	1.02324
0.003	1.00232	0.89844	1.03344	0.92609	0.92486	1.09268	0.96085	0.976	0.8544			1.0117	1.02891	0.92057	1.01938	1.03454	1.06302	0.8091	0.78565
0.004	0.97305	0.88878	0.97836	0.97605	0.96008	0.98965	0.97544	0.84222	0.91969			1.08701	1.01127	0.90072	0.89777	0.97286	1.07259	0.91729	0.98038
0.005	0.93451	0.93952	0.85924	1.00587	0.98376	0.99088	1.01965	1.02493	0.90751			0.98546	0.96305	0.88998	1.08292	0.88749	0.9477	0.85203	1.08187
0.006	0.91347	0.93668	0.91776	0.91958	0.97906	1.06865	1.03356	0.84424	0.83359			1.08239	1.13474	0.89999	0.82495	0.86706	1.13235	0.85634	0.91701
0.007	0.92224	0.96006	1.03869	0.89101	0.97454	0.94688	0.94185	0.8951	0.88288			1.13811	1.09028	0.91019	0.99655	0.9922	0.9293	0.8095	0.83803
0.008	0.90609	0.92685	0.93367	0.89542	0.98607	0.93332	0.93134	0.82662	0.87992			1.07421	0.9975	0.89253	0.91902	0.94179	1.18136	0.78632	0.91059
0.009	0.86006	0.87851	1.03599	0.96981	0.89684	0.97362	0.98822	0.93795	0.89037			1.08591	1.0144	0.95259	0.80832	0.91174	1.0454	0.75357	0.97169
0.01	0.91383	0.83524	0.88179	0.98503	0.98192	1.05053	1.06319	0.82758	0.90764			1.09227	0.90649	0.91726	0.96615	0.97596	1.0029	0.78055	0.85087
0.011	0.96817	0.89004	0.95867	0.97118	0.98804	0.98102	1.0114	0.91414	0.92271			1.11208	0.98894	0.88412	0.87233	0.93533	0.90145	0.81106	0.97144
0.012	0.91893	0.86479	0.93147	0.99376	0.90757	0.96142	0.97919	0.86487	0.74594			1.01693	1.10552	0.89523	0.83475	0.94648	1.09522	0.6754	0.96165
0.013	0.84589	0.89028	0.92615	0.90291	0.98094	0.9258	0.95873	0.89264	0.90873			0.98793	1.03642	0.85116	0.96395	0.88023	1.12291	0.87283	0.89936
0.014	0.87144	0.82347	0.89849	0.94683	0.96151	1.02551	0.94516	0.90692	0.89408			1.04848	0.99676	0.94075	0.77249	0.98283	1.09718	0.84995	0.96548
0.015	0.79276	0.91691	0.99271	0.99237	0.86596	0.95797	0.89212	0.92787	0.83063			1.08257	1.07512	0.8874	0.79143	0.77494	1.10499	0.81504	0.9091
0.016	0.86822	0.90863	1.02077	0.99028	0.88388	0.99236	0.9336	0.88249	0.85488			0.98971	0.98236	0.93001	0.83431	0.93428	1.05028	0.76908	0.93554
0.018	0.8806	0.90027	0.98439	0.9343	0.90107	0.94266	0.91088	0.87864	0.87646			1.00923	0.95421	0.8295	0.90533	0.89695	0.99717	0.71449	0.84501
0.02	0.83537	0.91643	0.95817	0.92438	0.97448	0.91783	0.93375	0.87152	0.82476			1.00478	1.03452	0.83818	0.93018	0.97798	0.95114	0.75641	0.91682
0.022	0.91325	0.81314	0.9361	0.91335	0.93429	0.9333	0.94068	0.86795	0.87408			0.92333	0.93587	0.88386	0.9359	0.88193	1.07582	0.67819	0.8643
0.024	0.87385	0.7883	0.91649	0.91538	0.94463	0.99147	0.93378	0.85837	0.84651			0.94708	0.96843	0.82917	0.86715	0.97693	1.05425	0.76562	0.92223
0.026	0.88449	0.8499	0.95319	0.96448	0.95248	0.92621	0.92224	0.90768	0.84065			0.86761	0.96352	0.86301	0.82655	0.92859	1.02582	0.66773	0.93652
0.028	0.86524	0.87551	0.98525	0.85303	0.92127	0.93589	0.99154	0.89544	0.83115			1.06767	0.98857	0.90055	0.82413	0.85826	0.95263	0.64126	0.92961
0.03	0.87774	0.88785	0.93978	0.86227	0.88849	0.9471	0.91351	0.86892	0.92095			1.01437	0.94487	0.88853	0.9177	0.90671	0.92726	0.72568	0.82461
0.032	0.90668	0.87054	0.91572	0.89363	0.91429	0.92968	0.89531	0.86801	0.84545			0.98588	1.02401	0.83181	0.95811	0.82438	1.05305	0.72847	0.86436
0.036	0.83297	0.83608	0.94891	0.93372	0.89251	0.90194	0.90661	0.83262	0.80766			1.02976	0.95095	0.81063	0.90294	0.8643	1.00137	0.73823	0.86267
0.04	0.83523	0.87501	0.96045	0.88801	0.90118	0.92733	0.94251	0.90915	0.82111			1.06335	0.99891	0.87272	0.92123	0.87634	0.99982	0.71795	0.88765
0.044	0.86234	0.8606	0.91074	0.86132	0.8916	0.92899	0.87791	0.89967	0.86014			0.98449	0.9377	0.88068	0.95489	0.97131	0.95532	0.68544	0.93134
0.048	0.86496	0.88327	0.90191	0.86347	0.87341	0.87783	0.89459	0.85139	0.79498			0.9935	1.02229	0.86273	0.85149	0.89496	1.06177	0.71988	0.85001
0.052	0.87385	0.85311	0.88153	0.85922	0.89627	0.89028	0.92448	0.87962	0.83916			0.99095	0.93665	0.81772	0.96994	0.91199	1.02549	0.65447	0.87418
0.056	0.83082	0.81301	0.89022	0.88053	0.8941	0.93871	0.88334	0.85946	0.83562			1.00262	0.95413	0.83909	0.79239	0.89078	1.02687	0.72621	0.93604
0.06	0.8672	0.81879	0.87629	0.8674	0.86412	0.89909	0.85617	0.81519	0.84457			0.9532	1.02578	0.8773	0.80359	0.83565	1.00298	0.79874	0.87142
0.064	0.82001	0.81729	0.89254	0.84315	0.8779	0.90693	0.88568	0.80229	0.82923			1.01127	0.99207	0.87213	0.92373	0.84813	1.02821	0.71355	0.85347
0.072	0.85546	0.81836	0.91853	0.86835	0.86488	0.88245	0.86203	0.83521	0.84576			0.93919	0.97434	0.86041	0.92538	0.94379	1.06673	0.70632	0.86367
0.08	0.80766	0.82777	0.88276	0.85488	0.86426	0.86269	0.89016	0.81745	0.79917			0.9458	0.99243	0.8155	0.89789	0.91034	0.9963	0.7345	0.89856
0.088	0.7979	0.78431	0.88319	0.85288	0.85185	0.89685	0.87149	0.80459	0.80485			0.9655	0.91474	0.81943	0.82853	0.95597	0.94642	0.74388	0.91706
0.096	0.80476	0.76713	0.8906	0.84985	0.84617	0.85429	0.86703	0.78306	0.77333			0.96271	0.95941	0.86117	0.93647	0.83503	0.99555	0.67819	0.86023
0.10401	0.78474	0.78612	0.84827	0.83318	0.84217	0.87319	0.84635	0.74579	0.75879			0.98859	0.99022	0.83543	0.85986	0.86655	1.01416	0.72276	0.8578
0.11201	0.81985	0.78643	0.85302	0.82141	0.83429	0.83826	0.825	0.81829	0.78508			0.93845	0.96415	0.85802	0.86346	0.84813	0.98781	0.72557	0.83482
0.12001	0.80155	0.74499	0.8544	0.81876	0.8255	0.84525	0.81459	0.75781	0.74265			0.9926	0.94473	0.80922	0.84614	0.92095	0.99702	0.67641	0.85686
0.12801	0.78949	0.76163	0.82504	0.80733	0.85646	0.85468	0.79929	0.78397	0.77878			0.92301	0.95416	0.78483	0.8969	0.8902	1.01784	0.68113	0.85085
0.14401	0.77122	0.74094	0.83917	0.78556	0.81223	0.81959	0.82963	0.7711	0.73564			0.96716	0.93271	0.79823	0.8221	0.86521	0.9933	0.65635	0.83441
0.16001	0.74194	0.72788	0.81796	0.77482	0.81927	0.78342	0.7738	0.76889	0.73734			0.91161	0.94255	0.79899	0.92773	0.82874	0.96422	0.69017	0.85723
0.17601	0.72597	0.74524	0.80388	0.78593	0.80123	0.78871	0.75652	0.72413	0.7184			0.95201	0.93941	0.79459	0.82855	0.87394	0.9786	0.69541	0.83248
0.19201	0.74066	0.74534	0.80726	0.75981	0.79778	0.77395	0.78877	0.72258	0.71412			0.94063	0.9432	0.78564	0.88707	0.86313	0.9628	0.69938	0.83472
0.20801	0.71724	0.69517	0.78408	0.75281	0.79193	0.7608	0.77319	0.71478	0.70565			0.95949	0.93659	0.79492	0.85452	0.85426	1.01437	0.69836	0.85215
0.22401	0.68897	0.70656	0.76281	0.73888	0.77827	0.74994	0.75108	0.68595	0.69462			0.96884	0.92086	0.78688	0.81963	0.86077	0.96423	0.65553	0.78773
0.24001	0.66783	0.67185	0.76232	0.75855	0.76194	0.75691	0.70507	0.70943	0.71008			0.94797	0.93741	0.73734	0.84559	0.87359	0.97584	0.65957	0.85896
0.25601	0.67772	0.67853	0.73669	0.71221	0.75362	0.73232	0.71168	0.68084	0.67602			0.93044	0.92953	0.76597	0.84105	0.84097	0.96261	0.68891	0.80948
0.28801	0.66518	0.64335	0.7547	0.70843	0.74199	0.71687	0.68526	0.6685	0.67261			0.96319	0.90837	0.76919	0.8378	0.85318	0.99496	0.66935	0.81172
0.32002	0.64415	0.64603	0.73277	0.68462	0.72365	0.6883	0.67459	0.63678	0.62801			0.91279	0.90455	0.76405	0.80027	0.83706	0.98812	0.6585	0.80812
0.35202	0.62568	0.61641	0.72448	0.66899	0.71874	0.67041	0.66973	0.63834	0.63137			0.94508	0.9046	0.7514	0.80787	0.85132	0.96469	0.66146	0.80997
0.38402	0.5926	0.60203	0.68788	0.68156	0.70344	0.65701	0.655	0.619	0.61567			0.93596	0.89876	0.733	0.82257	0.84577	0.95007	0.62911	0.81325
0.41602	0.57842	0.58793	0.68625	0.64752	0.70213	0.6431	0.61461	0.62769	0.5913			0.88823	0.8766	0.75175	0.79238	0.81651	0.96224	0.63134	0.81272
0.44802	0.56537	0.58585	0.67122	0.63786	0.68351	0.62179	0.61432	0.59043	0.57858			0.93605	0.90041	0.75009	0.78484	0.83421	0.9308	0.63066	0.78792
0.48002	0.54797	0.56917	0.65732	0.61517	0.66582	0.60864	0.59464	0.58571	0.56959			0.93946	0.88086	0.75015	0.7884	0.82958	0.93313	0.63378	0.79342
0.51202	0.52841	0.55643	0.64315	0.61186	0.67136	0.59771	0.59246	0.58052	0.55791			0.93245	0.88555	0.72988	0.78532	0.83373	0.95382	0.63405	0.77985
0.57603	0.51469	0.53127	0.62211	0.57654	0.64527	0.56954	0.5689	0.54983	0.54948			0.89713	0.84557	0.72309	0.78513	0.81309	0.93567	0.6179	0.76991
0.64003	0.49729	0.50736	0.60825	0.5534	0.63514	0.54683	0.53726	0.52713	0.52122			0.91397	0.85764	0.70945	0.76065	0.79801	0.93664	0.60136	0.76231
0.70403	0.46451	0.48913	0.59678	0.54218	0.61147	0.52438	0.52173	0.5037	0.48201			0.9102	0.83998	0.6897	0.736	0.81121	0.9229	0.60542	0.77177
0.76804	0.45266	0.47878	0.58118	0.52204	0.59252	0.49912	0.51089	0.48771	0.47913			0.87917	0.84954	0.68598	0.763	0.78046	0.93009	0.58898	0.75355
0.83204	0.43444	0.46652	0.57248	0.51053	0.5848	0.48743	0.4888	0.4774	0.47231			0.89092	0.82422	0.66199	0.74483	0.78369	0.93219	0.57017	0.7394
0.89604	0.42878	0.44453	0.55236	0.48875	0.56849	0.47415	0.46445	0.46316	0.44876			0.91891	0.83031	0.65598	0.72188	0.76128	0.9204	0.57871	0.73752
0.96005	0.39516	0.43809	0.53601	0.48087	0.56162	0.45505	0.45881	0.44841	0.44204			0.897	0.80551	0.65741	0.70946	0.77387	0.89875	0.56754	0.71383
1.02405	0.39031	0.42263	0.52222	0.47113	0.56845	0.42889	0.44299	0.44135	0.42501			0.85908	0.80214	0.65544	0.72013	0.76629	0.89407	0.54825	0.73307
1.15206	0.36236	0.40539	0.50172	0.45074	0.53952	0.4126	0.41256	0.41317	0.4113			0.86332	0.80301	0.63259	0.7044	0.74453	0.88428	0.54061	0.70287
1.28006	0.34074	0.37561	0.48385	0.42202	0.52403	0.38588	0.39522	0.39045	0.40057			0.86618	0.78097	0.6269	0.69995	0.75036	0.89617	0.53094	0.70241
1.40807	0.31568	0.36208	0.46255	0.4133	0.51563	0.3585	0.3724	0.36918	0.38289			0.87109	0.76779	0.60921	0.66521	0.72096	0.87172	0.5284	0.68789
1.53607	0.30106	0.34198	0.45253	0.39641	0.50333	0.34219	0.36545	0.34878	0.36576			0.85537	0.76787	0.60314	0.66083	0.73103	0.86867	0.50579	0.66593
1.66408	0.29184	0.33303	0.43554	0.38533	0.49044	0.32434	0.35208	0.32891	0.35561			0.84763	0.7581	0.60186	0.66932	0.71287	0.87194	0.50639	0.65317
1.79209	0.27789	0.3161	0.41196	0.38431	0.4757	0.32119	0.33695	0.31919	0.34071			0.84283	0.74724	0.58792	0.64705	0.7095	0.86077	0.50358	0.66142
1.92009	0.26382	0.30162	0.40727	0.37601	0.4647	0.30807	0.32457	0.30822	0.32586			0.84746	0.73152	0.5738	0.6369	0.70387	0.84053	0.48787	0.64
2.0481	0.24664	0.29115	0.40148	0.36606	0.45892	0.29899	0.32309	0.29764	0.32307			0.82626	0.72409	0.56907	0.64282	0.70174	0.83813	0.48909	0.63324
2.30411	0.24337	0.2735	0.37225	0.35426	0.44296	0.27692	0.30464	0.27686	0.30302			0.82962	0.72165	0.55311	0.609	0.69426	0.82168	0.47974	0.62149
2.56012	0.22189	0.2628	0.36262	0.33931	0.4311	0.26099	0.28339	0.25711	0.28533			0.81669	0.70905	0.53506	0.60537	0.67992	0.82067	0.47233	0.60493
2.81614	0.21544	0.24806	0.34215	0.33248	0.42102	0.25533	0.25915	0.24628	0.26866			0.81413	0.69381	0.53904	0.59448	0.66874	0.80211	0.46353	0.59452
3.07215	0.20257	0.23245	0.33374	0.32374	0.41016	0.23934	0.24907	0.23367	0.23884			0.81319	0.67848	0.52368	0.58599	0.66474	0.79013	0.44406	0.5801
3.32816	0.19224	0.2227	0.32527	0.31286	0.39867	0.22322	0.23204	0.21685	0.22516			0.80322	0.66807	0.52146	0.57001	0.65086	0.78711	0.44075	0.56892
3.58417	0.18099	0.20867	0.31608	0.30648	0.39102	0.20544	0.22761	0.19888	0.21655			0.80424	0.66485	0.50749	0.56493	0.65823	0.78125	0.44214	0.55408
3.84019	0.16342	0.19755	0.31772	0.29925	0.38035	0.19943	0.21404	0.19612	0.20686			0.80055	0.65642	0.50196	0.54921	0.65662	0.76767	0.43605	0.5487
4.0962	0.15858	0.19226	0.30717	0.29203	0.37384	0.18871	0.21896	0.19149	0.20784			0.79347	0.64119	0.50192	0.53625	0.64068	0.77176	0.42449	0.5423
4.60822	0.14933	0.16776	0.28663	0.26803	0.35846	0.17725	0.19901	0.1859	0.20019			0.78417	0.63448	0.48855	0.53689	0.62853	0.76124	0.42007	0.53648
5.12025	0.14075	0.15161	0.27769	0.2607	0.35231	0.17686	0.18719	0.18807	0.19081			0.77327	0.63021	0.47755	0.5374	0.61886	0.76223	0.40936	0.51662
5.63227	0.12661	0.1457	0.26253	0.25201	0.33492	0.16506	0.18564	0.16967	0.17563			0.77315	0.62343	0.48239	0.53043	0.61477	0.75275	0.39702	0.51763
6.1443	0.12573	0.13895	0.25534	0.24902	0.3311	0.15469	0.18759	0.15531	0.16586			0.77196	0.61895	0.46673	0.52982	0.61221	0.73734	0.38499	0.50626
6.65632	0.10759	0.13158	0.2516	0.24096	0.32974	0.15062	0.1681	0.15257	0.16303			0.76087	0.60615	0.46742	0.53569	0.61369	0.74033	0.37597	0.50099
7.16835	0.0975	0.12099	0.24224	0.2338	0.33015	0.14678	0.16006	0.14449	0.15964			0.75191	0.60437	0.45911	0.52255	0.60485	0.73158	0.37338	0.49613
7.68037	0.09506	0.10824	0.23606	0.23271	0.33413	0.14691	0.14519	0.13292	0.16089			0.75577	0.59259	0.44223	0.52473	0.60131	0.73915	0.37674	0.48594
8.1924	0.07939	0.11056	0.23302	0.22971	0.33079	0.14544	0.14234	0.12576	0.15208			0.75101	0.59143	0.44273	0.51497	0.59677	0.7184	0.37717	0.47738
9.21645	0.06887	0.1096	0.23406	0.21975	0.32471	0.14506	0.13457	0.12323	0.13568			0.75271	0.57347	0.43037	0.50818	0.58524	0.71513	0.36395	0.47708
10.2405	0.06414	0.11248	0.23869	0.21123	0.33156	0.1439	0.11721	0.1124	0.1246			0.74537	0.56149	0.4269	0.49891	0.57625	0.70548	0.3648	0.47109
11.2645	0.05863	0.1162	0.23184	0.20059	0.3359	0.1368	0.11446	0.11676	0.11013			0.74538	0.54983	0.41838	0.48341	0.56593	0.70068	0.35029	0.47004
12.2886	0.04646	0.11649	0.21168	0.18184	0.32748	0.13037	0.1068	0.11145	0.11316			0.73658	0.53106	0.41122	0.47703	0.56727	0.69155	0.33955	0.45243
13.3126	0.05661	0.10499	0.19326	0.18668	0.31676	0.12368	0.09585	0.11856	0.1101			0.72558	0.5196	0.41545	0.4694	0.56353	0.67775	0.33265	0.43816
14.3367	0.05335	0.09663	0.18128	0.19253	0.31038	0.12009	0.08301	0.12573	0.10911			0.72617	0.51733	0.4041	0.46134	0.55703	0.6735	0.3236	0.4288
15.3607	0.05085	0.09707	0.17478	0.19201	0.30681	0.11031	0.08665	0.11377	0.11139			0.72158	0.5138	0.40223	0.45488	0.55179	0.67452	0.3251	0.4108
16.3848	0.04563	0.08891	0.16961	0.19621	0.30315	0.11437	0.08293	0.11866	0.11377			0.71517	0.51177	0.40563	0.45257	0.55576	0.65892	0.308	0.40233
18.4329	0.03453	0.07712	0.16708	0.18079	0.30224	0.10788	0.067	0.10272	0.1039			0.71327	0.49407	0.39597	0.4389	0.55142	0.64291	0.31187	0.39943
20.481	0.02888	0.05711	0.15736	0.1713	0.29732	0.09583	0.06707	0.10388	0.09134			0.71397	0.47319	0.38893	0.42524	0.54483	0.64563	0.30901	0.39929
22.5291	0.02855	0.05752	0.15494	0.16866	0.31178	0.08807	0.06395	0.08677	0.08281			0.70053	0.45841	0.38133	0.41734	0.5378	0.63824	0.3167	0.38786
24.5772	0.02825	0.04195	0.15425	0.16484	0.31823	0.09096	0.0781	0.08434	0.07924			0.69766	0.45835	0.36046	0.40307	0.53701	0.62498	0.30939	0.37098
26.6253	0.0211	0.03386	0.15148	0.16722	0.31262	0.077	0.07764	0.07796	0.07611			0.69402	0.45185	0.3439	0.39662	0.52817	0.60982	0.2998	0.35893
28.6734	0.04251	0.04656	0.15025	0.16942	0.29451	0.07792	0.08349	0.07867	0.07024			0.69435	0.43912	0.32936	0.39121	0.52909	0.60435	0.29281	0.35165
30.7215	0.03969	0.06188	0.14558	0.17017	0.28436	0.06543	0.0905	0.07409	0.06649			0.68899	0.42673	0.31136	0.3756	0.53096	0.58585	0.28404	0.3433
32.7696	0.03835	0.05093	0.14367	0.16913	0.27617	0.06442	0.10465	0.06088	0.05848			0.68167	0.41474	0.29684	0.3636	0.52855	0.57619	0.28845	0.33489
36.8658	0.0338	0.02152	0.13324	0.15529	0.2772	0.05835	0.09427	0.06001	0.0751			0.67043	0.40566	0.27369	0.35241	0.51506	0.56624	0.2773	0.31251
40.962	0.01785	0.0304	0.13665	0.1564	0.2614	0.03531	0.07478	0.05266	0.07118			0.65972	0.3946	0.25838	0.34014	0.49806	0.56265	0.26287	0.30294
45.0582	0.02586	0.03554	0.12665	0.14433	0.25496	0.03228	0.08033	0.05094	0.05927			0.64505	0.38443	0.24979	0.32569	0.49648	0.55919	0.25719	0.29188
49.1544	0.02018	0.02643	0.13114	0.14017	0.26507	0.04626	0.05777	0.04616	0.05923			0.64559	0.38376	0.22514	0.31116	0.47292	0.55143	0.24661	0.27486
53.2506	0.01581	0.02309	0.13746	0.13633	0.26154	0.04321	0.06672	0.03784	0.05754			0.63744	0.39439	0.21208	0.2942	0.47251	0.55512	0.23485	0.26812
57.3468	0.01023	0.0261	0.12796	0.12743	0.25698	0.02978	0.05801	0.02126	0.05884			0.61793	0.39525	0.2034	0.28933	0.4648	0.54993	0.22984	0.2553
61.443	0.01767	0.00652	0.10804	0.13901	0.24473	0.04983	0.07098	0.02194	0.04852			0.6135	0.39358	0.18969	0.29408	0.45395	0.55578	0.21777	0.24223
65.5392	0.011	0.00303	0.13089	0.14871	0.24756	0.04797	0.07808	0.01417	0.05459			0.61015	0.39035	0.16408	0.28364	0.43715	0.54457	0.21612	0.23762
73.7316	0.02418	-0.00243	0.13476	0.14464	0.25364	0.05046	0.07794	-0.01325	0.02108			0.60904	0.37961	0.15433	0.26109	0.43525	0.52785	0.21739	0.24074
81.924	0.00505	-0.012	0.14335	0.14558	0.24907	0.05759	0.0555	0.00349	0.03982			0.60162	0.35137	0.13865	0.25859	0.43378	0.5042	0.20255	0.24152
90.1164	0.00486	-0.00956	0.12328	0.1256	0.2595	0.04398	0.05729	0.00179	0.05178			0.57665	0.33319	0.13238	0.24775	0.42398	0.49541	0.19792	0.22238
98.3088	0.02578	0.00345	0.11614	0.13385	0.24921	0.03409	0.05376	0.01638	0.04895			0.55864	0.32565	0.11887	0.22069	0.39934	0.48349	0.18151	0.21604
106.501	0.02569	-0.00063	0.11713	0.14004	0.24248	0.02346	0.05555	-0.01444	0.04479			0.55182	0.31169	0.1008	0.19505	0.37948	0.47032	0.17514	0.22941
114.694	0.02581	0.02739	0.13574	0.15306	0.24381	0.03306	0.06143	-0.01259	0.02726			0.53278	0.30471	0.09468	0.18722	0.38082	0.46214	0.16375	0.2371
122.886	0.01754	0.04265	0.1141	0.15821	0.24353	0.01287	0.06103	-0.0113	0.03665			0.52153	0.3079	0.07085	0.17495	0.36592	0.44998	0.16294	0.24751
131.078	0.01082	0.03883	0.11235	0.15388	0.22297	0.01783	0.04227	0.00134	0.0223			0.50242	0.29716	0.07479	0.17289	0.3504	0.44121	0.13555	0.22983
147.463	0.01204	0.04118	0.12319	0.14195	0.22235	0.0048	0.04623	-0.0165	0.02445			0.48496	0.28085	0.0786	0.17341	0.32238	0.43274	0.12097	0.21841
163.848	0.01764	0.02879	0.09837	0.11746	0.21711	0.01093	0.03505	-0.03136	0.01384			0.45732	0.27217	0.0642	0.15966	0.30707	0.43986	0.11911	0.19163
180.233	0.00802	0.00772	0.08636	0.12196	0.206	0.0226	0.03607	-0.00402	0.0165			0.4331	0.26041	0.06774	0.14488	0.30981	0.41588	0.09503	0.18821
196.618	0.00434	0.02201	0.07398	0.14492	0.20259	0.02786	0.05435	-0.01016	0.03069			0.43433	0.23685	0.05868	0.15165	0.30283	0.38415	0.07581	0.17906
213.002	0.0011	0.04465	0.08481	0.14112	0.21155	0.02484	0.05453	-0.01879	0.03784			0.42008	0.23712	0.05094	0.16069	0.29714	0.35736	0.06061	0.18999
229.387	-0.00813	0.02901	0.10066	0.14014	0.20638	0.02961	0.05339	-0.03013	0.03193			0.41064	0.25253	0.0648	0.16249	0.2988	0.36115	0.0608	0.17269
245.772	0.00018	0.02098	0.09742	0.14015	0.19962	0.03557	0.0763	-0.01704	0.02253			0.40159	0.25121	0.06821	0.13718	0.28914	0.34198	0.0633	0.15663
262.157	0.01626	0.0131	0.06011	0.1436	0.18149	0.04145	0.06496	-0.02695	0.00949			0.39403	0.24081	0.07474	0.1321	0.27526	0.32034	0.0604	0.16352
294.926	0.00169	0.02299	0.03786	0.11276	0.15948	0.01002	0.0503	-0.01513	0.02662			0.42154	0.21666	0.0978	0.14322	0.24126	0.31227	0.06956	0.1617
327.696	-0.02679	0.04042	0.03067	0.09717	0.16146	-0.00357	0.05131	-0.01556	0.02553			0.42897	0.19573	0.1012	0.11282	0.21618	0.28191	0.05199	0.13662
360.465	0.00934	0.03587	0.04104	0.10494	0.1372	-0.01073	0.04055	-0.00964	0.02148			0.42024	0.20546	0.10116	0.08305	0.19787	0.24351	0.02485	0.14484
393.235	0.01451	0.023	0.05289	0.09456	0.11718	-0.01001	0.03713	0.0037	0.03921			0.38268	0.18837	0.09181	0.07207	0.19119	0.21824	0.02014	0.1541
426.005	0.00109	-0.00896	0.02501	0.09321	0.13066	-0.01115	0.03758	0.01235	0.04827			0.35673	0.16204	0.04443	0.06162	0.17091	0.23274	0.02294	0.13184
458.774	0.0158	-0.01241	0.0343	0.08026	0.12017	0.01417	0.04032	0.01715	0.05011			0.31102	0.12823	0.02548	0.04352	0.16017	0.26385	0.0469	0.08871
491.544	0.00879	-0.00294	0.03873	0.08099	0.09447	0.01287	0.03716	0.03488	0.02698			0.249	0.14418	0.01178	0.00413	0.16461	0.24552	0.07018	0.05872
524.313	-0.00117	0.01447	-0.03053	0.07548	0.08366	-0.00458	0.04638	0.01566	0.03873			0.21178	0.15866	-0.00238	-0.01609	0.16348	0.21648	0.07025	0.06698
589.853	-0.00762	0.01176	-0.02424	0.01699	0.08157	-0.02611	0.03526	0.00344	0.01859			0.20133	0.16669	-0.04869	0.02509	0.184	0.22727	0.07121	0.02852
655.392	-0.00994	0.01972	-0.02014	0.02076	0.05931	-0.00296	0.0312	0.0026	-0.00264			0.18142	0.15257	-0.01858	0.02187	0.16349	0.20372	0.03631	0.00853
720.931	-0.00577	0.01982	-0.03366	0.02222	0.03489	0.00034	0.02336	0.01003	-0.01552			0.14361	0.07039	0.01951	0.02399	0.13807	0.18692	-0.01016	0.01396
786.47	-0.00172	-0.0029	-0.03348	0.03847	0.02128	-0.02222	0.03091	0.01215	-0.01356			0.08882	0.01522	0.04072	0.01546	0.09388	0.19503	-0.03431	0.01952
852.009	-0.00063	0.01125	-0.05066	0.03385	0.0036	-0.03191	0.01121	0.00614	-0.00648			0.00347	-0.04373	-0.02733	-0.02447	0.07291	0.21055	-0.0994	-0.01297
917.548	-0.00581	0.00603	-0.03361	0.03139	0.02015	-0.01939	-0.00576	0.01036	0.01066			-0.0708	-0.03922	-0.04246	-0.00187	0.06489	0.2098	-0.11016	-0.00777
983.088	-0.0253	-0.02586	-0.03738	0.04461	0.03375	-0.018	-0.02526	0.00259	0.01205			-0.09693	-0.05333	0.02804	-0.00535	0.06784	0.19077	-0.08903	-0.01334
1048.63												-0.10505	-0.05591	0.10052	0.03871	0.04301	0.19748	-0.03399	-0.04721
524.313
589.853
655.392
720.931
786.47
852.009
917.548
983.088
1048.63

## Sheet: Suppl. 6d torin
ms	Halo_4E + Torin-1 (Cytoplasm)										Halo_4E + Torin-1 (Nucleus)
0.001	1	1	1	1	1	1	1	1	1		1	1	1	1	1	1	1	1
0.002	0.9462	0.8395	1.04147	1.00231	0.97365	0.97005	0.97071	0.99403	0.98962		0.96615	0.98369	0.94253	0.85879	0.93144	0.97071	0.99403	0.98962
0.003	1.00232	0.89844	1.03344	0.92609	0.92486	1.09268	0.96085	0.976	0.8544		0.97251	0.94826	0.83726	0.90763	0.86379	0.96085	0.976	0.8544
0.004	0.97305	0.88878	0.97836	0.97605	0.96008	0.98965	0.97544	0.84222	0.91969		0.91765	0.92322	0.97945	0.88194	0.90904	0.97544	0.84222	0.91969
0.005	0.93451	0.93952	0.85924	1.00587	0.98376	0.99088	1.01965	1.02493	0.90751		0.93998	0.90857	0.88625	0.86311	0.94728	1.01965	1.02493	0.90751
0.006	0.91347	0.93668	0.91776	0.91958	0.97906	1.06865	1.03356	0.84424	0.83359		0.94082	0.92821	1.02074	0.81506	0.91877	1.03356	0.84424	0.83359
0.007	0.92224	0.96006	1.03869	0.89101	0.97454	0.94688	0.94185	0.8951	0.88288		0.85883	0.89188	0.94323	0.7968	0.8932	0.94185	0.8951	0.88288
0.008	0.90609	0.92685	0.93367	0.89542	0.98607	0.93332	0.93134	0.82662	0.87992		0.8784	0.88995	0.95676	0.94779	0.88687	0.93134	0.82662	0.87992
0.009	0.86006	0.87851	1.03599	0.96981	0.89684	0.97362	0.98822	0.93795	0.89037		0.91177	0.89932	0.93841	0.85993	0.93076	0.98822	0.93795	0.89037
0.01	0.91383	0.83524	0.88179	0.98503	0.98192	1.05053	1.06319	0.82758	0.90764		0.85079	0.83063	0.87708	0.85856	0.95724	1.06319	0.82758	0.90764
0.011	0.96817	0.89004	0.95867	0.97118	0.98804	0.98102	1.0114	0.91414	0.92271		0.90817	0.8938	0.9302	0.81796	0.95407	1.0114	0.91414	0.92271
0.012	0.91893	0.86479	0.93147	0.99376	0.90757	0.96142	0.97919	0.86487	0.74594		0.89052	0.84129	0.91716	0.81423	0.89705	0.97919	0.86487	0.74594
0.013	0.84589	0.89028	0.92615	0.90291	0.98094	0.9258	0.95873	0.89264	0.90873		0.89989	0.89753	0.90364	0.83271	0.88936	0.95873	0.89264	0.90873
0.014	0.87144	0.82347	0.89849	0.94683	0.96151	1.02551	0.94516	0.90692	0.89408		0.84203	0.87339	0.8737	0.77819	0.82806	0.94516	0.90692	0.89408
0.015	0.79276	0.91691	0.99271	0.99237	0.86596	0.95797	0.89212	0.92787	0.83063		0.80818	0.88302	0.9005	0.86213	0.86562	0.89212	0.92787	0.83063
0.016	0.86822	0.90863	1.02077	0.99028	0.88388	0.99236	0.9336	0.88249	0.85488		0.91728	0.82254	0.8679	0.76976	0.84413	0.9336	0.88249	0.85488
0.018	0.8806	0.90027	0.98439	0.9343	0.90107	0.94266	0.91088	0.87864	0.87646		0.87189	0.87257	0.90928	0.80938	0.80319	0.91088	0.87864	0.87646
0.02	0.83537	0.91643	0.95817	0.92438	0.97448	0.91783	0.93375	0.87152	0.82476		0.82665	0.87623	0.89387	0.85106	0.82774	0.93375	0.87152	0.82476
0.022	0.91325	0.81314	0.9361	0.91335	0.93429	0.9333	0.94068	0.86795	0.87408		0.82407	0.85383	0.87144	0.80938	0.89007	0.94068	0.86795	0.87408
0.024	0.87385	0.7883	0.91649	0.91538	0.94463	0.99147	0.93378	0.85837	0.84651		0.86457	0.82141	0.85466	0.78904	0.84448	0.93378	0.85837	0.84651
0.026	0.88449	0.8499	0.95319	0.96448	0.95248	0.92621	0.92224	0.90768	0.84065		0.85245	0.8381	0.89682	0.82523	0.84505	0.92224	0.90768	0.84065
0.028	0.86524	0.87551	0.98525	0.85303	0.92127	0.93589	0.99154	0.89544	0.83115		0.83292	0.84384	0.93792	0.81797	0.87075	0.99154	0.89544	0.83115
0.03	0.87774	0.88785	0.93978	0.86227	0.88849	0.9471	0.91351	0.86892	0.92095		0.86131	0.87658	0.89119	0.8015	0.86385	0.91351	0.86892	0.92095
0.032	0.90668	0.87054	0.91572	0.89363	0.91429	0.92968	0.89531	0.86801	0.84545		0.83573	0.8298	0.91244	0.81336	0.86769	0.89531	0.86801	0.84545
0.036	0.83297	0.83608	0.94891	0.93372	0.89251	0.90194	0.90661	0.83262	0.80766		0.82888	0.82278	0.8663	0.79901	0.88979	0.90661	0.83262	0.80766
0.04	0.83523	0.87501	0.96045	0.88801	0.90118	0.92733	0.94251	0.90915	0.82111		0.84421	0.81024	0.91277	0.83078	0.85704	0.94251	0.90915	0.82111
0.044	0.86234	0.8606	0.91074	0.86132	0.8916	0.92899	0.87791	0.89967	0.86014		0.82309	0.82186	0.87127	0.76356	0.84895	0.87791	0.89967	0.86014
0.048	0.86496	0.88327	0.90191	0.86347	0.87341	0.87783	0.89459	0.85139	0.79498		0.81368	0.81201	0.84003	0.7944	0.81051	0.89459	0.85139	0.79498
0.052	0.87385	0.85311	0.88153	0.85922	0.89627	0.89028	0.92448	0.87962	0.83916		0.79414	0.8079	0.91818	0.8321	0.82697	0.92448	0.87962	0.83916
0.056	0.83082	0.81301	0.89022	0.88053	0.8941	0.93871	0.88334	0.85946	0.83562		0.79453	0.81244	0.83142	0.77746	0.82159	0.88334	0.85946	0.83562
0.06	0.8672	0.81879	0.87629	0.8674	0.86412	0.89909	0.85617	0.81519	0.84457		0.79204	0.81016	0.84825	0.72799	0.83672	0.85617	0.81519	0.84457
0.064	0.82001	0.81729	0.89254	0.84315	0.8779	0.90693	0.88568	0.80229	0.82923		0.78945	0.79555	0.83044	0.80177	0.86291	0.88568	0.80229	0.82923
0.072	0.85546	0.81836	0.91853	0.86835	0.86488	0.88245	0.86203	0.83521	0.84576		0.7711	0.75993	0.87793	0.7674	0.8053	0.86203	0.83521	0.84576
0.08	0.80766	0.82777	0.88276	0.85488	0.86426	0.86269	0.89016	0.81745	0.79917		0.79327	0.76465	0.85216	0.76708	0.79882	0.89016	0.81745	0.79917
0.088	0.7979	0.78431	0.88319	0.85288	0.85185	0.89685	0.87149	0.80459	0.80485		0.76437	0.7777	0.85267	0.75325	0.81777	0.87149	0.80459	0.80485
0.096	0.80476	0.76713	0.8906	0.84985	0.84617	0.85429	0.86703	0.78306	0.77333		0.7481	0.74772	0.80606	0.72868	0.79398	0.86703	0.78306	0.77333
0.10401	0.78474	0.78612	0.84827	0.83318	0.84217	0.87319	0.84635	0.74579	0.75879		0.73689	0.7443	0.78724	0.75512	0.78833	0.84635	0.74579	0.75879
0.11201	0.81985	0.78643	0.85302	0.82141	0.83429	0.83826	0.825	0.81829	0.78508		0.74507	0.73574	0.82086	0.74436	0.77687	0.825	0.81829	0.78508
0.12001	0.80155	0.74499	0.8544	0.81876	0.8255	0.84525	0.81459	0.75781	0.74265		0.72014	0.71665	0.80188	0.71657	0.76273	0.81459	0.75781	0.74265
0.12801	0.78949	0.76163	0.82504	0.80733	0.85646	0.85468	0.79929	0.78397	0.77878		0.72958	0.72628	0.80445	0.68818	0.72884	0.79929	0.78397	0.77878
0.14401	0.77122	0.74094	0.83917	0.78556	0.81223	0.81959	0.82963	0.7711	0.73564		0.70892	0.69797	0.78064	0.70215	0.75037	0.82963	0.7711	0.73564
0.16001	0.74194	0.72788	0.81796	0.77482	0.81927	0.78342	0.7738	0.76889	0.73734		0.686	0.69521	0.77196	0.67554	0.74254	0.7738	0.76889	0.73734
0.17601	0.72597	0.74524	0.80388	0.78593	0.80123	0.78871	0.75652	0.72413	0.7184		0.679	0.67341	0.74266	0.67619	0.70333	0.75652	0.72413	0.7184
0.19201	0.74066	0.74534	0.80726	0.75981	0.79778	0.77395	0.78877	0.72258	0.71412		0.65756	0.67159	0.7035	0.67513	0.73187	0.78877	0.72258	0.71412
0.20801	0.71724	0.69517	0.78408	0.75281	0.79193	0.7608	0.77319	0.71478	0.70565		0.65976	0.65712	0.70344	0.66962	0.69111	0.77319	0.71478	0.70565
0.22401	0.68897	0.70656	0.76281	0.73888	0.77827	0.74994	0.75108	0.68595	0.69462		0.65029	0.61814	0.68041	0.65071	0.65546	0.75108	0.68595	0.69462
0.24001	0.66783	0.67185	0.76232	0.75855	0.76194	0.75691	0.70507	0.70943	0.71008		0.62071	0.61453	0.70373	0.62228	0.65418	0.70507	0.70943	0.71008
0.25601	0.67772	0.67853	0.73669	0.71221	0.75362	0.73232	0.71168	0.68084	0.67602		0.60768	0.60401	0.66547	0.61658	0.65391	0.71168	0.68084	0.67602
0.28801	0.66518	0.64335	0.7547	0.70843	0.74199	0.71687	0.68526	0.6685	0.67261		0.58759	0.57903	0.66946	0.60285	0.63204	0.68526	0.6685	0.67261
0.32002	0.64415	0.64603	0.73277	0.68462	0.72365	0.6883	0.67459	0.63678	0.62801		0.57419	0.56405	0.65065	0.60303	0.61968	0.67459	0.63678	0.62801
0.35202	0.62568	0.61641	0.72448	0.66899	0.71874	0.67041	0.66973	0.63834	0.63137		0.5539	0.53892	0.61527	0.58292	0.59674	0.66973	0.63834	0.63137
0.38402	0.5926	0.60203	0.68788	0.68156	0.70344	0.65701	0.655	0.619	0.61567		0.5293	0.5307	0.60782	0.56589	0.58245	0.655	0.619	0.61567
0.41602	0.57842	0.58793	0.68625	0.64752	0.70213	0.6431	0.61461	0.62769	0.5913		0.51527	0.51097	0.57831	0.53666	0.56748	0.61461	0.62769	0.5913
0.44802	0.56537	0.58585	0.67122	0.63786	0.68351	0.62179	0.61432	0.59043	0.57858		0.49956	0.49471	0.56353	0.53863	0.52353	0.61432	0.59043	0.57858
0.48002	0.54797	0.56917	0.65732	0.61517	0.66582	0.60864	0.59464	0.58571	0.56959		0.47412	0.47469	0.55243	0.51349	0.52686	0.59464	0.58571	0.56959
0.51202	0.52841	0.55643	0.64315	0.61186	0.67136	0.59771	0.59246	0.58052	0.55791		0.47099	0.44501	0.52917	0.49613	0.5032	0.59246	0.58052	0.55791
0.57603	0.51469	0.53127	0.62211	0.57654	0.64527	0.56954	0.5689	0.54983	0.54948		0.44487	0.4336	0.5043	0.48265	0.48637	0.5689	0.54983	0.54948
0.64003	0.49729	0.50736	0.60825	0.5534	0.63514	0.54683	0.53726	0.52713	0.52122		0.4269	0.40976	0.46966	0.45744	0.46155	0.53726	0.52713	0.52122
0.70403	0.46451	0.48913	0.59678	0.54218	0.61147	0.52438	0.52173	0.5037	0.48201		0.40747	0.38941	0.45431	0.44401	0.44288	0.52173	0.5037	0.48201
0.76804	0.45266	0.47878	0.58118	0.52204	0.59252	0.49912	0.51089	0.48771	0.47913		0.37873	0.37398	0.44423	0.43436	0.42896	0.51089	0.48771	0.47913
0.83204	0.43444	0.46652	0.57248	0.51053	0.5848	0.48743	0.4888	0.4774	0.47231		0.36104	0.35525	0.43167	0.41755	0.40758	0.4888	0.4774	0.47231
0.89604	0.42878	0.44453	0.55236	0.48875	0.56849	0.47415	0.46445	0.46316	0.44876		0.34717	0.33855	0.40717	0.39392	0.38883	0.46445	0.46316	0.44876
0.96005	0.39516	0.43809	0.53601	0.48087	0.56162	0.45505	0.45881	0.44841	0.44204		0.33282	0.32171	0.38061	0.39308	0.37578	0.45881	0.44841	0.44204
1.02405	0.39031	0.42263	0.52222	0.47113	0.56845	0.42889	0.44299	0.44135	0.42501		0.31109	0.31766	0.3888	0.37079	0.36575	0.44299	0.44135	0.42501
1.15206	0.36236	0.40539	0.50172	0.45074	0.53952	0.4126	0.41256	0.41317	0.4113		0.29509	0.29291	0.35728	0.34847	0.34125	0.41256	0.41317	0.4113
1.28006	0.34074	0.37561	0.48385	0.42202	0.52403	0.38588	0.39522	0.39045	0.40057		0.27198	0.2694	0.33612	0.33066	0.31808	0.39522	0.39045	0.40057
1.40807	0.31568	0.36208	0.46255	0.4133	0.51563	0.3585	0.3724	0.36918	0.38289		0.25211	0.25382	0.316	0.30898	0.29091	0.3724	0.36918	0.38289
1.53607	0.30106	0.34198	0.45253	0.39641	0.50333	0.34219	0.36545	0.34878	0.36576		0.23581	0.22543	0.30972	0.28755	0.27762	0.36545	0.34878	0.36576
1.66408	0.29184	0.33303	0.43554	0.38533	0.49044	0.32434	0.35208	0.32891	0.35561		0.23291	0.21464	0.28907	0.27744	0.25995	0.35208	0.32891	0.35561
1.79209	0.27789	0.3161	0.41196	0.38431	0.4757	0.32119	0.33695	0.31919	0.34071		0.21836	0.20136	0.27267	0.26619	0.25526	0.33695	0.31919	0.34071
1.92009	0.26382	0.30162	0.40727	0.37601	0.4647	0.30807	0.32457	0.30822	0.32586		0.20485	0.1909	0.28519	0.25941	0.24437	0.32457	0.30822	0.32586
2.0481	0.24664	0.29115	0.40148	0.36606	0.45892	0.29899	0.32309	0.29764	0.32307		0.19867	0.18842	0.25726	0.24469	0.2301	0.32309	0.29764	0.32307
2.30411	0.24337	0.2735	0.37225	0.35426	0.44296	0.27692	0.30464	0.27686	0.30302		0.18148	0.16786	0.23184	0.23126	0.21881	0.30464	0.27686	0.30302
2.56012	0.22189	0.2628	0.36262	0.33931	0.4311	0.26099	0.28339	0.25711	0.28533		0.16941	0.15473	0.21792	0.21738	0.20357	0.28339	0.25711	0.28533
2.81614	0.21544	0.24806	0.34215	0.33248	0.42102	0.25533	0.25915	0.24628	0.26866		0.1601	0.14331	0.20377	0.20227	0.19921	0.25915	0.24628	0.26866
3.07215	0.20257	0.23245	0.33374	0.32374	0.41016	0.23934	0.24907	0.23367	0.23884		0.14956	0.13701	0.18831	0.1948	0.17621	0.24907	0.23367	0.23884
3.32816	0.19224	0.2227	0.32527	0.31286	0.39867	0.22322	0.23204	0.21685	0.22516		0.1399	0.12619	0.1747	0.17851	0.17326	0.23204	0.21685	0.22516
3.58417	0.18099	0.20867	0.31608	0.30648	0.39102	0.20544	0.22761	0.19888	0.21655		0.13352	0.11977	0.16429	0.17282	0.15968	0.22761	0.19888	0.21655
3.84019	0.16342	0.19755	0.31772	0.29925	0.38035	0.19943	0.21404	0.19612	0.20686		0.13002	0.11107	0.1398	0.17259	0.1565	0.21404	0.19612	0.20686
4.0962	0.15858	0.19226	0.30717	0.29203	0.37384	0.18871	0.21896	0.19149	0.20784		0.1249	0.10522	0.1273	0.16506	0.14539	0.21896	0.19149	0.20784
4.60822	0.14933	0.16776	0.28663	0.26803	0.35846	0.17725	0.19901	0.1859	0.20019		0.1208	0.09268	0.1185	0.15978	0.13613	0.19901	0.1859	0.20019
5.12025	0.14075	0.15161	0.27769	0.2607	0.35231	0.17686	0.18719	0.18807	0.19081		0.10337	0.08676	0.10915	0.14447	0.12644	0.18719	0.18807	0.19081
5.63227	0.12661	0.1457	0.26253	0.25201	0.33492	0.16506	0.18564	0.16967	0.17563		0.09808	0.07029	0.10216	0.13673	0.11575	0.18564	0.16967	0.17563
6.1443	0.12573	0.13895	0.25534	0.24902	0.3311	0.15469	0.18759	0.15531	0.16586		0.08784	0.06726	0.0979	0.12686	0.10363	0.18759	0.15531	0.16586
6.65632	0.10759	0.13158	0.2516	0.24096	0.32974	0.15062	0.1681	0.15257	0.16303		0.07855	0.06225	0.09533	0.12213	0.10444	0.1681	0.15257	0.16303
7.16835	0.0975	0.12099	0.24224	0.2338	0.33015	0.14678	0.16006	0.14449	0.15964		0.07519	0.06354	0.08451	0.11237	0.10742	0.16006	0.14449	0.15964
7.68037	0.09506	0.10824	0.23606	0.23271	0.33413	0.14691	0.14519	0.13292	0.16089		0.08302	0.05413	0.07762	0.10245	0.1003	0.14519	0.13292	0.16089
8.1924	0.07939	0.11056	0.23302	0.22971	0.33079	0.14544	0.14234	0.12576	0.15208		0.0809	0.04445	0.07755	0.10335	0.09192	0.14234	0.12576	0.15208
9.21645	0.06887	0.1096	0.23406	0.21975	0.32471	0.14506	0.13457	0.12323	0.13568		0.07553	0.04171	0.0655	0.08488	0.08257	0.13457	0.12323	0.13568
10.2405	0.06414	0.11248	0.23869	0.21123	0.33156	0.1439	0.11721	0.1124	0.1246		0.06586	0.04009	0.05061	0.07558	0.0712	0.11721	0.1124	0.1246
11.2645	0.05863	0.1162	0.23184	0.20059	0.3359	0.1368	0.11446	0.11676	0.11013		0.06168	0.03005	0.04369	0.06393	0.07002	0.11446	0.11676	0.11013
12.2886	0.04646	0.11649	0.21168	0.18184	0.32748	0.13037	0.1068	0.11145	0.11316		0.0707	0.02571	0.03884	0.058	0.06285	0.1068	0.11145	0.11316
13.3126	0.05661	0.10499	0.19326	0.18668	0.31676	0.12368	0.09585	0.11856	0.1101		0.06489	0.01602	0.03985	0.05762	0.06467	0.09585	0.11856	0.1101
14.3367	0.05335	0.09663	0.18128	0.19253	0.31038	0.12009	0.08301	0.12573	0.10911		0.05816	0.01983	0.03145	0.0515	0.05047	0.08301	0.12573	0.10911
15.3607	0.05085	0.09707	0.17478	0.19201	0.30681	0.11031	0.08665	0.11377	0.11139		0.05643	0.03278	0.01852	0.05042	0.05083	0.08665	0.11377	0.11139
16.3848	0.04563	0.08891	0.16961	0.19621	0.30315	0.11437	0.08293	0.11866	0.11377		0.05041	0.0295	0.01888	0.05535	0.05276	0.08293	0.11866	0.11377
18.4329	0.03453	0.07712	0.16708	0.18079	0.30224	0.10788	0.067	0.10272	0.1039		0.06643	0.02891	-0.00314	0.05548	0.04054	0.067	0.10272	0.1039
20.481	0.02888	0.05711	0.15736	0.1713	0.29732	0.09583	0.06707	0.10388	0.09134		0.06708	0.01832	0.00252	0.05562	0.03242	0.06707	0.10388	0.09134
22.5291	0.02855	0.05752	0.15494	0.16866	0.31178	0.08807	0.06395	0.08677	0.08281		0.06222	0.01901	0.00995	0.04807	0.03012	0.06395	0.08677	0.08281
24.5772	0.02825	0.04195	0.15425	0.16484	0.31823	0.09096	0.0781	0.08434	0.07924		0.06222	0.01917	0.00437	0.04212	0.02454	0.0781	0.08434	0.07924
26.6253	0.0211	0.03386	0.15148	0.16722	0.31262	0.077	0.07764	0.07796	0.07611		0.04524	0.01138	-0.00018	0.02973	0.02622	0.07764	0.07796	0.07611
28.6734	0.04251	0.04656	0.15025	0.16942	0.29451	0.07792	0.08349	0.07867	0.07024		0.04198	0.00714	0.00102	0.00392	0.0179	0.08349	0.07867	0.07024
30.7215	0.03969	0.06188	0.14558	0.17017	0.28436	0.06543	0.0905	0.07409	0.06649		0.05617	-0.00516	-0.0141	-0.00552	0.00529	0.0905	0.07409	0.06649
32.7696	0.03835	0.05093	0.14367	0.16913	0.27617	0.06442	0.10465	0.06088	0.05848		0.05544	0.00584	-0.01251	-0.00768	0.00532	0.10465	0.06088	0.05848
36.8658	0.0338	0.02152	0.13324	0.15529	0.2772	0.05835	0.09427	0.06001	0.0751		0.0475	0.02249	-0.01083	0.00292	0.01998	0.09427	0.06001	0.0751
40.962	0.01785	0.0304	0.13665	0.1564	0.2614	0.03531	0.07478	0.05266	0.07118		0.04214	0.0152	0.01225	-0.00432	0.01949	0.07478	0.05266	0.07118
45.0582	0.02586	0.03554	0.12665	0.14433	0.25496	0.03228	0.08033	0.05094	0.05927		0.03774	0.00025	0.0139	0.00068	0.02163	0.08033	0.05094	0.05927
49.1544	0.02018	0.02643	0.13114	0.14017	0.26507	0.04626	0.05777	0.04616	0.05923		0.02616	-0.0036	0.02582	0.01303	0.022	0.05777	0.04616	0.05923
53.2506	0.01581	0.02309	0.13746	0.13633	0.26154	0.04321	0.06672	0.03784	0.05754		0.02349	0.01038	0.03424	0.01596	0.02284	0.06672	0.03784	0.05754
57.3468	0.01023	0.0261	0.12796	0.12743	0.25698	0.02978	0.05801	0.02126	0.05884		0.03828	0.01063	0.04169	0.02372	0.02443	0.05801	0.02126	0.05884
61.443	0.01767	0.00652	0.10804	0.13901	0.24473	0.04983	0.07098	0.02194	0.04852		0.03391	0.00999	0.02095	0.01759	0.00349	0.07098	0.02194	0.04852
65.5392	0.011	0.00303	0.13089	0.14871	0.24756	0.04797	0.07808	0.01417	0.05459		0.03545	0.00388	0.00885	-0.00233	0.01192	0.07808	0.01417	0.05459
73.7316	0.02418	-0.00243	0.13476	0.14464	0.25364	0.05046	0.07794	-0.01325	0.02108		0.03461	0.01518	-0.00164	-0.00517	0.02655	0.07794	-0.01325	0.02108
81.924	0.00505	-0.012	0.14335	0.14558	0.24907	0.05759	0.0555	0.00349	0.03982		0.03976	0.01047	0.01722	-0.0142	0.0141	0.0555	0.00349	0.03982
90.1164	0.00486	-0.00956	0.12328	0.1256	0.2595	0.04398	0.05729	0.00179	0.05178		0.03251	-0.01076	0.00724	-0.00902	0.0057	0.05729	0.00179	0.05178
98.3088	0.02578	0.00345	0.11614	0.13385	0.24921	0.03409	0.05376	0.01638	0.04895		0.0486	-0.01332	0.0158	-0.01346	0.00905	0.05376	0.01638	0.04895
106.501	0.02569	-0.00063	0.11713	0.14004	0.24248	0.02346	0.05555	-0.01444	0.04479		0.04231	-0.00814	0.01083	-0.01787	0.01064	0.05555	-0.01444	0.04479
114.694	0.02581	0.02739	0.13574	0.15306	0.24381	0.03306	0.06143	-0.01259	0.02726		0.0335	0.00743	0.00803	0.01013	0.01248	0.06143	-0.01259	0.02726
122.886	0.01754	0.04265	0.1141	0.15821	0.24353	0.01287	0.06103	-0.0113	0.03665		0.02659	-0.00032	0.00781	-0.00643	0.01296	0.06103	-0.0113	0.03665
131.078	0.01082	0.03883	0.11235	0.15388	0.22297	0.01783	0.04227	0.00134	0.0223		0.03057	0.01286	0.01206	-0.00293	-0.00268	0.04227	0.00134	0.0223
147.463	0.01204	0.04118	0.12319	0.14195	0.22235	0.0048	0.04623	-0.0165	0.02445		0.02645	0.01625	0.02075	-0.01709	0.0048	0.04623	-0.0165	0.02445
163.848	0.01764	0.02879	0.09837	0.11746	0.21711	0.01093	0.03505	-0.03136	0.01384		0.03573	-0.00063	0.00323	-0.00942	0.022	0.03505	-0.03136	0.01384
180.233	0.00802	0.00772	0.08636	0.12196	0.206	0.0226	0.03607	-0.00402	0.0165		0.03584	0.00496	0.01144	-0.0013	0.00379	0.03607	-0.00402	0.0165
196.618	0.00434	0.02201	0.07398	0.14492	0.20259	0.02786	0.05435	-0.01016	0.03069		0.04394	0.02211	0.02535	0.02028	-0.00295	0.05435	-0.01016	0.03069
213.002	0.0011	0.04465	0.08481	0.14112	0.21155	0.02484	0.05453	-0.01879	0.03784		0.03099	-0.00947	0.01316	0.00168	0.01104	0.05453	-0.01879	0.03784
229.387	-0.00813	0.02901	0.10066	0.14014	0.20638	0.02961	0.05339	-0.03013	0.03193		0.02428	0.01159	0.00429	0.00454	0.01548	0.05339	-0.03013	0.03193
245.772	0.00018	0.02098	0.09742	0.14015	0.19962	0.03557	0.0763	-0.01704	0.02253		0.03106	0.00857	0.00448	0.01823	0.01804	0.0763	-0.01704	0.02253
262.157	0.01626	0.0131	0.06011	0.1436	0.18149	0.04145	0.06496	-0.02695	0.00949		0.02291	0.02177	0.00536	-0.00926	-0.0105	0.06496	-0.02695	0.00949
294.926	0.00169	0.02299	0.03786	0.11276	0.15948	0.01002	0.0503	-0.01513	0.02662		0.0151	-0.00324	0.0053	0.01705	0.00345	0.0503	-0.01513	0.02662
327.696	-0.02679	0.04042	0.03067	0.09717	0.16146	-0.00357	0.05131	-0.01556	0.02553		0.02435	0.01112	0.01018	0.0001	-0.0101	0.05131	-0.01556	0.02553
360.465	0.00934	0.03587	0.04104	0.10494	0.1372	-0.01073	0.04055	-0.00964	0.02148		0.0239	-0.01125	0.02022	-0.00485	-0.00043	0.04055	-0.00964	0.02148
393.235	0.01451	0.023	0.05289	0.09456	0.11718	-0.01001	0.03713	0.0037	0.03921		0.0172	0.01504	0.00994	-0.01087	0.0054	0.03713	0.0037	0.03921
426.005	0.00109	-0.00896	0.02501	0.09321	0.13066	-0.01115	0.03758	0.01235	0.04827		0.01464	0.00194	0.00707	0.00313	0.01374	0.03758	0.01235	0.04827
458.774	0.0158	-0.01241	0.0343	0.08026	0.12017	0.01417	0.04032	0.01715	0.05011		0.01274	0.00498	0.00234	-0.0058	0.01008	0.04032	0.01715	0.05011
491.544	0.00879	-0.00294	0.03873	0.08099	0.09447	0.01287	0.03716	0.03488	0.02698		0.02088	0.00288	0.00906	-0.01962	-0.0016	0.03716	0.03488	0.02698
524.313	-0.00117	0.01447	-0.03053	0.07548	0.08366	-0.00458	0.04638	0.01566	0.03873		0.0252	-0.00093	0.00371	0.00172	-0.00879	0.04638	0.01566	0.03873
589.853	-0.00762	0.01176	-0.02424	0.01699	0.08157	-0.02611	0.03526	0.00344	0.01859		-0.00277	-0.00656	-0.00101	-0.01478	0.00122	0.03526	0.00344	0.01859
655.392	-0.00994	0.01972	-0.02014	0.02076	0.05931	-0.00296	0.0312	0.0026	-0.00264		-0.00046	-0.00942	0.00696	-0.00118	-0.00449	0.0312	0.0026	-0.00264
720.931	-0.00577	0.01982	-0.03366	0.02222	0.03489	0.00034	0.02336	0.01003	-0.01552		0.00033	-0.00096	0.01103	-0.0032	-0.00618	0.02336	0.01003	-0.01552
786.47	-0.00172	-0.0029	-0.03348	0.03847	0.02128	-0.02222	0.03091	0.01215	-0.01356		-0.00373	-0.00618	0.01078	0.00285	-0.00644	0.03091	0.01215	-0.01356
852.009	-0.00063	0.01125	-0.05066	0.03385	0.0036	-0.03191	0.01121	0.00614	-0.00648		0.00395	-0.01018	0.01119	-0.00229	-0.00506	0.01121	0.00614	-0.00648
917.548	-0.00581	0.00603	-0.03361	0.03139	0.02015	-0.01939	-0.00576	0.01036	0.01066		0.00695	-0.00285	0.01108	-0.00524	-0.003	-0.00576	0.01036	0.01066
983.088	-0.0253	-0.02586	-0.03738	0.04461	0.03375	-0.018	-0.02526	0.00259	0.01205		-0.00508	-0.00826	0.00559	-0.0138	-0.0077	-0.02526	0.00259	0.01205
1048.63											-0.00242	-0.00517

## Sheet: Suppl. 6e vehicle
ms	Snap-eIF4G (cytoplasm)															Snap_eIF4G1 (nucleus)
0.001	1	1	1	1	1	1	1	1	1	1	1	1	1			1	1	1	1	1	1	1
0.002	0.99187	1.022	0.98781	0.90841	1.02169	1.14462	0.93361	0.90121	0.99373	0.93689	0.98888	0.97166	0.87193			0.97162	1.17341	1.05615	0.8567	0.76803	0.8506	0.79493
0.003	0.94482	0.985	0.88415	0.90243	0.93793	1.06563	0.99871	0.98789	0.92927	0.88843	0.97273	0.92541	0.91233			1.04351	1.2207	1.00234	0.84538	0.88598	0.92205	0.77683
0.004	0.84493	0.98	1.00686	0.93142	0.92106	0.87652	0.932	0.95761	0.97784	0.90307	0.94483	0.86221	0.85431			1.07756	1.16815	0.94151	0.76996	0.65008	0.98051	0.83112
0.005	0.90631	0.93701	0.92379	0.9259	0.94095	0.78196	0.9407	0.90184	0.99239	0.84485	0.9893	0.91238	0.83626			1.13432	1.29427	1.0772	0.90195	0.87812	0.79863	0.75271
0.006	0.96535	1.015	0.91921	0.84076	0.89394	1.16909	0.84047	0.92288	0.94784	0.87135	0.92784	0.81107	0.86635			0.89973	1.28902	1.13803	1.03017	0.70906	0.80513	0.76477
0.007	0.88963	0.9825	0.87729	0.93879	0.87406	0.98443	0.92297	0.94104	0.91718	0.82742	0.91043	0.77263	0.83669			1.05865	1.11035	1.00468	0.93212	0.89385	1.01949	0.81905
0.008	0.92792	0.985	0.90321	0.80578	0.84031	1.02336	0.9639	0.87412	0.91091	0.80128	0.92908	0.85177	0.8483			1.11351	1.13663	1.03977	1.09805	0.72872	0.55179	0.7316
0.009	0.89797	0.94751	0.9215	0.80578	0.9066	0.95773	0.95391	0.86615	0.91986	0.69216	0.96684	0.90324	0.85517			1.02838	0.97898	1.12399	1.03771	0.75231	0.77914	0.63509
0.01	0.83124	0.84303	0.82776	0.79611	0.93854	1.06675	0.94457	0.90152	0.96083	0.75456	0.91188	0.86415	0.84314			0.99054	1.18917	1.02573	0.86047	0.84667	0.88308	0.85524
0.011	0.9446	0.96951	0.77669	0.83936	0.90238	0.96329	0.88784	0.94837	0.94896	0.89333	0.9295	0.8508	0.86721			0.9546	1.14714	1	0.79259	0.79555	0.96752	0.86127
0.012	0.87273	0.984	0.86891	0.80668	0.89816	0.95439	0.90525	0.95602	0.88047	0.81978	0.90915	0.83093	0.86935			0.7919	1.07357	0.96491	0.94343	0.72478	1.03248	0.69239
0.013	0.88749	0.82953	0.84452	0.84718	0.90359	0.80755	0.86335	0.884	0.89681	0.77724	0.83007	0.76089	0.83497			0.97919	1.09984	0.96491	0.89441	0.81128	0.8441	0.84016
0.014	0.97626	0.83553	0.74925	0.83384	0.89153	0.96774	0.83596	0.96558	0.89479	0.84314	0.88104	0.74298	0.75676			0.8392	0.87388	0.99532	0.8567	0.75624	0.6947	0.69842
0.015	0.91316	0.85702	0.93522	0.78321	0.82163	0.9288	0.93393	0.9079	0.93352	0.76295	0.87811	0.8521	0.80231			0.89217	0.95271	0.85963	0.82276	0.56359	0.72718	0.71953
0.016	0.86204	0.88552	0.76755	0.83522	0.91262	0.96885	0.91942	0.93339	0.85517	0.86859	0.90433	0.78176	0.87623			1.05868	0.91067	0.93683	0.92081	0.62256	1	0.71049
0.018	0.8878	0.88926	0.92799	0.80393	0.84185	0.86205	0.86948	0.84861	0.92098	0.76486	0.91359	0.80507	0.789			0.99435	1.11297	0.97075	0.84161	0.74444	0.73042	0.76628
0.02	0.91454	0.93777	0.81024	0.87321	0.82287	0.90265	0.8806	0.8969	0.89772	0.7924	0.8817	0.80295	0.81758			0.90449	1.11822	0.92864	0.90572	0.69136	0.7629	0.70144
0.022	0.81818	0.86803	0.81634	0.85066	0.81353	0.90599	0.90703	0.88623	0.91551	0.76765	0.8988	0.84741	0.75569			0.80328	1.22857	0.92864	0.88309	0.57341	0.7629	0.75723
0.024	0.87358	0.79554	0.80186	0.83225	0.82769	0.86928	0.86529	0.89707	0.9041	0.78856	0.86702	0.84186	0.77159			0.79855	0.90015	1.00233	0.8171	0.75234	0.77914	0.74667
0.026	0.83647	0.89128	0.85025	0.84007	0.9009	1.03002	0.91315	0.91093	0.8553	0.79205	0.87048	0.80375	0.8249			0.92625	1.01313	1.03977	0.91514	0.69336	0.76615	0.73009
0.028	0.84374	0.86328	0.87464	0.85755	0.91778	0.82756	0.90187	0.9189	0.91294	0.78822	0.82055	0.80016	0.82877			0.84774	0.96846	0.85612	0.77373	0.74644	0.79863	0.6185
0.03	0.91208	0.84528	0.78585	0.79495	0.88132	0.94165	0.94457	0.87014	0.91764	0.80077	0.86618	0.7715	0.87518			0.78152	1.0394	0.87951	0.83029	0.6796	0.6882	0.72707
0.032	0.87037	0.87653	0.80147	0.80163	0.87409	0.84487	0.85465	0.89884	0.87422	0.76172	0.82873	0.82655	0.84209			0.80895	0.91854	0.85846	0.99811	0.63832	0.81812	0.68334
0.036	0.88492	0.8749	0.7653	0.73984	0.81901	0.95497	0.87412	0.88543	0.88647	0.75024	0.86636	0.75665	0.77895			0.90596	0.98815	0.98891	0.77089	0.66882	0.86358	0.66298
0.04	0.8442	0.89502	0.81389	0.80646	0.8288	0.89963	0.88863	0.81636	0.82839	0.76924	0.83595	0.73579	0.82212			0.86056	0.93034	0.8772	0.85857	0.61574	0.91717	0.66072
0.044	0.86099	0.88602	0.84569	0.75779	0.86752	0.87349	0.85035	0.8307	0.83404	0.76942	0.8296	0.7752	0.76088			0.8336	0.92378	0.83859	0.70772	0.63146	0.73529	0.68485
0.048	0.85286	0.84118	0.7548	0.75066	0.83692	0.94941	0.89651	0.9024	0.82797	0.74928	0.86146	0.78506	0.83579			0.73712	0.97107	0.81345	0.86894	0.60689	0.77426	0.66901
0.052	0.84307	0.87219	0.74489	0.79381	0.80106	0.92831	0.84921	0.88304	0.84158	0.75453	0.83173	0.75818	0.76402			0.89981	0.94348	0.91931	0.86422	0.66783	0.72554	0.65544
0.056	0.84591	0.81583	0.77195	0.79507	0.80272	0.79843	0.88499	0.86575	0.84382	0.72605	0.85805	0.75516	0.78475			0.8109	0.95662	0.81403	0.85578	0.60787	0.87007	0.61699
0.06	0.84143	0.89508	0.77461	0.75547	0.83647	0.9792	0.86936	0.87262	0.86202	0.74148	0.81819	0.76542	0.79378			0.78252	0.94874	0.85497	0.72662	0.72878	0.85384	0.63509
0.064	0.79614	0.86534	0.77766	0.76238	0.80377	0.92107	0.85847	0.83422	0.842	0.73172	0.8211	0.75744	0.80667			0.84968	0.90407	0.89474	0.9576	0.63933	0.79213	0.72028
0.072	0.83441	0.84383	0.73947	0.79441	0.82077	0.91035	0.85695	0.86308	0.81979	0.76304	0.84044	0.73459	0.76214			0.79563	0.99336	0.85882	0.79028	0.65364	0.7775	0.669
0.08	0.83641	0.84852	0.78663	0.75828	0.79742	0.85987	0.85488	0.83732	0.85772	0.73047	0.82798	0.72885	0.78834			0.79732	0.89089	0.85882	0.77802	0.59417	0.75801	0.63847
0.088	0.81684	0.84158	0.79016	0.72825	0.82873	0.89811	0.90016	0.8079	0.8225	0.72111	0.82424	0.73066	0.76218			0.80675	0.93424	0.80117	0.79169	0.6787	0.78399	0.63922
0.096	0.8369	0.83423	0.7671	0.75374	0.80687	0.84388	0.85601	0.85072	0.82604	0.70536	0.81104	0.71376	0.75165			0.8235	0.89089	0.78951	0.8318	0.63594	0.69224	0.65053
0.10401	0.83668	0.80819	0.71375	0.7596	0.78034	0.8582	0.8459	0.83914	0.83378	0.75498	0.80832	0.70068	0.77136			0.73364	0.90337	0.82811	0.7757	0.60891	0.76861	0.63734
0.11201	0.81647	0.84581	0.72135	0.76616	0.79027	0.82347	0.84512	0.81405	0.84186	0.72482	0.8295	0.71506	0.79984			0.80719	0.86593	0.76936	0.77386	0.60645	0.7743	0.62301
0.12001	0.81369	0.83823	0.68479	0.76726	0.81341	0.83932	0.85344	0.81046	0.82051	0.73621	0.83862	0.69892	0.77663			0.80202	0.81608	0.81644	0.72671	0.54898	0.78729	0.64111
0.12801	0.82286	0.83769	0.72427	0.73796	0.79791	0.86408	0.86201	0.81447	0.82233	0.72013	0.79734	0.6714	0.76411			0.81621	0.90213	0.80504	0.7055	0.61091	0.74425	0.60492
0.14401	0.8032	0.82442	0.73812	0.7399	0.80274	0.79795	0.84221	0.82191	0.82984	0.70505	0.82601	0.70582	0.76675			0.75086	0.88799	0.79035	0.74718	0.583	0.6744	0.60304
0.16001	0.8024	0.83706	0.72297	0.74546	0.77961	0.80507	0.84025	0.82741	0.83187	0.7118	0.80204	0.6978	0.76308			0.77991	0.78552	0.7886	0.75429	0.6002	0.77589	0.64168
0.17601	0.82801	0.79259	0.72494	0.73073	0.80809	0.79148	0.85357	0.83185	0.81356	0.72088	0.78594	0.68431	0.77164			0.73285	0.83873	0.74748	0.74883	0.55744	0.75763	0.61984
0.19201	0.82214	0.79812	0.74185	0.71704	0.79812	0.80914	0.82856	0.81187	0.79212	0.70284	0.78884	0.69482	0.75179			0.71902	0.78257	0.77237	0.78513	0.57935	0.7016	0.61871
0.20801	0.81919	0.78659	0.711	0.72319	0.76675	0.81665	0.82453	0.80563	0.8011	0.68762	0.79756	0.68167	0.74556			0.71736	0.79183	0.76637	0.74651	0.57769	0.72235	0.57253
0.22401	0.78593	0.78525	0.70211	0.7153	0.74886	0.7831	0.83763	0.80015	0.81379	0.70201	0.79513	0.67055	0.73586			0.73285	0.77508	0.76941	0.75665	0.57007	0.70124	0.60646
0.24001	0.80332	0.81196	0.71309	0.69643	0.76016	0.78636	0.83814	0.82325	0.81245	0.6942	0.79546	0.67477	0.71943			0.68325	0.78927	0.75918	0.70809	0.53837	0.73331	0.58874
0.25601	0.79201	0.77739	0.70401	0.73253	0.77204	0.82157	0.83516	0.80463	0.80947	0.70623	0.78938	0.69429	0.73901			0.72972	0.80963	0.68112	0.70055	0.53001	0.72966	0.59367
0.28801	0.78819	0.7832	0.70318	0.70992	0.76157	0.77817	0.82761	0.79005	0.80509	0.68509	0.78637	0.67331	0.73252			0.67285	0.74253	0.73036	0.73162	0.51446	0.70042	0.57333
0.32002	0.8042	0.76386	0.69706	0.70536	0.76734	0.78234	0.82251	0.80071	0.79449	0.6774	0.79172	0.67459	0.72431			0.67409	0.79032	0.71515	0.69877	0.52598	0.66839	0.56447
0.35202	0.77673	0.7773	0.6671	0.69318	0.76167	0.78017	0.81697	0.79244	0.80103	0.68647	0.78838	0.67194	0.72588			0.68166	0.73344	0.67703	0.68962	0.53237	0.66697	0.55295
0.38402	0.77858	0.77698	0.66788	0.6918	0.75823	0.78082	0.82973	0.80319	0.78077	0.67644	0.77859	0.66016	0.70887			0.67085	0.72053	0.72056	0.68687	0.49547	0.63489	0.54955
0.41602	0.77609	0.76467	0.66678	0.68918	0.75269	0.75769	0.81605	0.77244	0.7964	0.68414	0.77536	0.65577	0.73742			0.64607	0.65763	0.68488	0.66443	0.48597	0.67509	0.55229
0.44802	0.77758	0.75492	0.65386	0.69481	0.74493	0.74838	0.81079	0.7707	0.78685	0.67821	0.76937	0.65293	0.70902			0.63703	0.68604	0.64796	0.7051	0.48588	0.64992	0.54374
0.48002	0.77102	0.76381	0.65674	0.68596	0.75521	0.79132	0.80189	0.78345	0.7886	0.65535	0.76576	0.65056	0.7181			0.63525	0.71461	0.6472	0.68289	0.48539	0.61504	0.54195
0.51202	0.77015	0.77166	0.64776	0.69216	0.75568	0.7343	0.80261	0.77584	0.80069	0.67246	0.77134	0.6491	0.71971			0.61743	0.66091	0.64284	0.67543	0.44477	0.64631	0.52583
0.57603	0.7783	0.75148	0.65951	0.68244	0.7454	0.75302	0.80105	0.77246	0.78377	0.64955	0.76411	0.6553	0.71488			0.61249	0.62841	0.62835	0.6314	0.46656	0.63477	0.49789
0.64003	0.76128	0.74102	0.64209	0.6759	0.74156	0.73083	0.79466	0.77566	0.78734	0.65757	0.76164	0.64397	0.72369			0.59437	0.62775	0.59677	0.61626	0.42578	0.62095	0.51785
0.70403	0.76408	0.74512	0.64478	0.68034	0.73549	0.71021	0.79774	0.76181	0.76776	0.65398	0.75866	0.63701	0.72773			0.58657	0.58817	0.59939	0.63139	0.40608	0.56956	0.51201
0.76804	0.75897	0.73151	0.65165	0.68072	0.73337	0.74505	0.79034	0.76487	0.77407	0.66508	0.75487	0.63692	0.71844			0.54816	0.55518	0.58306	0.60486	0.42077	0.59453	0.48842
0.83204	0.75247	0.71737	0.64358	0.67007	0.72188	0.72419	0.78045	0.76091	0.76557	0.65047	0.75236	0.63203	0.70227			0.55382	0.56649	0.57074	0.6275	0.38644	0.58818	0.48998
0.89604	0.75707	0.74662	0.64478	0.65976	0.73014	0.73611	0.78841	0.76004	0.76845	0.65247	0.74456	0.62479	0.69253			0.50208	0.53711	0.54897	0.5829	0.40589	0.56112	0.47351
0.96005	0.73837	0.71438	0.61353	0.66218	0.71227	0.70635	0.78114	0.75901	0.76109	0.65259	0.7436	0.62525	0.70997			0.5025	0.54382	0.56006	0.57129	0.38073	0.57502	0.48199
1.02405	0.75369	0.73662	0.63225	0.66157	0.73051	0.72298	0.78269	0.75709	0.7654	0.64061	0.74713	0.62303	0.70558			0.50149	0.49373	0.52087	0.59479	0.36594	0.57005	0.45739
1.15206	0.7407	0.72324	0.62639	0.65874	0.71969	0.73417	0.78681	0.74117	0.76922	0.63563	0.73565	0.61303	0.7089			0.47893	0.48933	0.51609	0.5758	0.35852	0.53061	0.4516
1.28006	0.75259	0.71137	0.62118	0.65084	0.71336	0.69888	0.78086	0.74526	0.76169	0.63402	0.73839	0.6054	0.6985			0.472	0.48022	0.5056	0.55813	0.33675	0.51224	0.43334
1.40807	0.73715	0.70118	0.60952	0.64783	0.70867	0.68166	0.78085	0.73991	0.75708	0.62261	0.72713	0.60856	0.68964			0.45632	0.44656	0.49925	0.53847	0.33441	0.51894	0.4221
1.53607	0.73081	0.6902	0.61977	0.64503	0.70001	0.69827	0.77134	0.73912	0.75313	0.62141	0.72837	0.60305	0.69273			0.44036	0.43358	0.47346	0.51487	0.32607	0.50069	0.42347
1.66408	0.72317	0.68925	0.60138	0.6367	0.69484	0.68647	0.77466	0.73	0.7613	0.61447	0.72948	0.59656	0.68545			0.41688	0.41217	0.48739	0.52372	0.30735	0.48032	0.40533
1.79209	0.71731	0.70427	0.60894	0.64223	0.69931	0.68202	0.76744	0.73097	0.74717	0.6161	0.72422	0.59715	0.67728			0.40071	0.40451	0.44701	0.50261	0.30858	0.47466	0.39027
1.92009	0.72385	0.68872	0.59352	0.63526	0.69779	0.68925	0.76129	0.72898	0.7501	0.60834	0.71668	0.58848	0.66606			0.40258	0.37155	0.44721	0.49816	0.29698	0.47196	0.38918
2.0481	0.71861	0.68632	0.59819	0.62904	0.68704	0.68374	0.75675	0.72388	0.74766	0.60991	0.72491	0.59235	0.66743			0.3884	0.39059	0.43249	0.48713	0.31035	0.44924	0.37491
2.30411	0.71094	0.67227	0.58941	0.62616	0.68345	0.67557	0.75016	0.72011	0.73966	0.60397	0.71577	0.58192	0.67109			0.36145	0.38349	0.40393	0.4708	0.27986	0.42819	0.35693
2.56012	0.70141	0.67536	0.57551	0.61582	0.67721	0.67706	0.74566	0.71426	0.73307	0.58596	0.71337	0.57414	0.66719			0.34939	0.34569	0.37948	0.47814	0.27199	0.42147	0.35337
2.81614	0.69888	0.67342	0.56968	0.61104	0.67054	0.66579	0.74233	0.70966	0.73501	0.58379	0.70689	0.57617	0.66688			0.33587	0.3252	0.38046	0.4407	0.27634	0.4028	0.33472
3.07215	0.6937	0.65789	0.56321	0.61051	0.67122	0.65663	0.74251	0.70439	0.72225	0.5864	0.70239	0.56692	0.66684			0.31497	0.32431	0.36663	0.43836	0.26825	0.37987	0.32929
3.32816	0.68651	0.65718	0.55476	0.60402	0.66513	0.65268	0.73866	0.699	0.72667	0.57619	0.70373	0.56706	0.65758			0.28974	0.30816	0.34447	0.42881	0.24521	0.36491	0.31343
3.58417	0.68694	0.64978	0.55198	0.6041	0.66652	0.64455	0.73498	0.69055	0.71873	0.56365	0.69245	0.56156	0.65642			0.28913	0.3095	0.33338	0.42674	0.24632	0.34196	0.30371
3.84019	0.68065	0.63409	0.54379	0.60184	0.66093	0.65058	0.73081	0.68535	0.71595	0.5625	0.68797	0.55512	0.65417			0.28984	0.27438	0.33115	0.41184	0.23809	0.33772	0.28687
4.0962	0.68136	0.64805	0.53413	0.59017	0.65931	0.65007	0.7299	0.68362	0.71236	0.56345	0.68542	0.55294	0.64469			0.26733	0.27555	0.30648	0.40365	0.22751	0.31056	0.28392
4.60822	0.67301	0.6259	0.52248	0.58327	0.65541	0.63538	0.71999	0.67449	0.70826	0.56444	0.68175	0.54831	0.648			0.24485	0.2457	0.30353	0.39578	0.21702	0.29542	0.26262
5.12025	0.66335	0.62352	0.51159	0.57961	0.64909	0.62711	0.71741	0.66839	0.70503	0.55137	0.67462	0.5414	0.6464			0.23296	0.23921	0.28914	0.38186	0.19503	0.2852	0.25592
6.1443	0.6496	0.61575	0.5025	0.56437	0.64423	0.61527	0.70642	0.65225	0.69857	0.54571	0.67444	0.53636	0.64066			0.21065	0.21727	0.27367	0.367	0.18891	0.27128	0.23692
6.65632	0.64813	0.60535	0.48913	0.56262	0.64268	0.60999	0.70128	0.64268	0.69531	0.53706	0.66493	0.52583	0.63616			0.20159	0.20542	0.2589	0.36089	0.17553	0.25794	0.22202
7.16835	0.64498	0.59674	0.48361	0.56072	0.63839	0.60131	0.697	0.63479	0.68903	0.54045	0.66112	0.51963	0.62901			0.18448	0.18313	0.25032	0.34994	0.1669	0.2536	0.2082
7.68037	0.63953	0.59169	0.47611	0.55251	0.62936	0.60769	0.69533	0.63261	0.68675	0.53403	0.65643	0.52314	0.62593			0.17895	0.16643	0.23634	0.33215	0.15159	0.24371	0.19554
8.1924	0.63674	0.58577	0.47348	0.55281	0.62646	0.59854	0.68987	0.62382	0.68387	0.52938	0.649	0.51695	0.62684			0.16703	0.14833	0.22121	0.32633	0.15064	0.23995	0.19192
9.21645	0.626	0.57938	0.46372	0.54546	0.61988	0.58208	0.6858	0.61718	0.67659	0.52516	0.64815	0.51213	0.62242			0.15546	0.16996	0.21658	0.31489	0.13421	0.22938	0.19088
10.2405	0.61513	0.57425	0.45864	0.54475	0.61848	0.58017	0.67672	0.60526	0.66984	0.51575	0.63974	0.50876	0.61519			0.13727	0.17336	0.19797	0.29192	0.12049	0.22802	0.17986
11.2645	0.60719	0.57169	0.44617	0.53798	0.61524	0.56536	0.66978	0.59634	0.667	0.49968	0.63195	0.50393	0.6096			0.12789	0.16758	0.18423	0.2732	0.10278	0.22769	0.17025
12.2886	0.59957	0.56327	0.43736	0.5298	0.60886	0.56776	0.66179	0.58987	0.66558	0.49361	0.62562	0.49701	0.60571			0.11619	0.15516	0.16615	0.25679	0.08956	0.22984	0.16653
13.3126	0.58791	0.56085	0.43242	0.52309	0.60834	0.56404	0.65686	0.57818	0.65734	0.48236	0.62136	0.48669	0.59925			0.10088	0.16119	0.15904	0.24498	0.07831	0.21993	0.15545
14.3367	0.58211	0.55445	0.43045	0.52382	0.59863	0.56368	0.6473	0.57412	0.64573	0.47592	0.61387	0.47648	0.59377			0.08628	0.15243	0.1483	0.23796	0.07558	0.20181	0.1375
15.3607	0.57312	0.55076	0.42382	0.51848	0.59178	0.55621	0.64063	0.56499	0.64119	0.46737	0.61078	0.46621	0.58248			0.07372	0.13695	0.12697	0.23943	0.07511	0.18024	0.1257
16.3848	0.56762	0.54722	0.41148	0.51423	0.58422	0.55967	0.63881	0.55809	0.63706	0.46257	0.59911	0.46634	0.57951			0.06924	0.09967	0.11166	0.19992	0.0652	0.15884	0.09735
18.4329	0.55471	0.53156	0.39042	0.50764	0.57865	0.5404	0.6297	0.53401	0.62944	0.45154	0.59438	0.45826	0.57627			0.04586	0.07824	0.0946	0.18231	0.04827	0.143	0.08415
20.481	0.5447	0.52111	0.37721	0.50429	0.56979	0.53744	0.62345	0.51978	0.62484	0.44451	0.58242	0.45103	0.56942			0.03039	0.06088	0.08317	0.17785	0.04827	0.13152	0.07839
22.5291	0.53608	0.51094	0.36965	0.50076	0.56981	0.52541	0.6103	0.5065	0.61478	0.43391	0.57425	0.43872	0.56509			0.0245	0.05683	0.0703	0.18993	0.04973	0.13387	0.07463
24.5772	0.52677	0.51098	0.36151	0.49235	0.56516	0.51475	0.60481	0.49684	0.60744	0.4221	0.56626	0.42442	0.55673			0.01309	0.05629	0.06032	0.17413	0.04831	0.12591	0.07309
26.6253	0.51262	0.50651	0.35595	0.48632	0.55674	0.50758	0.60272	0.48658	0.59876	0.40854	0.55835	0.41481	0.54923			-0.0058	0.04956	0.05967	0.14383	0.05175	0.11766	0.06169
28.6734	0.50354	0.49561	0.34913	0.47989	0.56344	0.50565	0.59863	0.47873	0.59084	0.40142	0.54691	0.40406	0.5402			-0.0092	0.06239	0.0591	0.14119	0.04143	0.09922	0.06237
30.7215	0.49022	0.49184	0.33589	0.46859	0.55626	0.50195	0.59074	0.46897	0.58294	0.39331	0.53785	0.39244	0.53399			-0.01227	0.05844	0.06118	0.1215	0.04521	0.08661	0.0592
32.7696	0.47883	0.48921	0.325	0.46352	0.54964	0.49639	0.58575	0.4584	0.57297	0.38141	0.52904	0.3828	0.53092			-0.01755	0.07218	0.06337	0.11609	0.04071	0.08767	0.05953
36.8658	0.46268	0.48201	0.30769	0.45554	0.54457	0.49173	0.58086	0.43773	0.56468	0.37362	0.51926	0.37291	0.52576			-0.00949	0.07065	0.03582	0.11459	0.03459	0.08756	0.04884
40.962	0.45718	0.46514	0.30347	0.44267	0.54175	0.47322	0.57343	0.42187	0.54927	0.35979	0.5119	0.35855	0.51332			-0.02597	0.06411	0.02471	0.09171	0.02963	0.05961	0.0442
45.0582	0.44646	0.45218	0.29105	0.43298	0.53243	0.45826	0.56682	0.41079	0.53236	0.34934	0.50519	0.35174	0.50332			-0.00939	0.04918	0.02133	0.06402	0.02357	0.0654	0.03301
49.1544	0.43367	0.44239	0.28523	0.42269	0.52941	0.45652	0.56451	0.40044	0.51778	0.33559	0.49383	0.34315	0.49624			0.0053	0.04062	0.01865	0.04445	0.01067	0.07093	0.03014
53.2506	0.42309	0.43736	0.28369	0.41325	0.51671	0.44911	0.5567	0.38836	0.51076	0.32709	0.48251	0.32993	0.48865			-0.00863	0.02072	0.00918	0.03284	0.01052	0.07769	0.03387
57.3468	0.42091	0.43054	0.28127	0.40246	0.50571	0.44376	0.54897	0.37571	0.50326	0.31915	0.47471	0.32262	0.48484			-0.00149	0.01183	0.00428	0.03644	0.00907	0.07607	0.04702
61.443	0.41814	0.41819	0.27309	0.38864	0.49638	0.43345	0.5408	0.36831	0.49416	0.31268	0.46938	0.31204	0.48305			-0.0083	0.00493	-0.00695	0.04046	0.01517	0.06407	0.04819
65.5392	0.41527	0.41298	0.26268	0.38104	0.48841	0.42094	0.53555	0.35575	0.4676	0.29644	0.45772	0.29121	0.46692			-0.00604	-0.016	-0.00449	0.05666	0.03086	0.06012	0.04267
73.7316	0.39498	0.40617	0.23898	0.36265	0.47821	0.39804	0.52839	0.3269	0.4407	0.27908	0.4407	0.27899	0.45663			-0.02116	-0.02203	0.00865	0.07523	0.03762	0.07072	0.04206
81.924	0.38213	0.38809	0.21755	0.33737	0.46576	0.37956	0.51461	0.31319	0.42319	0.2644	0.42939	0.27168	0.44789			-0.0293	-0.01599	0.00873	0.07959	0.04355	0.08758	0.04786
90.1164	0.37277	0.37288	0.20952	0.31215	0.45865	0.37247	0.50381	0.30355	0.40597	0.25146	0.42324	0.26082	0.43897			-0.02386	-0.00569	-0.00671	0.05085	0.02325	0.09126	0.06849
98.3088	0.36439	0.362	0.20499	0.29445	0.44523	0.36217	0.49003	0.28571	0.39114	0.24778	0.41166	0.25656	0.436			-0.01645	0.01386	0.00082	0.06518	0.01066	0.08388	0.06518
106.501	0.36358	0.36181	0.19759	0.29054	0.44143	0.34652	0.47991	0.26843	0.38173	0.23657	0.39713	0.24479	0.43799			-0.01897	0.00517	0.00987	0.06215	0.00445	0.06864	0.03999
114.694	0.35055	0.35084	0.20245	0.27833	0.4322	0.33582	0.46609	0.2585	0.37339	0.22439	0.39277	0.23306	0.43349			-0.01264	0.01287	0.01088	0.06942	0.0044	0.04882	0.02092
122.886	0.33559	0.34776	0.19877	0.25945	0.42259	0.33252	0.45918	0.25521	0.36112	0.21163	0.38108	0.21832	0.42567			-0.01354	0.02082	0.01814	0.06716	0.00454	0.05094	0.00747
131.078	0.32285	0.33623	0.19662	0.24708	0.40811	0.32327	0.45548	0.24997	0.3515	0.20364	0.37424	0.19943	0.4186			-0.01042	0.03609	0.01816	0.06108	0.00298	0.05254	0.00811
147.463	0.30082	0.31654	0.19697	0.21729	0.3786	0.31562	0.42673	0.22431	0.33165	0.2019	0.37074	0.19605	0.40849			-0.00874	0.01615	0.01904	0.06939	0.00927	0.05756	0.00603
163.848	0.29393	0.29176	0.20252	0.19039	0.37499	0.30507	0.39449	0.22078	0.30512	0.18018	0.36328	0.20157	0.40099			0.00914	0.02129	0.00054	0.07255	0.01482	0.04773	-0.00524
180.233	0.28063	0.28795	0.18983	0.17726	0.37872	0.29086	0.39134	0.21569	0.28931	0.16944	0.36357	0.20254	0.40332			-0.01477	0.0275	-0.00311	0.07101	0.01108	0.03734	0.00379
196.618	0.26047	0.27035	0.18805	0.17185	0.37993	0.28333	0.39592	0.2056	0.2838	0.1554	0.37335	0.20053	0.40463			-0.01458	0.00888	-0.01806	0.06307	-0.00322	0.04727	-0.00155
213.002	0.24485	0.25345	0.19561	0.1621	0.38559	0.27975	0.38275	0.1961	0.28792	0.14917	0.38195	0.18027	0.40545			-0.03113	0.01739	-0.0325	0.07381	-0.01059	0.02463	-0.00319
229.387	0.24356	0.23337	0.18993	0.1594	0.38981	0.27701	0.36846	0.20172	0.2885	0.15455	0.37815	0.16137	0.40914			-0.01543	0.00853	-0.01785	0.09352	-0.00922	0.02601	0.00049
245.772	0.23478	0.20543	0.17266	0.15595	0.39257	0.28323	0.35644	0.2047	0.29162	0.15132	0.37293	0.15222	0.4027			0.00108	-0.02049	-0.01855	0.10239	-0.01143	0.00799	0.01255
262.157	0.22136	0.17751	0.17029	0.15528	0.39232	0.28114	0.33958	0.20536	0.28881	0.15135	0.36942	0.14304	0.40124			-0.01747	-0.00744	-0.0116	0.07469	-0.00367	0.01336	0.0065
294.926	0.19447	0.14744	0.12051	0.15693	0.3784	0.27851	0.30434	0.15048	0.27774	0.13834	0.36362	0.12849	0.40024			-0.02956	0.0176	0.01145	0.00978	0.00482	0.00755	-0.00116
327.696	0.17324	0.11165	0.10634	0.15352	0.36654	0.24871	0.28879	0.12151	0.27577	0.11056	0.3365	0.11421	0.3859			0.00356	0.00547	-0.02275	0.01067	0.00923	-0.02112	0.01349
360.465	0.16779	0.09826	0.08901	0.1519	0.34798	0.2314	0.26165	0.12505	0.23844	0.12106	0.30677	0.10378	0.35544			-0.01357	0.02904	0.00196	0.05082	-0.00736	-0.00034	0.01147
393.235	0.16966	0.0814	0.09745	0.14221	0.33491	0.20114	0.23714	0.13531	0.2024	0.11827	0.30667	0.10551	0.32718			-0.01157	0.01373	0.02798	0.05766	-0.00395	0.01347	0.00396
426.005	0.17471	0.07927	0.1182	0.13462	0.32524	0.19173	0.20454	0.13107	0.18458	0.09481	0.3057	0.10785	0.3198			0.02432	-0.00377	0.03215	0.06017	-0.00052	0.00251	0.00187
458.774	0.17543	0.0784	0.11996	0.11145	0.31384	0.19411	0.19317	0.13295	0.17544	0.07808	0.30088	0.09542	0.31856			-0.00461	0.01584	0.02109	0.04518	-0.00338	-0.00213	-0.00199
491.544	0.1782	0.08988	0.13941	0.10699	0.3161	0.20845	0.18189	0.10503	0.16148	0.0765	0.31113	0.09678	0.32536			-0.0212	0.03756	0.00161	0.05413	0.00653	-0.01887	-0.00769
524.313	0.1817	0.08551	0.14133	0.10836	0.30602	0.21388	0.18037	0.11241	0.14994	0.06295	0.31126	0.09339	0.32896			-0.01151	0.01158	0.00845	0.00502	0.01526	-0.00966	-0.011
589.853	0.17801	0.09893	0.06556	0.09337	0.22763	0.21416	0.1555	0.10829	0.143	0.06803	0.30742	0.07206	0.32903			0.02503	0.01352	-0.01657	0.01493	0.02467	-0.00909	0.01192
655.392	0.18758	0.08085	0.04885	0.09148	0.20041	0.17592	0.09915	0.10617	0.13047	0.07183	0.30038	0.07157	0.30008			0.01035	0.00316	-0.00257	0.05364	0.01178	-0.01718	0.01301
720.931	0.19076	0.08249	0.05387	0.08668	0.1858	0.18912	0.04027	0.11615	0.1363	0.07527	0.30679	0.04711	0.2863			-0.00757	0.02899	-0.00928	0.00409	0.01044	-0.01332	-0.0065
786.47	0.1996	0.08455	0.03212	0.06392	0.17337	0.20505	-0.00647	0.08564	0.17207	0.07489	0.26482	0.05081	0.29202			0.00318	-0.01921	-0.00237	0.00149	-0.00181	-0.02296	-0.01009
852.009	0.18577	0.08141	0.01378	0.03372	0.16273	0.22111	-0.03435	0.09991	0.1773	0.07405	0.216	0.0278	0.26797			0.00729	-0.00555	0.0061	0.02024	-0.00129	-0.03497	-0.01902
917.548	0.19306	0.08619	0.01616	0.02489	0.14426	0.21698	-0.06633	0.10871	0.17437	0.06557	0.23525	-0.01636	0.26666			-0.00396	-0.02977	0.00918	0.02315	-0.01086	-0.04004	-0.01521
983.088	0.22051	0.09569	0.03125	-0.00675	0.1322	0.22098	-0.08434	0.11327	0.15317	0.0698	0.2345	-0.05433	0.24497			-0.00882	-0.00776	0.00766	0.02548	-0.00714	-0.03195	-0.02436
1048.63	0.18882	0.09662	0.02161	-0.01853	0.11768	0.21898	-0.10119	0.10237	0.17094	0.11613	0.21831	-0.05463	0.25485			-0.00731		-0.00815	0.0164	0.00705	-0.03652	-0.02099
1179.71	0.1255	0.03212	0.01073	0.08006	0.05048	0.22344	-0.08967	0.04808	0.16465	0.17182	0.21268	-0.04047	0.25912			0.00951		-0.00661	0.00573	-0.00108	-0.0186	-0.02168
1310.78	0.09788	0.03013	0.01049	0.09158	0.0471	0.21359	-0.0723	0.12401	0.17766	0.0869	0.17563	-0.03617	0.23717			0.00417		-0.01133	0.02231	-0.00051	-0.01616	-0.0184
1441.86	0.12443	0.01875	-0.00524	0.02675	0.0537	0.19829	-0.01127	0.10556	0.11954	0.08335	0.20551	-0.05315	0.20281			-0.00364		-0.00538	-0.00325	0.00309	-0.01182	0.00726
1572.94	0.16511	0.03663	-0.01829	0.01454	0.0313	0.16499	0.02476	0.11992	0.1394	0.03998	0.1922	-0.11808	0.16025			-0.00842		-0.00507	-0.00536	-0.00372	-0.00114	-0.00918
1704.02	0.15239	0.06776	0.02039	0.02723	0.02497	0.14476	0.02133	0.07876	0.14071	0.01767	0.20228	-0.09741	0.15684			0.00229		-0.00454	-0.01193	-0.00364	0.00502	-0.00305
1835.1	0.11053	0.13331	0.05839	-0.02753	0.04569	0.1749	-0.04425	0.09475	0.07852	0.0418	0.1305	-0.07101	0.16114			0.0071		-0.01159	0.0047	-0.00681	-0.00035	0.00267
1966.18	0.129	0.17416	0.07222	-0.03495	0.01212	0.2	-0.07309	0.11208	0.04756	-0.014	0.14127	-0.03404	0.16413			-0.00695		-0.02788	0.00785	-0.0026	0.0056	0.00481
2097.25	0.17099	0.19515	0.05225	-0.06861	0.02207	0.24155	-0.04808	0.13464	0.089	0.0083	0.16018	-0.05271	0.12856			0.01344		-0.00442	0.01113	0.00795	0.00511	0.01431

## Sheet: Suppl. 6e torin
ms	Snap-eIF4G (cytoplasm)															Snap_eIF4G1 (nucleus)
0.001	1	1	1	1	1	1	1	1	1	1	1	1	1			1	1	1	1	1	1	1
0.002	0.99187	1.022	0.98781	0.90841	1.02169	1.14462	0.93361	0.90121	0.99373	0.93689	0.98888	0.97166	0.87193			0.97162	1.17341	1.05615	0.8567	0.76803	0.8506	0.79493
0.003	0.94482	0.985	0.88415	0.90243	0.93793	1.06563	0.99871	0.98789	0.92927	0.88843	0.97273	0.92541	0.91233			1.04351	1.2207	1.00234	0.84538	0.88598	0.92205	0.77683
0.004	0.84493	0.98	1.00686	0.93142	0.92106	0.87652	0.932	0.95761	0.97784	0.90307	0.94483	0.86221	0.85431			1.07756	1.16815	0.94151	0.76996	0.65008	0.98051	0.83112
0.005	0.90631	0.93701	0.92379	0.9259	0.94095	0.78196	0.9407	0.90184	0.99239	0.84485	0.9893	0.91238	0.83626			1.13432	1.29427	1.0772	0.90195	0.87812	0.79863	0.75271
0.006	0.96535	1.015	0.91921	0.84076	0.89394	1.16909	0.84047	0.92288	0.94784	0.87135	0.92784	0.81107	0.86635			0.89973	1.28902	1.13803	1.03017	0.70906	0.80513	0.76477
0.007	0.88963	0.9825	0.87729	0.93879	0.87406	0.98443	0.92297	0.94104	0.91718	0.82742	0.91043	0.77263	0.83669			1.05865	1.11035	1.00468	0.93212	0.89385	1.01949	0.81905
0.008	0.92792	0.985	0.90321	0.80578	0.84031	1.02336	0.9639	0.87412	0.91091	0.80128	0.92908	0.85177	0.8483			1.11351	1.13663	1.03977	1.09805	0.72872	0.55179	0.7316
0.009	0.89797	0.94751	0.9215	0.80578	0.9066	0.95773	0.95391	0.86615	0.91986	0.69216	0.96684	0.90324	0.85517			1.02838	0.97898	1.12399	1.03771	0.75231	0.77914	0.63509
0.01	0.83124	0.84303	0.82776	0.79611	0.93854	1.06675	0.94457	0.90152	0.96083	0.75456	0.91188	0.86415	0.84314			0.99054	1.18917	1.02573	0.86047	0.84667	0.88308	0.85524
0.011	0.9446	0.96951	0.77669	0.83936	0.90238	0.96329	0.88784	0.94837	0.94896	0.89333	0.9295	0.8508	0.86721			0.9546	1.14714	1	0.79259	0.79555	0.96752	0.86127
0.012	0.87273	0.984	0.86891	0.80668	0.89816	0.95439	0.90525	0.95602	0.88047	0.81978	0.90915	0.83093	0.86935			0.7919	1.07357	0.96491	0.94343	0.72478	1.03248	0.69239
0.013	0.88749	0.82953	0.84452	0.84718	0.90359	0.80755	0.86335	0.884	0.89681	0.77724	0.83007	0.76089	0.83497			0.97919	1.09984	0.96491	0.89441	0.81128	0.8441	0.84016
0.014	0.97626	0.83553	0.74925	0.83384	0.89153	0.96774	0.83596	0.96558	0.89479	0.84314	0.88104	0.74298	0.75676			0.8392	0.87388	0.99532	0.8567	0.75624	0.6947	0.69842
0.015	0.91316	0.85702	0.93522	0.78321	0.82163	0.9288	0.93393	0.9079	0.93352	0.76295	0.87811	0.8521	0.80231			0.89217	0.95271	0.85963	0.82276	0.56359	0.72718	0.71953
0.016	0.86204	0.88552	0.76755	0.83522	0.91262	0.96885	0.91942	0.93339	0.85517	0.86859	0.90433	0.78176	0.87623			1.05868	0.91067	0.93683	0.92081	0.62256	1	0.71049
0.018	0.8878	0.88926	0.92799	0.80393	0.84185	0.86205	0.86948	0.84861	0.92098	0.76486	0.91359	0.80507	0.789			0.99435	1.11297	0.97075	0.84161	0.74444	0.73042	0.76628
0.02	0.91454	0.93777	0.81024	0.87321	0.82287	0.90265	0.8806	0.8969	0.89772	0.7924	0.8817	0.80295	0.81758			0.90449	1.11822	0.92864	0.90572	0.69136	0.7629	0.70144
0.022	0.81818	0.86803	0.81634	0.85066	0.81353	0.90599	0.90703	0.88623	0.91551	0.76765	0.8988	0.84741	0.75569			0.80328	1.22857	0.92864	0.88309	0.57341	0.7629	0.75723
0.024	0.87358	0.79554	0.80186	0.83225	0.82769	0.86928	0.86529	0.89707	0.9041	0.78856	0.86702	0.84186	0.77159			0.79855	0.90015	1.00233	0.8171	0.75234	0.77914	0.74667
0.026	0.83647	0.89128	0.85025	0.84007	0.9009	1.03002	0.91315	0.91093	0.8553	0.79205	0.87048	0.80375	0.8249			0.92625	1.01313	1.03977	0.91514	0.69336	0.76615	0.73009
0.028	0.84374	0.86328	0.87464	0.85755	0.91778	0.82756	0.90187	0.9189	0.91294	0.78822	0.82055	0.80016	0.82877			0.84774	0.96846	0.85612	0.77373	0.74644	0.79863	0.6185
0.03	0.91208	0.84528	0.78585	0.79495	0.88132	0.94165	0.94457	0.87014	0.91764	0.80077	0.86618	0.7715	0.87518			0.78152	1.0394	0.87951	0.83029	0.6796	0.6882	0.72707
0.032	0.87037	0.87653	0.80147	0.80163	0.87409	0.84487	0.85465	0.89884	0.87422	0.76172	0.82873	0.82655	0.84209			0.80895	0.91854	0.85846	0.99811	0.63832	0.81812	0.68334
0.036	0.88492	0.8749	0.7653	0.73984	0.81901	0.95497	0.87412	0.88543	0.88647	0.75024	0.86636	0.75665	0.77895			0.90596	0.98815	0.98891	0.77089	0.66882	0.86358	0.66298
0.04	0.8442	0.89502	0.81389	0.80646	0.8288	0.89963	0.88863	0.81636	0.82839	0.76924	0.83595	0.73579	0.82212			0.86056	0.93034	0.8772	0.85857	0.61574	0.91717	0.66072
0.044	0.86099	0.88602	0.84569	0.75779	0.86752	0.87349	0.85035	0.8307	0.83404	0.76942	0.8296	0.7752	0.76088			0.8336	0.92378	0.83859	0.70772	0.63146	0.73529	0.68485
0.048	0.85286	0.84118	0.7548	0.75066	0.83692	0.94941	0.89651	0.9024	0.82797	0.74928	0.86146	0.78506	0.83579			0.73712	0.97107	0.81345	0.86894	0.60689	0.77426	0.66901
0.052	0.84307	0.87219	0.74489	0.79381	0.80106	0.92831	0.84921	0.88304	0.84158	0.75453	0.83173	0.75818	0.76402			0.89981	0.94348	0.91931	0.86422	0.66783	0.72554	0.65544
0.056	0.84591	0.81583	0.77195	0.79507	0.80272	0.79843	0.88499	0.86575	0.84382	0.72605	0.85805	0.75516	0.78475			0.8109	0.95662	0.81403	0.85578	0.60787	0.87007	0.61699
0.06	0.84143	0.89508	0.77461	0.75547	0.83647	0.9792	0.86936	0.87262	0.86202	0.74148	0.81819	0.76542	0.79378			0.78252	0.94874	0.85497	0.72662	0.72878	0.85384	0.63509
0.064	0.79614	0.86534	0.77766	0.76238	0.80377	0.92107	0.85847	0.83422	0.842	0.73172	0.8211	0.75744	0.80667			0.84968	0.90407	0.89474	0.9576	0.63933	0.79213	0.72028
0.072	0.83441	0.84383	0.73947	0.79441	0.82077	0.91035	0.85695	0.86308	0.81979	0.76304	0.84044	0.73459	0.76214			0.79563	0.99336	0.85882	0.79028	0.65364	0.7775	0.669
0.08	0.83641	0.84852	0.78663	0.75828	0.79742	0.85987	0.85488	0.83732	0.85772	0.73047	0.82798	0.72885	0.78834			0.79732	0.89089	0.85882	0.77802	0.59417	0.75801	0.63847
0.088	0.81684	0.84158	0.79016	0.72825	0.82873	0.89811	0.90016	0.8079	0.8225	0.72111	0.82424	0.73066	0.76218			0.80675	0.93424	0.80117	0.79169	0.6787	0.78399	0.63922
0.096	0.8369	0.83423	0.7671	0.75374	0.80687	0.84388	0.85601	0.85072	0.82604	0.70536	0.81104	0.71376	0.75165			0.8235	0.89089	0.78951	0.8318	0.63594	0.69224	0.65053
0.10401	0.83668	0.80819	0.71375	0.7596	0.78034	0.8582	0.8459	0.83914	0.83378	0.75498	0.80832	0.70068	0.77136			0.73364	0.90337	0.82811	0.7757	0.60891	0.76861	0.63734
0.11201	0.81647	0.84581	0.72135	0.76616	0.79027	0.82347	0.84512	0.81405	0.84186	0.72482	0.8295	0.71506	0.79984			0.80719	0.86593	0.76936	0.77386	0.60645	0.7743	0.62301
0.12001	0.81369	0.83823	0.68479	0.76726	0.81341	0.83932	0.85344	0.81046	0.82051	0.73621	0.83862	0.69892	0.77663			0.80202	0.81608	0.81644	0.72671	0.54898	0.78729	0.64111
0.12801	0.82286	0.83769	0.72427	0.73796	0.79791	0.86408	0.86201	0.81447	0.82233	0.72013	0.79734	0.6714	0.76411			0.81621	0.90213	0.80504	0.7055	0.61091	0.74425	0.60492
0.14401	0.8032	0.82442	0.73812	0.7399	0.80274	0.79795	0.84221	0.82191	0.82984	0.70505	0.82601	0.70582	0.76675			0.75086	0.88799	0.79035	0.74718	0.583	0.6744	0.60304
0.16001	0.8024	0.83706	0.72297	0.74546	0.77961	0.80507	0.84025	0.82741	0.83187	0.7118	0.80204	0.6978	0.76308			0.77991	0.78552	0.7886	0.75429	0.6002	0.77589	0.64168
0.17601	0.82801	0.79259	0.72494	0.73073	0.80809	0.79148	0.85357	0.83185	0.81356	0.72088	0.78594	0.68431	0.77164			0.73285	0.83873	0.74748	0.74883	0.55744	0.75763	0.61984
0.19201	0.82214	0.79812	0.74185	0.71704	0.79812	0.80914	0.82856	0.81187	0.79212	0.70284	0.78884	0.69482	0.75179			0.71902	0.78257	0.77237	0.78513	0.57935	0.7016	0.61871
0.20801	0.81919	0.78659	0.711	0.72319	0.76675	0.81665	0.82453	0.80563	0.8011	0.68762	0.79756	0.68167	0.74556			0.71736	0.79183	0.76637	0.74651	0.57769	0.72235	0.57253
0.22401	0.78593	0.78525	0.70211	0.7153	0.74886	0.7831	0.83763	0.80015	0.81379	0.70201	0.79513	0.67055	0.73586			0.73285	0.77508	0.76941	0.75665	0.57007	0.70124	0.60646
0.24001	0.80332	0.81196	0.71309	0.69643	0.76016	0.78636	0.83814	0.82325	0.81245	0.6942	0.79546	0.67477	0.71943			0.68325	0.78927	0.75918	0.70809	0.53837	0.73331	0.58874
0.25601	0.79201	0.77739	0.70401	0.73253	0.77204	0.82157	0.83516	0.80463	0.80947	0.70623	0.78938	0.69429	0.73901			0.72972	0.80963	0.68112	0.70055	0.53001	0.72966	0.59367
0.28801	0.78819	0.7832	0.70318	0.70992	0.76157	0.77817	0.82761	0.79005	0.80509	0.68509	0.78637	0.67331	0.73252			0.67285	0.74253	0.73036	0.73162	0.51446	0.70042	0.57333
0.32002	0.8042	0.76386	0.69706	0.70536	0.76734	0.78234	0.82251	0.80071	0.79449	0.6774	0.79172	0.67459	0.72431			0.67409	0.79032	0.71515	0.69877	0.52598	0.66839	0.56447
0.35202	0.77673	0.7773	0.6671	0.69318	0.76167	0.78017	0.81697	0.79244	0.80103	0.68647	0.78838	0.67194	0.72588			0.68166	0.73344	0.67703	0.68962	0.53237	0.66697	0.55295
0.38402	0.77858	0.77698	0.66788	0.6918	0.75823	0.78082	0.82973	0.80319	0.78077	0.67644	0.77859	0.66016	0.70887			0.67085	0.72053	0.72056	0.68687	0.49547	0.63489	0.54955
0.41602	0.77609	0.76467	0.66678	0.68918	0.75269	0.75769	0.81605	0.77244	0.7964	0.68414	0.77536	0.65577	0.73742			0.64607	0.65763	0.68488	0.66443	0.48597	0.67509	0.55229
0.44802	0.77758	0.75492	0.65386	0.69481	0.74493	0.74838	0.81079	0.7707	0.78685	0.67821	0.76937	0.65293	0.70902			0.63703	0.68604	0.64796	0.7051	0.48588	0.64992	0.54374
0.48002	0.77102	0.76381	0.65674	0.68596	0.75521	0.79132	0.80189	0.78345	0.7886	0.65535	0.76576	0.65056	0.7181			0.63525	0.71461	0.6472	0.68289	0.48539	0.61504	0.54195
0.51202	0.77015	0.77166	0.64776	0.69216	0.75568	0.7343	0.80261	0.77584	0.80069	0.67246	0.77134	0.6491	0.71971			0.61743	0.66091	0.64284	0.67543	0.44477	0.64631	0.52583
0.57603	0.7783	0.75148	0.65951	0.68244	0.7454	0.75302	0.80105	0.77246	0.78377	0.64955	0.76411	0.6553	0.71488			0.61249	0.62841	0.62835	0.6314	0.46656	0.63477	0.49789
0.64003	0.76128	0.74102	0.64209	0.6759	0.74156	0.73083	0.79466	0.77566	0.78734	0.65757	0.76164	0.64397	0.72369			0.59437	0.62775	0.59677	0.61626	0.42578	0.62095	0.51785
0.70403	0.76408	0.74512	0.64478	0.68034	0.73549	0.71021	0.79774	0.76181	0.76776	0.65398	0.75866	0.63701	0.72773			0.58657	0.58817	0.59939	0.63139	0.40608	0.56956	0.51201
0.76804	0.75897	0.73151	0.65165	0.68072	0.73337	0.74505	0.79034	0.76487	0.77407	0.66508	0.75487	0.63692	0.71844			0.54816	0.55518	0.58306	0.60486	0.42077	0.59453	0.48842
0.83204	0.75247	0.71737	0.64358	0.67007	0.72188	0.72419	0.78045	0.76091	0.76557	0.65047	0.75236	0.63203	0.70227			0.55382	0.56649	0.57074	0.6275	0.38644	0.58818	0.48998
0.89604	0.75707	0.74662	0.64478	0.65976	0.73014	0.73611	0.78841	0.76004	0.76845	0.65247	0.74456	0.62479	0.69253			0.50208	0.53711	0.54897	0.5829	0.40589	0.56112	0.47351
0.96005	0.73837	0.71438	0.61353	0.66218	0.71227	0.70635	0.78114	0.75901	0.76109	0.65259	0.7436	0.62525	0.70997			0.5025	0.54382	0.56006	0.57129	0.38073	0.57502	0.48199
1.02405	0.75369	0.73662	0.63225	0.66157	0.73051	0.72298	0.78269	0.75709	0.7654	0.64061	0.74713	0.62303	0.70558			0.50149	0.49373	0.52087	0.59479	0.36594	0.57005	0.45739
1.15206	0.7407	0.72324	0.62639	0.65874	0.71969	0.73417	0.78681	0.74117	0.76922	0.63563	0.73565	0.61303	0.7089			0.47893	0.48933	0.51609	0.5758	0.35852	0.53061	0.4516
1.28006	0.75259	0.71137	0.62118	0.65084	0.71336	0.69888	0.78086	0.74526	0.76169	0.63402	0.73839	0.6054	0.6985			0.472	0.48022	0.5056	0.55813	0.33675	0.51224	0.43334
1.40807	0.73715	0.70118	0.60952	0.64783	0.70867	0.68166	0.78085	0.73991	0.75708	0.62261	0.72713	0.60856	0.68964			0.45632	0.44656	0.49925	0.53847	0.33441	0.51894	0.4221
1.53607	0.73081	0.6902	0.61977	0.64503	0.70001	0.69827	0.77134	0.73912	0.75313	0.62141	0.72837	0.60305	0.69273			0.44036	0.43358	0.47346	0.51487	0.32607	0.50069	0.42347
1.66408	0.72317	0.68925	0.60138	0.6367	0.69484	0.68647	0.77466	0.73	0.7613	0.61447	0.72948	0.59656	0.68545			0.41688	0.41217	0.48739	0.52372	0.30735	0.48032	0.40533
1.79209	0.71731	0.70427	0.60894	0.64223	0.69931	0.68202	0.76744	0.73097	0.74717	0.6161	0.72422	0.59715	0.67728			0.40071	0.40451	0.44701	0.50261	0.30858	0.47466	0.39027
1.92009	0.72385	0.68872	0.59352	0.63526	0.69779	0.68925	0.76129	0.72898	0.7501	0.60834	0.71668	0.58848	0.66606			0.40258	0.37155	0.44721	0.49816	0.29698	0.47196	0.38918
2.0481	0.71861	0.68632	0.59819	0.62904	0.68704	0.68374	0.75675	0.72388	0.74766	0.60991	0.72491	0.59235	0.66743			0.3884	0.39059	0.43249	0.48713	0.31035	0.44924	0.37491
2.30411	0.71094	0.67227	0.58941	0.62616	0.68345	0.67557	0.75016	0.72011	0.73966	0.60397	0.71577	0.58192	0.67109			0.36145	0.38349	0.40393	0.4708	0.27986	0.42819	0.35693
2.56012	0.70141	0.67536	0.57551	0.61582	0.67721	0.67706	0.74566	0.71426	0.73307	0.58596	0.71337	0.57414	0.66719			0.34939	0.34569	0.37948	0.47814	0.27199	0.42147	0.35337
2.81614	0.69888	0.67342	0.56968	0.61104	0.67054	0.66579	0.74233	0.70966	0.73501	0.58379	0.70689	0.57617	0.66688			0.33587	0.3252	0.38046	0.4407	0.27634	0.4028	0.33472
3.07215	0.6937	0.65789	0.56321	0.61051	0.67122	0.65663	0.74251	0.70439	0.72225	0.5864	0.70239	0.56692	0.66684			0.31497	0.32431	0.36663	0.43836	0.26825	0.37987	0.32929
3.32816	0.68651	0.65718	0.55476	0.60402	0.66513	0.65268	0.73866	0.699	0.72667	0.57619	0.70373	0.56706	0.65758			0.28974	0.30816	0.34447	0.42881	0.24521	0.36491	0.31343
3.58417	0.68694	0.64978	0.55198	0.6041	0.66652	0.64455	0.73498	0.69055	0.71873	0.56365	0.69245	0.56156	0.65642			0.28913	0.3095	0.33338	0.42674	0.24632	0.34196	0.30371
3.84019	0.68065	0.63409	0.54379	0.60184	0.66093	0.65058	0.73081	0.68535	0.71595	0.5625	0.68797	0.55512	0.65417			0.28984	0.27438	0.33115	0.41184	0.23809	0.33772	0.28687
4.0962	0.68136	0.64805	0.53413	0.59017	0.65931	0.65007	0.7299	0.68362	0.71236	0.56345	0.68542	0.55294	0.64469			0.26733	0.27555	0.30648	0.40365	0.22751	0.31056	0.28392
4.60822	0.67301	0.6259	0.52248	0.58327	0.65541	0.63538	0.71999	0.67449	0.70826	0.56444	0.68175	0.54831	0.648			0.24485	0.2457	0.30353	0.39578	0.21702	0.29542	0.26262
5.12025	0.66335	0.62352	0.51159	0.57961	0.64909	0.62711	0.71741	0.66839	0.70503	0.55137	0.67462	0.5414	0.6464			0.23296	0.23921	0.28914	0.38186	0.19503	0.2852	0.25592
6.1443	0.6496	0.61575	0.5025	0.56437	0.64423	0.61527	0.70642	0.65225	0.69857	0.54571	0.67444	0.53636	0.64066			0.21065	0.21727	0.27367	0.367	0.18891	0.27128	0.23692
6.65632	0.64813	0.60535	0.48913	0.56262	0.64268	0.60999	0.70128	0.64268	0.69531	0.53706	0.66493	0.52583	0.63616			0.20159	0.20542	0.2589	0.36089	0.17553	0.25794	0.22202
7.16835	0.64498	0.59674	0.48361	0.56072	0.63839	0.60131	0.697	0.63479	0.68903	0.54045	0.66112	0.51963	0.62901			0.18448	0.18313	0.25032	0.34994	0.1669	0.2536	0.2082
7.68037	0.63953	0.59169	0.47611	0.55251	0.62936	0.60769	0.69533	0.63261	0.68675	0.53403	0.65643	0.52314	0.62593			0.17895	0.16643	0.23634	0.33215	0.15159	0.24371	0.19554
8.1924	0.63674	0.58577	0.47348	0.55281	0.62646	0.59854	0.68987	0.62382	0.68387	0.52938	0.649	0.51695	0.62684			0.16703	0.14833	0.22121	0.32633	0.15064	0.23995	0.19192
9.21645	0.626	0.57938	0.46372	0.54546	0.61988	0.58208	0.6858	0.61718	0.67659	0.52516	0.64815	0.51213	0.62242			0.15546	0.16996	0.21658	0.31489	0.13421	0.22938	0.19088
10.2405	0.61513	0.57425	0.45864	0.54475	0.61848	0.58017	0.67672	0.60526	0.66984	0.51575	0.63974	0.50876	0.61519			0.13727	0.17336	0.19797	0.29192	0.12049	0.22802	0.17986
11.2645	0.60719	0.57169	0.44617	0.53798	0.61524	0.56536	0.66978	0.59634	0.667	0.49968	0.63195	0.50393	0.6096			0.12789	0.16758	0.18423	0.2732	0.10278	0.22769	0.17025
12.2886	0.59957	0.56327	0.43736	0.5298	0.60886	0.56776	0.66179	0.58987	0.66558	0.49361	0.62562	0.49701	0.60571			0.11619	0.15516	0.16615	0.25679	0.08956	0.22984	0.16653
13.3126	0.58791	0.56085	0.43242	0.52309	0.60834	0.56404	0.65686	0.57818	0.65734	0.48236	0.62136	0.48669	0.59925			0.10088	0.16119	0.15904	0.24498	0.07831	0.21993	0.15545
14.3367	0.58211	0.55445	0.43045	0.52382	0.59863	0.56368	0.6473	0.57412	0.64573	0.47592	0.61387	0.47648	0.59377			0.08628	0.15243	0.1483	0.23796	0.07558	0.20181	0.1375
15.3607	0.57312	0.55076	0.42382	0.51848	0.59178	0.55621	0.64063	0.56499	0.64119	0.46737	0.61078	0.46621	0.58248			0.07372	0.13695	0.12697	0.23943	0.07511	0.18024	0.1257
16.3848	0.56762	0.54722	0.41148	0.51423	0.58422	0.55967	0.63881	0.55809	0.63706	0.46257	0.59911	0.46634	0.57951			0.06924	0.09967	0.11166	0.19992	0.0652	0.15884	0.09735
18.4329	0.55471	0.53156	0.39042	0.50764	0.57865	0.5404	0.6297	0.53401	0.62944	0.45154	0.59438	0.45826	0.57627			0.04586	0.07824	0.0946	0.18231	0.04827	0.143	0.08415
20.481	0.5447	0.52111	0.37721	0.50429	0.56979	0.53744	0.62345	0.51978	0.62484	0.44451	0.58242	0.45103	0.56942			0.03039	0.06088	0.08317	0.17785	0.04827	0.13152	0.07839
22.5291	0.53608	0.51094	0.36965	0.50076	0.56981	0.52541	0.6103	0.5065	0.61478	0.43391	0.57425	0.43872	0.56509			0.0245	0.05683	0.0703	0.18993	0.04973	0.13387	0.07463
24.5772	0.52677	0.51098	0.36151	0.49235	0.56516	0.51475	0.60481	0.49684	0.60744	0.4221	0.56626	0.42442	0.55673			0.01309	0.05629	0.06032	0.17413	0.04831	0.12591	0.07309
26.6253	0.51262	0.50651	0.35595	0.48632	0.55674	0.50758	0.60272	0.48658	0.59876	0.40854	0.55835	0.41481	0.54923			-0.0058	0.04956	0.05967	0.14383	0.05175	0.11766	0.06169
28.6734	0.50354	0.49561	0.34913	0.47989	0.56344	0.50565	0.59863	0.47873	0.59084	0.40142	0.54691	0.40406	0.5402			-0.0092	0.06239	0.0591	0.14119	0.04143	0.09922	0.06237
30.7215	0.49022	0.49184	0.33589	0.46859	0.55626	0.50195	0.59074	0.46897	0.58294	0.39331	0.53785	0.39244	0.53399			-0.01227	0.05844	0.06118	0.1215	0.04521	0.08661	0.0592
32.7696	0.47883	0.48921	0.325	0.46352	0.54964	0.49639	0.58575	0.4584	0.57297	0.38141	0.52904	0.3828	0.53092			-0.01755	0.07218	0.06337	0.11609	0.04071	0.08767	0.05953
36.8658	0.46268	0.48201	0.30769	0.45554	0.54457	0.49173	0.58086	0.43773	0.56468	0.37362	0.51926	0.37291	0.52576			-0.00949	0.07065	0.03582	0.11459	0.03459	0.08756	0.04884
40.962	0.45718	0.46514	0.30347	0.44267	0.54175	0.47322	0.57343	0.42187	0.54927	0.35979	0.5119	0.35855	0.51332			-0.02597	0.06411	0.02471	0.09171	0.02963	0.05961	0.0442
45.0582	0.44646	0.45218	0.29105	0.43298	0.53243	0.45826	0.56682	0.41079	0.53236	0.34934	0.50519	0.35174	0.50332			-0.00939	0.04918	0.02133	0.06402	0.02357	0.0654	0.03301
49.1544	0.43367	0.44239	0.28523	0.42269	0.52941	0.45652	0.56451	0.40044	0.51778	0.33559	0.49383	0.34315	0.49624			0.0053	0.04062	0.01865	0.04445	0.01067	0.07093	0.03014
53.2506	0.42309	0.43736	0.28369	0.41325	0.51671	0.44911	0.5567	0.38836	0.51076	0.32709	0.48251	0.32993	0.48865			-0.00863	0.02072	0.00918	0.03284	0.01052	0.07769	0.03387
57.3468	0.42091	0.43054	0.28127	0.40246	0.50571	0.44376	0.54897	0.37571	0.50326	0.31915	0.47471	0.32262	0.48484			-0.00149	0.01183	0.00428	0.03644	0.00907	0.07607	0.04702
61.443	0.41814	0.41819	0.27309	0.38864	0.49638	0.43345	0.5408	0.36831	0.49416	0.31268	0.46938	0.31204	0.48305			-0.0083	0.00493	-0.00695	0.04046	0.01517	0.06407	0.04819
65.5392	0.41527	0.41298	0.26268	0.38104	0.48841	0.42094	0.53555	0.35575	0.4676	0.29644	0.45772	0.29121	0.46692			-0.00604	-0.016	-0.00449	0.05666	0.03086	0.06012	0.04267
73.7316	0.39498	0.40617	0.23898	0.36265	0.47821	0.39804	0.52839	0.3269	0.4407	0.27908	0.4407	0.27899	0.45663			-0.02116	-0.02203	0.00865	0.07523	0.03762	0.07072	0.04206
81.924	0.38213	0.38809	0.21755	0.33737	0.46576	0.37956	0.51461	0.31319	0.42319	0.2644	0.42939	0.27168	0.44789			-0.0293	-0.01599	0.00873	0.07959	0.04355	0.08758	0.04786
90.1164	0.37277	0.37288	0.20952	0.31215	0.45865	0.37247	0.50381	0.30355	0.40597	0.25146	0.42324	0.26082	0.43897			-0.02386	-0.00569	-0.00671	0.05085	0.02325	0.09126	0.06849
98.3088	0.36439	0.362	0.20499	0.29445	0.44523	0.36217	0.49003	0.28571	0.39114	0.24778	0.41166	0.25656	0.436			-0.01645	0.01386	0.00082	0.06518	0.01066	0.08388	0.06518
106.501	0.36358	0.36181	0.19759	0.29054	0.44143	0.34652	0.47991	0.26843	0.38173	0.23657	0.39713	0.24479	0.43799			-0.01897	0.00517	0.00987	0.06215	0.00445	0.06864	0.03999
114.694	0.35055	0.35084	0.20245	0.27833	0.4322	0.33582	0.46609	0.2585	0.37339	0.22439	0.39277	0.23306	0.43349			-0.01264	0.01287	0.01088	0.06942	0.0044	0.04882	0.02092
122.886	0.33559	0.34776	0.19877	0.25945	0.42259	0.33252	0.45918	0.25521	0.36112	0.21163	0.38108	0.21832	0.42567			-0.01354	0.02082	0.01814	0.06716	0.00454	0.05094	0.00747
131.078	0.32285	0.33623	0.19662	0.24708	0.40811	0.32327	0.45548	0.24997	0.3515	0.20364	0.37424	0.19943	0.4186			-0.01042	0.03609	0.01816	0.06108	0.00298	0.05254	0.00811
147.463	0.30082	0.31654	0.19697	0.21729	0.3786	0.31562	0.42673	0.22431	0.33165	0.2019	0.37074	0.19605	0.40849			-0.00874	0.01615	0.01904	0.06939	0.00927	0.05756	0.00603
163.848	0.29393	0.29176	0.20252	0.19039	0.37499	0.30507	0.39449	0.22078	0.30512	0.18018	0.36328	0.20157	0.40099			0.00914	0.02129	0.00054	0.07255	0.01482	0.04773	-0.00524
180.233	0.28063	0.28795	0.18983	0.17726	0.37872	0.29086	0.39134	0.21569	0.28931	0.16944	0.36357	0.20254	0.40332			-0.01477	0.0275	-0.00311	0.07101	0.01108	0.03734	0.00379
196.618	0.26047	0.27035	0.18805	0.17185	0.37993	0.28333	0.39592	0.2056	0.2838	0.1554	0.37335	0.20053	0.40463			-0.01458	0.00888	-0.01806	0.06307	-0.00322	0.04727	-0.00155
213.002	0.24485	0.25345	0.19561	0.1621	0.38559	0.27975	0.38275	0.1961	0.28792	0.14917	0.38195	0.18027	0.40545			-0.03113	0.01739	-0.0325	0.07381	-0.01059	0.02463	-0.00319
229.387	0.24356	0.23337	0.18993	0.1594	0.38981	0.27701	0.36846	0.20172	0.2885	0.15455	0.37815	0.16137	0.40914			-0.01543	0.00853	-0.01785	0.09352	-0.00922	0.02601	0.00049
245.772	0.23478	0.20543	0.17266	0.15595	0.39257	0.28323	0.35644	0.2047	0.29162	0.15132	0.37293	0.15222	0.4027			0.00108	-0.02049	-0.01855	0.10239	-0.01143	0.00799	0.01255
262.157	0.22136	0.17751	0.17029	0.15528	0.39232	0.28114	0.33958	0.20536	0.28881	0.15135	0.36942	0.14304	0.40124			-0.01747	-0.00744	-0.0116	0.07469	-0.00367	0.01336	0.0065
294.926	0.19447	0.14744	0.12051	0.15693	0.3784	0.27851	0.30434	0.15048	0.27774	0.13834	0.36362	0.12849	0.40024			-0.02956	0.0176	0.01145	0.00978	0.00482	0.00755	-0.00116
327.696	0.17324	0.11165	0.10634	0.15352	0.36654	0.24871	0.28879	0.12151	0.27577	0.11056	0.3365	0.11421	0.3859			0.00356	0.00547	-0.02275	0.01067	0.00923	-0.02112	0.01349
360.465	0.16779	0.09826	0.08901	0.1519	0.34798	0.2314	0.26165	0.12505	0.23844	0.12106	0.30677	0.10378	0.35544			-0.01357	0.02904	0.00196	0.05082	-0.00736	-0.00034	0.01147
393.235	0.16966	0.0814	0.09745	0.14221	0.33491	0.20114	0.23714	0.13531	0.2024	0.11827	0.30667	0.10551	0.32718			-0.01157	0.01373	0.02798	0.05766	-0.00395	0.01347	0.00396
426.005	0.17471	0.07927	0.1182	0.13462	0.32524	0.19173	0.20454	0.13107	0.18458	0.09481	0.3057	0.10785	0.3198			0.02432	-0.00377	0.03215	0.06017	-0.00052	0.00251	0.00187
458.774	0.17543	0.0784	0.11996	0.11145	0.31384	0.19411	0.19317	0.13295	0.17544	0.07808	0.30088	0.09542	0.31856			-0.00461	0.01584	0.02109	0.04518	-0.00338	-0.00213	-0.00199
491.544	0.1782	0.08988	0.13941	0.10699	0.3161	0.20845	0.18189	0.10503	0.16148	0.0765	0.31113	0.09678	0.32536			-0.0212	0.03756	0.00161	0.05413	0.00653	-0.01887	-0.00769
524.313	0.1817	0.08551	0.14133	0.10836	0.30602	0.21388	0.18037	0.11241	0.14994	0.06295	0.31126	0.09339	0.32896			-0.01151	0.01158	0.00845	0.00502	0.01526	-0.00966	-0.011
589.853	0.17801	0.09893	0.06556	0.09337	0.22763	0.21416	0.1555	0.10829	0.143	0.06803	0.30742	0.07206	0.32903			0.02503	0.01352	-0.01657	0.01493	0.02467	-0.00909	0.01192
655.392	0.18758	0.08085	0.04885	0.09148	0.20041	0.17592	0.09915	0.10617	0.13047	0.07183	0.30038	0.07157	0.30008			0.01035	0.00316	-0.00257	0.05364	0.01178	-0.01718	0.01301
720.931	0.19076	0.08249	0.05387	0.08668	0.1858	0.18912	0.04027	0.11615	0.1363	0.07527	0.30679	0.04711	0.2863			-0.00757	0.02899	-0.00928	0.00409	0.01044	-0.01332	-0.0065
786.47	0.1996	0.08455	0.03212	0.06392	0.17337	0.20505	-0.00647	0.08564	0.17207	0.07489	0.26482	0.05081	0.29202			0.00318	-0.01921	-0.00237	0.00149	-0.00181	-0.02296	-0.01009
852.009	0.18577	0.08141	0.01378	0.03372	0.16273	0.22111	-0.03435	0.09991	0.1773	0.07405	0.216	0.0278	0.26797			0.00729	-0.00555	0.0061	0.02024	-0.00129	-0.03497	-0.01902
917.548	0.19306	0.08619	0.01616	0.02489	0.14426	0.21698	-0.06633	0.10871	0.17437	0.06557	0.23525	-0.01636	0.26666			-0.00396	-0.02977	0.00918	0.02315	-0.01086	-0.04004	-0.01521
983.088	0.22051	0.09569	0.03125	-0.00675	0.1322	0.22098	-0.08434	0.11327	0.15317	0.0698	0.2345	-0.05433	0.24497			-0.00882	-0.00776	0.00766	0.02548	-0.00714	-0.03195	-0.02436
1048.63	0.18882	0.09662	0.02161	-0.01853	0.11768	0.21898	-0.10119	0.10237	0.17094	0.11613	0.21831	-0.05463	0.25485			-0.00731		-0.00815	0.0164	0.00705	-0.03652	-0.02099
1179.71	0.1255	0.03212	0.01073	0.08006	0.05048	0.22344	-0.08967	0.04808	0.16465	0.17182	0.21268	-0.04047	0.25912			0.00951		-0.00661	0.00573	-0.00108	-0.0186	-0.02168
1310.78	0.09788	0.03013	0.01049	0.09158	0.0471	0.21359	-0.0723	0.12401	0.17766	0.0869	0.17563	-0.03617	0.23717			0.00417		-0.01133	0.02231	-0.00051	-0.01616	-0.0184
1441.86	0.12443	0.01875	-0.00524	0.02675	0.0537	0.19829	-0.01127	0.10556	0.11954	0.08335	0.20551	-0.05315	0.20281			-0.00364		-0.00538	-0.00325	0.00309	-0.01182	0.00726
1572.94	0.16511	0.03663	-0.01829	0.01454	0.0313	0.16499	0.02476	0.11992	0.1394	0.03998	0.1922	-0.11808	0.16025			-0.00842		-0.00507	-0.00536	-0.00372	-0.00114	-0.00918
1704.02	0.15239	0.06776	0.02039	0.02723	0.02497	0.14476	0.02133	0.07876	0.14071	0.01767	0.20228	-0.09741	0.15684			0.00229		-0.00454	-0.01193	-0.00364	0.00502	-0.00305
1835.1	0.11053	0.13331	0.05839	-0.02753	0.04569	0.1749	-0.04425	0.09475	0.07852	0.0418	0.1305	-0.07101	0.16114			0.0071		-0.01159	0.0047	-0.00681	-0.00035	0.00267
1966.18	0.129	0.17416	0.07222	-0.03495	0.01212	0.2	-0.07309	0.11208	0.04756	-0.014	0.14127	-0.03404	0.16413			-0.00695		-0.02788	0.00785	-0.0026	0.0056	0.00481
2097.25	0.17099	0.19515	0.05225	-0.06861	0.02207	0.24155	-0.04808	0.13464	0.089	0.0083	0.16018	-0.05271	0.12856			0.01344		-0.00442	0.01113	0.00795	0.00511	0.01431
