# Supplementary material for: Cap-dependent translation initiation monitored in living cells
Source: Nat Commun. 2022 Nov 2;13:6558. doi: 10.1038/s41467-022-34052-8 (PMC9630388; doi:10.1038/s41467-022-34052-8)
Supplement: Supplementary file 12 — Source data [file 41467_2022_34052_MOESM12_ESM.zip › Data_Source copy/Fig.2d.xlsx]

## Sheet: Halo-eIF4E cytoplasm
ms	acquisition1	acquisition2	acquisition3	acquisition4	acquisition5	acquisition6	acquisition7	acquisition8	acquisition9
0.001	1	1	1	1	1	1	1	1	1
0.002	0.62029	0.43394	0.84404	0.2848	0.84577	1.17015	0.75713	0.99928	0.94604
0.003	1.1743	0.48953	0.56156	1.00746	0.7246	1.2162	0.74312	0.57987	0.82971
0.004	1.01211	0.49497	0.33684	0.62339	0.8905	1.1793	0.81522	0.7903	0.76504
0.005	0.83646	0.75701	0.80289	1.51458	0.91033	1.18235	0.63117	0.70254	0.86148
0.006	0.94009	0.68548	0.57053	0.61593	0.76683	1.15604	0.96176	0.80034	0.96456
0.007	0.9818	0.71114	0.85195	1.05071	0.86693	0.87001	0.69043	0.87733	0.88849
0.008	1.06102	0.43238	0.42929	0.15057	0.82736	1.43018	0.6138	0.71904	0.70888
0.009	0.66227	0.38603	0.9238	0.42039	0.94379	0.88495	0.63832	0.82353	0.8058
0.01	0.76378	0.64263	0.70756	1.01029	0.56906	1.15573	0.47616	0.84147	0.80966
0.011	0.796	0.64962	0.61013	1.02372	0.48756	1.24011	0.57702	0.80548	0.83481
0.012	0.75553	0.97059	0.20078	0.22574	0.77177	1.19364	0.58271	0.71342	0.87674
0.013	0.71228	0.78086	0.71254	1.28996	0.75311	1.4449	0.90776	0.78534	0.64352
0.014	0.81688	0.56431	0.59996	0.70677	0.71407	1.27231	0.73129	0.55143	1.03425
0.015	0.95038	0.48422	0.89541	0.61504	0.72667	1.69404	0.64255	0.6607	0.86893
0.016	0.97532	0.54768	0.45978	0.22425	0.79403	1.10499	0.65744	0.73597	0.54728
0.018	0.8203	0.64351	0.59703	0.43365	0.49852	1.18159	0.72983	0.80854	0.72705
0.02	0.76577	0.72632	0.53587	0.46609	0.72805	1.51262	0.7355	0.80973	0.85728
0.022	0.54908	0.74545	0.45747	0.70101	0.71505	1.19418	0.68965	0.84512	0.87455
0.024	0.81385	0.70211	0.42085	0.7066	0.567	1.26187	0.62952	0.79371	0.76532
0.026	0.60948	0.61124	0.74808	0.48907	0.6412	1.22803	0.74086	0.8016	0.77409
0.028	0.97852	0.572	0.5364	0.84853	0.50641	1.13676	0.62759	0.61199	0.82417
0.03	1.03564	0.21413	0.53773	0.83958	0.68863	1.15575	0.79545	0.52137	0.6943
0.032	0.8312	0.27828	0.33288	1.08024	0.54775	1.24894	0.57965	0.70423	0.76966
0.036	0.84485	0.60445	0.66455	0.81757	0.59479	1.19964	0.71602	0.67644	0.76256
0.04	0.80014	0.4328	0.51532	0.51027	0.55892	1.23449	0.71984	0.77185	0.80388
0.044	0.84551	0.55594	0.53066	0.67262	0.59038	1.11493	0.67794	0.71577	0.74826
0.048	0.82027	0.34804	0.67514	0.79116	0.59372	1.17433	0.69993	0.77405	0.74404
0.052	0.79208	0.51681	0.64467	0.59237	0.66891	1.15184	0.77302	0.81494	0.82073
0.056	0.78723	0.50038	0.7124	0.83493	0.48942	1.21314	0.61679	0.84985	0.83648
0.06	0.67485	0.52984	0.67578	0.99084	0.65901	1.05292	0.75404	0.71995	0.63765
0.064	0.7037	0.62033	0.7577	0.45287	0.64715	1.23178	0.66199	0.57362	0.75351
0.072	0.69273	0.62454	0.59221	0.61962	0.64779	1.28265	0.77221	0.82114	0.75975
0.08	0.76012	0.58808	0.5104	0.58629	0.51971	1.31698	0.71584	0.71317	0.73003
0.088	0.77458	0.50441	0.54593	0.57179	0.61843	1.22928	0.70739	0.69278	0.8053
0.096	0.76823	0.50994	0.6678	0.6315	0.48146	1.20214	0.66242	0.75149	0.61444
0.10401	0.64636	0.49514	0.55582	0.51736	0.57539	1.21237	0.68464	0.71173	0.77548
0.11201	0.73681	0.48675	0.5169	0.75014	0.57904	1.32534	0.797	0.71143	0.70149
0.12001	0.84742	0.61252	0.60805	0.63786	0.61835	1.29393	0.66342	0.76326	0.84269
0.12801	0.77135	0.58089	0.56205	0.73089	0.52844	1.09448	0.62347	0.7993	0.79315
0.14401	0.72978	0.51782	0.46956	0.54625	0.58672	1.20292	0.73209	0.72972	0.74126
0.16001	0.79858	0.52353	0.64153	0.52802	0.58914	1.24337	0.64116	0.72467	0.72891
0.17601	0.73336	0.49569	0.54722	0.49954	0.53278	1.24978	0.71068	0.69874	0.76553
0.19201	0.76238	0.56105	0.55664	0.72411	0.52582	1.18634	0.66186	0.67711	0.7658
0.20801	0.73816	0.53816	0.5768	0.68397	0.5054	1.14216	0.69221	0.68314	0.84042
0.22401	0.72807	0.4813	0.58277	0.54346	0.52131	1.1806	0.66846	0.67217	0.72758
0.24001	0.71662	0.53708	0.58844	0.72698	0.51447	1.188	0.60476	0.66884	0.74887
0.25601	0.73266	0.57856	0.44849	0.4861	0.52569	1.17573	0.6868	0.71187	0.73888
0.28801	0.72306	0.48181	0.59108	0.59602	0.53217	1.17078	0.68135	0.70297	0.7469
0.32002	0.81171	0.54669	0.57703	0.68904	0.5146	1.10247	0.66083	0.68316	0.72151
0.35202	0.75324	0.51164	0.59584	0.70845	0.45482	1.18281	0.68516	0.70742	0.73648
0.38402	0.76425	0.5271	0.53422	0.59239	0.49708	1.08421	0.63006	0.70692	0.72351
0.41602	0.69811	0.51821	0.50775	0.61199	0.49339	1.11257	0.6865	0.67116	0.70887
0.44802	0.76337	0.51441	0.5711	0.54406	0.47117	1.10565	0.64425	0.70398	0.70824
0.48002	0.74549	0.51628	0.55511	0.53399	0.48224	1.17091	0.64011	0.66834	0.70982
0.51202	0.7134	0.49771	0.50217	0.6841	0.49174	1.05623	0.62852	0.67987	0.67144
0.57603	0.67214	0.47962	0.54289	0.55766	0.51999	1.07623	0.66177	0.69159	0.65433
0.64003	0.68542	0.46379	0.53151	0.54625	0.52004	1.08083	0.62781	0.69433	0.70691
0.70403	0.66579	0.41913	0.52996	0.58448	0.50121	1.05566	0.6098	0.62392	0.66562
0.76804	0.71658	0.44637	0.57388	0.60072	0.47256	1.00025	0.62183	0.66484	0.69148
0.83204	0.64931	0.43788	0.52912	0.56679	0.44872	1.03343	0.62852	0.611	0.64236
0.89604	0.65817	0.50532	0.55196	0.63491	0.46026	1.09064	0.62527	0.63019	0.643
0.96005	0.63938	0.47743	0.5299	0.56465	0.45729	1.0588	0.61669	0.64403	0.6084
1.02405	0.58173	0.43841	0.51268	0.60501	0.49797	1.03766	0.59271	0.62927	0.63325
1.15206	0.67675	0.46796	0.51829	0.55936	0.4466	1.02294	0.60571	0.62399	0.60359
1.28006	0.60812	0.42582	0.52311	0.54368	0.44527	1.02144	0.59897	0.62707	0.58093
1.40807	0.61411	0.43179	0.50053	0.53583	0.41536	0.99562	0.59063	0.60113	0.57499
1.53607	0.63549	0.44696	0.5142	0.57332	0.43548	1.00281	0.6038	0.60465	0.59317
1.66408	0.57302	0.4338	0.46278	0.49382	0.45115	0.95116	0.56897	0.59987	0.57572
1.79209	0.61105	0.41879	0.49424	0.50822	0.42756	0.98549	0.57595	0.61499	0.55122
1.92009	0.61158	0.42147	0.49632	0.51348	0.40722	0.95101	0.58045	0.58899	0.53218
2.0481	0.62086	0.4207	0.46492	0.50662	0.4028	0.947	0.57514	0.59199	0.53271
2.30411	0.58563	0.39033	0.47593	0.48583	0.40653	0.93599	0.56418	0.56762	0.52285
2.56012	0.56161	0.38543	0.47832	0.50616	0.39936	0.92907	0.55634	0.58643	0.51294
2.81614	0.54499	0.394	0.473	0.46492	0.37942	0.90489	0.53916	0.5638	0.5052
3.07215	0.54488	0.35148	0.48358	0.43553	0.38492	0.90838	0.55403	0.54223	0.50031
3.32816	0.52123	0.35099	0.47773	0.46159	0.37718	0.89059	0.53168	0.53497	0.48704
3.58417	0.51822	0.35254	0.44495	0.46112	0.36168	0.86865	0.52095	0.54328	0.50045
3.84019	0.51598	0.38083	0.46327	0.39228	0.3616	0.89846	0.52645	0.53005	0.48587
4.0962	0.5084	0.33766	0.47597	0.35876	0.37707	0.84347	0.52966	0.53769	0.46558
4.60822	0.48088	0.34311	0.44017	0.43793	0.35635	0.85077	0.52228	0.52222	0.45442
5.12025	0.48247	0.34467	0.4317	0.38211	0.33167	0.85067	0.52193	0.51945	0.45038
5.63227	0.47851	0.3188	0.42971	0.35014	0.34234	0.8341	0.51907	0.51641	0.43259
6.1443	0.45282	0.31423	0.41961	0.38641	0.33336	0.84974	0.49677	0.5086	0.41605
6.65632	0.44383	0.30665	0.41107	0.36468	0.33949	0.81531	0.4886	0.50519	0.41424
7.16835	0.43852	0.28416	0.41312	0.37084	0.31429	0.8026	0.48568	0.51306	0.4165
7.68037	0.40524	0.29081	0.40562	0.35736	0.31448	0.77675	0.48337	0.50829	0.42574
8.1924	0.39611	0.27801	0.40938	0.36966	0.33092	0.78318	0.48451	0.49751	0.42172
9.21645	0.40164	0.28498	0.40014	0.3518	0.31995	0.78124	0.47153	0.5056	0.40763
10.2405	0.3789	0.27241	0.40702	0.33888	0.31627	0.7795	0.46606	0.50523	0.40384
11.2645	0.39025	0.27975	0.41082	0.34192	0.31194	0.7644	0.46514	0.50031	0.38815
12.2886	0.38239	0.24565	0.39663	0.3026	0.30113	0.74284	0.46587	0.49495	0.39937
13.3126	0.35327	0.24523	0.3916	0.28301	0.29714	0.74374	0.45184	0.49146	0.37649
14.3367	0.34924	0.23334	0.37754	0.28661	0.30849	0.73644	0.44852	0.47296	0.37052
15.3607	0.35376	0.22984	0.37568	0.29148	0.29538	0.71797	0.44585	0.48679	0.37324
16.3848	0.33718	0.22124	0.36752	0.28085	0.28345	0.72039	0.44821	0.47626	0.36058
18.4329	0.32931	0.20713	0.36712	0.25772	0.2928	0.7001	0.42596	0.48346	0.35593
20.481	0.32462	0.20788	0.34101	0.26514	0.27851	0.679	0.42376	0.47115	0.33917
22.5291	0.32265	0.20236	0.33635	0.24513	0.26878	0.64262	0.42765	0.44564	0.32862
24.5772	0.30304	0.20051	0.33398	0.25927	0.27002	0.65368	0.41239	0.44697	0.31494
26.6253	0.29951	0.19091	0.31352	0.26406	0.26502	0.63687	0.41102	0.44958	0.30246
28.6734	0.29679	0.19927	0.29539	0.24716	0.25458	0.63342	0.40836	0.43924	0.30089
30.7215	0.27259	0.18035	0.29523	0.23217	0.25561	0.61639	0.40989	0.44035	0.2841
32.7696	0.25397	0.1695	0.28381	0.21941	0.24115	0.61605	0.40955	0.44004	0.27482
36.8658	0.23461	0.16084	0.27863	0.19034	0.23277	0.60851	0.39238	0.4294	0.26395
40.962	0.23388	0.14579	0.26395	0.18382	0.21711	0.6086	0.38475	0.41501	0.25038
45.0582	0.22784	0.13002	0.24893	0.15861	0.20305	0.60046	0.38261	0.40918	0.2483
49.1544	0.22044	0.12829	0.23611	0.14239	0.1998	0.59794	0.38244	0.39422	0.24565
53.2506	0.21531	0.11674	0.21944	0.14272	0.19789	0.58952	0.38093	0.38896	0.21912
57.3468	0.21347	0.11043	0.20799	0.12656	0.19287	0.5786	0.37967	0.37794	0.22369
61.443	0.20754	0.10875	0.20569	0.11554	0.18225	0.55883	0.36855	0.37176	0.22157
65.5392	0.20456	0.10555	0.1877	0.10977	0.18077	0.54961	0.36475	0.36989	0.22183
73.7316	0.16581	0.10005	0.17934	0.11194	0.17433	0.52235	0.35334	0.36428	0.21008
81.924	0.14684	0.09595	0.17623	0.11645	0.17392	0.48123	0.35164	0.35725	0.20203
90.1164	0.12309	0.09305	0.17186	0.10639	0.1752	0.47782	0.35103	0.33965	0.19751
98.3088	0.09854	0.07449	0.172	0.10546	0.17923	0.46964	0.34351	0.3367	0.18532
106.501	0.08694	0.08567	0.16218	0.11653	0.17634	0.47508	0.33548	0.34111	0.17682
114.694	0.09038	0.07846	0.16096	0.10483	0.16466	0.48282	0.33206	0.3315	0.16942
122.886	0.10108	0.05898	0.14337	0.0763	0.15799	0.49373	0.33607	0.32406	0.15092
131.078	0.09708	0.06956	0.12509	0.05085	0.15061	0.4685	0.33506	0.31585	0.14075
147.463	0.09502	0.0426	0.08219	0.00894	0.11146	0.46433	0.29163	0.29144	0.12992
163.848	0.06572	0.03477	0.04827	-0.02661	0.10078	0.4559	0.29215	0.28516	0.12587
180.233	0.08613	0.03587	0.04272	-0.019	0.09757	0.45967	0.28166	0.28654	0.12693
196.618	0.10132	0.01904	0.04461	-0.02302	0.09321	0.45317	0.27407	0.2759	0.10602
213.002	0.08404	0.03148	0.03842	-0.02834	0.08418	0.44477	0.26782	0.25166	0.06759
229.387	0.08712	0.02062	0.01129	-0.02972	0.08468	0.45031	0.26348	0.2455	0.0591
245.772	0.08011	0.0192	-0.00816	-0.0439	0.08037	0.43235	0.2687	0.23408	0.05853
262.157	0.08039	0.01478	-0.01405	-0.04861	0.07041	0.42126	0.26915	0.22382	0.05929
294.926	0.07152	0.02279	-0.07735	-0.06543	0.04541	0.40508	0.17793	0.21173	0.04338
327.696	0.06165	-0.01012	-0.11162	-0.05536	0.05341	0.40574	0.17813	0.18223	0.0133
360.465	0.08013	-0.02136	-0.13021	-0.03687	0.03724	0.37059	0.17708	0.16875	-0.0075
393.235	0.06538	-0.02528	-0.12884	-0.01649	0.02514	0.34071	0.19159	0.17727	-0.00169
426.005	0.05653	0.0539	-0.10107	0.01186	-0.00224	0.27805	0.19689	0.1754	0.06553
458.774	0.01781	0.04821	-0.09922	-0.00176	0.01148	0.2832	0.19458	0.16629	0.04216
491.544	-0.00954	0.01266	-0.09797	0.03758	0.02068	0.3049	0.21481	0.15443	0.02975
524.313	0.01285	0.00112	-0.03434	-0.01489	-0.00347	0.33641	0.20984	0.12727	0.05905
589.853	0.01468	0.02312	-0.05471	-0.06962	0.00207	0.2577	0.07159	0.14361	0.02566
655.392	0.08111	0.01211	0.00654	-0.10172	-0.0261	0.19635	0.06752	0.19369	0.00214
720.931	0.05812	-0.02241	0.01841	-0.0269	-0.00897	0.19024	0.06393	0.19866	0.03947
786.47	0.02926	-0.04731	0.03235	0.05981	0.00696	0.1949	0.05228	0.19627	0.04932
852.009	0.01323	0.00743	0.02921	0.0664	-0.01089	0.18695	0.07093	0.20119	0.00534
917.548	0.0393	0.00125	0.07749	0.01521	-0.04419	0.15457	0.06678	0.20246	-0.04814
983.088	0.02791	-0.00552	0.08603	-0.02992	-0.04606	0.12184	0.0837	0.20411	-0.06437
1048.63						0.13534	0.0941	0.1501	-0.07868

## Sheet: SNAP-4E-BP1 (cytoplasm)
ms	acquisition1	acquisition2	acquisition3	acquisition4	acquisition5	acquisition6	acquisition7	acquisition8	acquisition9
0.001	1	1	1	1	1	1	1	1	1
0.002	0.91327	1.20967	0.73944	0.9732	0.50017	0.97112	0.95117	1.00052	0.84032
0.003	0.84276	1.01568	0.83706	0.78011	0.66963	0.96689	0.86807	0.85595	1.19151
0.004	0.8669	1.03141	0.951	0.79452	0.7327	0.98882	1.07726	0.88928	1.11533
0.005	0.65568	0.9824	0.75683	0.67693	0.87879	0.88666	1.01387	0.79108	0.95463
0.006	0.74429	1.13731	0.8575	0.73452	0.63764	0.96906	0.89283	0.67409	1.06543
0.007	0.65229	1.08375	0.87637	0.88727	0.78139	1.08973	0.91282	0.8461	0.80949
0.008	0.63947	1.14311	0.76945	1.13223	0.78217	0.835	1.00191	0.79421	1.1317
0.009	0.79369	1.15672	0.68118	0.72756	0.73893	0.94983	0.88982	0.87725	0.84556
0.01	0.60666	0.98039	0.90295	0.85835	0.7588	0.8629	0.80251	0.8305	0.94764
0.011	1.02634	1.13389	0.88434	0.8278	0.89666	0.94045	0.88252	0.77728	1.03902
0.012	0.51126	0.97595	0.9325	0.87853	0.60564	0.88671	0.85098	0.82627	1.08005
0.013	0.4713	1.13631	0.75954	0.88343	0.84952	1.0749	0.87767	0.78474	1.00373
0.014	0.53766	1.15663	0.7142	0.81854	0.60214	0.79143	0.89986	0.82732	0.92722
0.015	0.76013	0.93612	1.00716	0.77559	0.66174	1.05901	0.94389	0.63481	1.19044
0.016	0.58027	1.0523	0.9193	0.79404	0.89154	0.76119	1.02974	0.68598	1.05533
0.018	0.57308	1.06443	0.77757	0.78128	0.81407	0.90335	0.80379	0.84725	1.03414
0.02	0.72693	1.04401	0.84628	0.68795	0.69754	0.86597	0.8432	0.82023	0.83131
0.022	0.62506	1.09484	0.82413	0.83964	0.6654	0.88741	0.96389	0.74007	0.77567
0.024	0.72084	1.03075	0.87328	0.73805	0.79459	0.84387	0.79717	0.8063	0.83367
0.026	0.39015	1.07735	0.81895	0.82273	0.62785	0.96139	0.81001	0.78844	1.02007
0.028	0.6656	1.001	0.83889	0.84295	0.7287	0.83304	0.85337	0.78348	0.85008
0.03	0.53721	0.77701	0.87382	0.71653	0.67553	0.83317	0.90282	0.74867	0.82351
0.032	0.62946	1.04372	0.75984	0.86827	0.66301	0.99409	0.85983	0.74236	0.86701
0.036	0.5671	1.03259	0.75335	0.80814	0.59932	0.92147	0.79099	0.75022	0.90447
0.04	0.56362	0.89468	0.80193	0.81494	0.70382	0.79835	0.86494	0.76761	0.92816
0.044	0.60076	0.95324	0.84834	0.79061	0.70782	0.91678	0.82674	0.79417	0.95908
0.048	0.74344	0.96726	0.83293	0.78831	0.6692	0.85227	0.80953	0.75404	0.91417
0.052	0.59993	0.88277	0.8422	0.80524	0.77025	0.81758	0.78916	0.69424	0.85299
0.056	0.61096	0.96474	0.75182	0.80678	0.68093	0.76949	0.81752	0.74025	0.88807
0.06	0.55511	0.96633	0.78957	0.72481	0.61865	0.81296	0.92917	0.7354	0.85803
0.064	0.6277	0.94409	0.79692	0.65502	0.69277	0.77113	0.84157	0.76309	0.87075
0.072	0.54832	0.88878	0.78657	0.66703	0.71621	0.85136	0.79572	0.76121	0.89093
0.08	0.60352	0.94635	0.74398	0.66068	0.63001	0.83229	0.78287	0.74129	0.87193
0.088	0.49482	0.92017	0.76319	0.74967	0.64014	0.77954	0.81105	0.75922	0.87663
0.096	0.56928	0.87961	0.72571	0.61237	0.59977	0.80746	0.7619	0.66684	0.80311
0.10401	0.5876	0.9202	0.75053	0.69897	0.55906	0.80831	0.79191	0.71472	0.78724
0.11201	0.59819	0.89499	0.6985	0.65819	0.57114	0.8543	0.81801	0.75935	0.73721
0.12001	0.45641	0.84217	0.71391	0.56577	0.66995	0.7575	0.7894	0.74056	0.86581
0.12801	0.58129	0.85391	0.68453	0.60586	0.59514	0.75356	0.79873	0.7266	0.82007
0.14401	0.54562	0.85584	0.69478	0.64042	0.55616	0.73891	0.78255	0.71505	0.81355
0.16001	0.52772	0.79425	0.65479	0.61915	0.5631	0.78364	0.72946	0.68665	0.81795
0.17601	0.51628	0.84534	0.6402	0.70937	0.51116	0.7446	0.72405	0.6826	0.82567
0.19201	0.49268	0.75312	0.64312	0.62303	0.53139	0.74458	0.74325	0.68914	0.75743
0.20801	0.47204	0.73198	0.67136	0.60425	0.55635	0.71119	0.76044	0.65701	0.78378
0.22401	0.50701	0.81669	0.6444	0.59533	0.50032	0.72031	0.72692	0.683	0.76438
0.24001	0.51517	0.75624	0.63251	0.5673	0.54694	0.71272	0.75663	0.66248	0.78756
0.25601	0.45597	0.78495	0.63185	0.57531	0.48797	0.70493	0.72656	0.66001	0.785
0.28801	0.44991	0.74774	0.63507	0.53771	0.49309	0.68351	0.67761	0.65063	0.73658
0.32002	0.46199	0.69633	0.6022	0.5384	0.47284	0.66863	0.67179	0.62828	0.72815
0.35202	0.46554	0.67645	0.56982	0.54088	0.43881	0.62938	0.68919	0.6364	0.71404
0.38402	0.40648	0.6533	0.55246	0.51179	0.45776	0.62377	0.64556	0.60257	0.64931
0.41602	0.40208	0.65057	0.50577	0.504	0.44707	0.62801	0.64178	0.61625	0.66649
0.44802	0.39678	0.60568	0.46291	0.48723	0.42659	0.6203	0.63808	0.58969	0.63367
0.48002	0.4032	0.60857	0.50442	0.50254	0.41593	0.5682	0.62198	0.57444	0.63727
0.51202	0.34467	0.61848	0.52304	0.52629	0.40136	0.5677	0.61267	0.56579	0.64415
0.57603	0.37625	0.59119	0.4787	0.46511	0.42449	0.54923	0.59902	0.54491	0.60402
0.64003	0.36206	0.5471	0.44919	0.43881	0.41979	0.55325	0.56897	0.53706	0.62031
0.70403	0.34098	0.50958	0.4426	0.42438	0.42584	0.51506	0.54479	0.51898	0.59195
0.76804	0.3295	0.5556	0.44745	0.43752	0.38207	0.50193	0.54405	0.52235	0.56134
0.83204	0.28476	0.49261	0.41131	0.43009	0.40589	0.46949	0.5303	0.47718	0.51006
0.89604	0.30186	0.49056	0.38676	0.44166	0.34974	0.45836	0.52141	0.50013	0.5299
0.96005	0.2769	0.50842	0.38577	0.38282	0.34768	0.46568	0.50348	0.48095	0.50918
1.02405	0.26856	0.48309	0.38307	0.3793	0.36805	0.43165	0.5017	0.43682	0.48336
1.15206	0.28751	0.45293	0.33832	0.37127	0.33997	0.41821	0.47854	0.44734	0.46727
1.28006	0.25971	0.41696	0.32581	0.34653	0.31659	0.40242	0.46693	0.42663	0.45316
1.40807	0.24884	0.40532	0.30874	0.33207	0.30063	0.36837	0.4515	0.40907	0.43562
1.53607	0.24633	0.37241	0.28485	0.3206	0.29848	0.37642	0.45109	0.4244	0.41949
1.66408	0.22033	0.37404	0.28612	0.33261	0.29536	0.35972	0.42107	0.39704	0.41178
1.79209	0.22871	0.37976	0.26963	0.29447	0.26793	0.35373	0.41671	0.3881	0.39291
1.92009	0.22626	0.34242	0.26062	0.28675	0.28527	0.33073	0.39536	0.37363	0.36237
2.0481	0.18419	0.35523	0.25402	0.27965	0.2635	0.3348	0.40398	0.379	0.36195
2.30411	0.19236	0.31298	0.24774	0.26575	0.25968	0.31901	0.39133	0.36745	0.33811
2.56012	0.17281	0.30888	0.23184	0.26276	0.26635	0.30992	0.36839	0.35994	0.3322
2.81614	0.16235	0.30612	0.22394	0.24473	0.22454	0.28199	0.35778	0.33221	0.32739
3.07215	0.15596	0.28247	0.21924	0.23882	0.24162	0.25939	0.34498	0.33147	0.29011
3.32816	0.12895	0.2708	0.19839	0.23612	0.20429	0.25281	0.33558	0.32231	0.28099
3.58417	0.13709	0.27129	0.20294	0.21502	0.20168	0.25264	0.3208	0.31894	0.28135
3.84019	0.11717	0.2569	0.19489	0.20882	0.19133	0.24779	0.31013	0.31683	0.27515
4.0962	0.11902	0.26068	0.18766	0.20351	0.18512	0.24916	0.29764	0.31747	0.28083
4.60822	0.10914	0.25886	0.1802	0.20069	0.18955	0.22431	0.29207	0.28595	0.26148
5.12025	0.10567	0.24192	0.16169	0.19087	0.18859	0.21135	0.2879	0.27879	0.25512
5.63227	0.08978	0.22117	0.15544	0.16796	0.18601	0.2031	0.28065	0.28221	0.2482
6.1443	0.09295	0.21723	0.14651	0.16964	0.17231	0.18792	0.26944	0.27308	0.24876
6.65632	0.0952	0.20413	0.12039	0.16031	0.16483	0.18455	0.27043	0.27121	0.22857
7.16835	0.10091	0.20716	0.10941	0.1521	0.15817	0.188	0.2626	0.25771	0.2192
7.68037	0.0971	0.18142	0.11238	0.1384	0.15661	0.18629	0.25432	0.26351	0.20424
8.1924	0.10311	0.18568	0.09975	0.13645	0.14885	0.17781	0.24636	0.25241	0.19673
9.21645	0.07213	0.17235	0.07008	0.12974	0.13857	0.17495	0.22995	0.249	0.18442
10.2405	0.06601	0.16654	0.06721	0.119	0.13366	0.1579	0.2253	0.24763	0.18161
11.2645	0.07396	0.13548	0.06297	0.12009	0.11652	0.14539	0.20065	0.24735	0.16494
12.2886	0.0756	0.13873	0.06229	0.11058	0.10324	0.13726	0.18553	0.25199	0.15555
13.3126	0.07654	0.132	0.06585	0.10741	0.1065	0.121	0.18774	0.25705	0.16434
14.3367	0.05406	0.11235	0.07775	0.09132	0.10433	0.12735	0.18692	0.2406	0.16774
15.3607	0.05882	0.10447	0.06476	0.08629	0.10457	0.12975	0.17528	0.23756	0.15414
16.3848	0.0567	0.09885	0.06348	0.08239	0.10809	0.13571	0.17055	0.23203	0.1557
18.4329	0.04987	0.08771	0.05384	0.06692	0.09567	0.12639	0.16668	0.21685	0.16021
20.481	0.04784	0.11481	0.03489	0.0613	0.08776	0.11338	0.15426	0.21226	0.14932
22.5291	0.0454	0.08978	0.0348	0.0572	0.08799	0.10975	0.1401	0.20886	0.158
24.5772	0.05195	0.08483	0.02422	0.0482	0.08818	0.10898	0.14778	0.2077	0.13356
26.6253	0.04384	0.08924	0.02355	0.05326	0.08317	0.10917	0.14543	0.20838	0.12458
28.6734	0.02871	0.07142	0.02043	0.05162	0.07191	0.10073	0.1555	0.21578	0.12985
30.7215	0.02441	0.07939	0.01736	0.05835	0.06817	0.09988	0.15247	0.21547	0.12685
32.7696	0.02875	0.06249	0.02033	0.05714	0.07168	0.1097	0.16252	0.2001	0.11903
36.8658	0.0367	0.07462	0.02653	0.04959	0.06097	0.10336	0.15846	0.19842	0.11621
40.962	0.01177	0.07515	0.01702	0.03835	0.05507	0.07496	0.16394	0.19699	0.12339
45.0582	0.01635	0.07026	0.00415	0.05511	0.05085	0.07881	0.17529	0.20644	0.11145
49.1544	0.02122	0.08331	0.01348	0.0668	0.06111	0.08603	0.16475	0.20034	0.10344
53.2506	0.00662	0.08598	0.01243	0.07649	0.05596	0.10334	0.16036	0.19657	0.1067
57.3468	0.00811	0.07493	0.02045	0.06325	0.05707	0.10159	0.14905	0.20354	0.10116
61.443	0.00809	0.06957	0.03207	0.04153	0.04743	0.09725	0.1401	0.19953	0.10486
65.5392	0.01994	0.05549	0.01682	0.0422	0.0437	0.0851	0.14169	0.20848	0.11188
73.7316	0.00488	0.0768	0.0105	0.03351	0.04255	0.06453	0.14468	0.19499	0.10732
81.924	0.01759	0.0726	0.00405	0.02464	0.05238	0.05963	0.14622	0.19286	0.11116
90.1164	0.01444	0.05802	0.01834	0.02545	0.05265	0.07698	0.16358	0.17885	0.11201
98.3088	0.01873	0.06241	0.00767	0.01011	0.03963	0.07537	0.14968	0.16663	0.10933
106.501	0.01838	0.05778	0.00128	0.02368	0.04148	0.07114	0.13868	0.18106	0.09151
114.694	0.01614	0.05485	0.00047	0.02679	0.03267	0.06288	0.14611	0.19738	0.08443
122.886	0.024	0.04939	0.00498	0.02915	0.01789	0.05912	0.14753	0.19279	0.07742
131.078	0.02746	0.04956	0.01221	0.02666	0.0263	0.04297	0.15279	0.18981	0.07064
147.463	0.02185	0.06551	0.00641	0.01558	-0.00879	0.04145	0.13623	0.16623	0.07218
163.848	0.00303	0.05017	0.01421	0.00414	-0.00227	0.05834	0.1423	0.18074	0.09325
180.233	0.00514	0.03948	0.0274	-0.00407	-0.00416	0.052	0.13145	0.19201	0.09045
196.618	0.00308	0.01654	0.02945	0.00645	-0.00197	0.03966	0.12783	0.18748	0.09426
213.002	-0.00527	0.03074	0.01518	0.02998	0.00194	0.04952	0.09884	0.17131	0.07408
229.387	0.01136	0.03837	0.01534	0.02304	0.00202	0.05796	0.1089	0.15841	0.07934
245.772	0.01965	0.02382	0.01832	0.0175	0.0017	0.0491	0.12479	0.17364	0.06328
262.157	0.03652	0.03099	0.00986	0.01606	-0.00745	0.06456	0.10934	0.16092	0.07921
294.926	0.0175	0.03925	0.02021	-0.00231	-0.00185	0.05565	0.1171	0.14008	0.08749
327.696	0.01451	0.03422	0.0169	-0.01245	0.00227	0.04822	0.10137	0.15505	0.07738
360.465	-0.00114	0.04629	0.01255	0.00686	0.01404	0.03385	0.11128	0.15188	0.08321
393.235	0.01511	0.01353	0.00294	-0.00984	0.00721	0.05157	0.09008	0.14382	0.07389
426.005	0.00011	0.02061	-0.00479	-0.01446	0.01251	0.06159	0.09089	0.14415	0.05958
458.774	-0.00715	-0.00071	0.00139	-1e-05	-0.00417	0.04879	0.08802	0.13499	0.05372
491.544	0.01133	0.03131	0.00803	0.00332	-0.00414	0.05468	0.07738	0.13742	0.05112
524.313	0.01194	0.01613	0.00507	-0.03962	-0.01283	0.04864	0.09553	0.14602	0.06116
589.853	0.00401	0.02302	0.00731	-0.03381	-0.00843	0.0558	0.07389	0.10871	0.06275
655.392	0.00248	0.01498	0.01103	-0.00667	-0.00734	0.02475	0.08259	0.10359	0.06009
720.931	0.00777	-0.00285	-0.00694	-0.00732	-0.00233	0.04117	0.07486	0.11478	0.05874
786.47	0.01418	-0.0172	0.00157	0.00378	0.00287	0.05855	0.08793	0.09658	0.05974
852.009	0.01726	-0.01726	0.01189	0.02765	-0.01677	0.04732	0.08092	0.1058	0.06959
917.548	0.01331	-0.02626	0.00353	0.02071	-0.02716	0.03672	0.082	0.10404	0.0727
983.088	0.00555	-0.01663	0.00429	0.03684	-0.02448	0.03697	0.07174	0.08662	0.06892
1048.63						0.02525	0.08293	0.10035	0.05183

## Sheet: Snap-4E-BP1 (nucleus)
ms	acquisition1	acquisition2	acquisition3	acquisition4	acquisition5	acquisition6	acquisition7
0.001	1	1	1	1	1	1	1
0.002	1.18123	1.08989	1.09264	0.99182	2.06194	0.80036	0.72972
0.003	0.83898	0.9327	0.94346	0.90724	0.80475	0.85671	0.90376
0.004	1.01452	0.98494	1.01312	0.90179	1.11097	0.78173	0.68733
0.005	0.95138	1.13601	1.09243	0.69854	1.10254	0.6899	0.74065
0.006	1.10166	0.83858	0.89184	0.98909	1.05197	0.77463	1.12911
0.007	0.89581	1.09083	0.917	0.54022	1.54064	0.73905	0.80398
0.008	1.12376	0.75669	0.96527	0.73119	1.09535	0.76922	0.73317
0.009	1.2008	1.06157	0.91622	0.74756	1.19368	0.60019	0.67782
0.01	0.89834	1.1637	0.92712	0.72028	1.69937	0.80382	0.64885
0.011	0.76061	1.11899	1.08779	1.08584	1.34803	0.6446	0.68675
0.012	0.84585	0.90815	0.90432	0.78302	0.9786	0.69251	0.84682
0.013	0.94562	1.04698	0.99692	1.01618	1.03619	0.91877	0.70819
0.014	1.09654	1.23092	1.02991	0.59478	1.51519	0.79411	0.55709
0.015	0.83259	1.00408	0.84621	0.3588	2.26388	0.72889	0.58652
0.016	1.24367	1.18527	1.04712	0.93716	1.54328	0.78169	0.80443
0.018	0.91856	1.00216	0.92457	0.85482	1.26799	0.58659	0.7659
0.02	0.89211	0.95227	0.81613	0.61474	1.11575	0.80065	0.60184
0.022	0.96094	1.054	0.90221	0.70613	1.40668	0.69462	0.55941
0.024	0.81981	0.99243	0.98292	0.45915	1.37313	0.5956	0.69305
0.026	0.91113	1.04412	0.94137	0.94339	1.26919	0.7125	0.78851
0.028	1.00798	1.11102	0.99611	0.88141	1.10538	0.75331	0.6581
0.03	1.08565	0.86089	0.91608	0.84517	0.98317	0.7924	0.63068
0.032	0.75224	1.00655	0.7535	0.74014	1.3533	0.768	0.65586
0.036	0.92385	0.88147	0.87189	0.63336	1.48752	0.66409	0.6309
0.04	0.69266	0.88955	0.8655	0.68485	1.10966	0.66165	0.56196
0.044	0.76827	0.89014	0.93104	0.53148	1.55932	0.71112	0.62068
0.048	0.91493	0.98516	0.89944	0.57265	1.46451	0.68665	0.64507
0.052	0.81106	0.96488	0.94425	0.61937	1.05942	0.77498	0.59009
0.056	0.78059	1.05524	0.93462	0.53471	0.98989	0.68543	0.60414
0.06	0.80158	1.06187	0.85333	0.69235	1.32474	0.6654	0.60659
0.064	0.80821	0.8481	0.81966	0.66941	0.74372	0.69302	0.6358
0.072	0.88881	0.92578	0.83769	0.65681	1.09426	0.6488	0.61652
0.08	0.73844	0.89164	0.75624	0.60786	1.02491	0.67536	0.59447
0.088	0.82186	0.83746	0.86685	0.66413	1.20997	0.6363	0.59871
0.096	0.70489	0.72908	0.87862	0.6603	1.38204	0.62432	0.54143
0.10401	0.7794	0.92766	0.86601	0.72544	1.10881	0.60751	0.59956
0.11201	0.77893	0.87516	0.80472	0.59219	1.16183	0.61537	0.57446
0.12001	0.75493	0.91965	0.80936	0.6002	1.00539	0.53536	0.57698
0.12801	0.75786	0.90585	0.76115	0.68008	0.92936	0.58704	0.50997
0.14401	0.71921	0.8115	0.79499	0.65801	1.06375	0.60676	0.57726
0.16001	0.66267	0.83226	0.78568	0.62716	0.92355	0.57061	0.51218
0.17601	0.67127	0.83092	0.74089	0.51803	0.9029	0.60762	0.53318
0.19201	0.74054	0.83631	0.74974	0.60482	1.00257	0.56873	0.47389
0.20801	0.72031	0.77555	0.74695	0.61803	0.9383	0.57403	0.54375
0.22401	0.71506	0.75552	0.74411	0.67744	0.95945	0.56365	0.45468
0.24001	0.68806	0.85155	0.71536	0.61357	1.02589	0.58016	0.46968
0.25601	0.62431	0.80784	0.69599	0.57716	0.97766	0.54544	0.49964
0.28801	0.62157	0.80696	0.66145	0.64413	1.00232	0.54627	0.4715
0.32002	0.6052	0.80164	0.70091	0.64128	0.79672	0.53819	0.48723
0.35202	0.59253	0.74652	0.65177	0.56758	0.76443	0.50803	0.45375
0.38402	0.59488	0.78084	0.66915	0.57526	0.85171	0.5071	0.40369
0.41602	0.61396	0.69561	0.60307	0.53967	0.86765	0.49357	0.43769
0.44802	0.53964	0.69392	0.62326	0.53576	0.82861	0.50586	0.42104
0.48002	0.5459	0.66754	0.6171	0.5735	0.80145	0.43796	0.3979
0.51202	0.55937	0.73318	0.58315	0.53291	0.79943	0.47022	0.44259
0.57603	0.52963	0.65443	0.556	0.52763	0.71393	0.43677	0.4019
0.64003	0.50696	0.60952	0.5425	0.55667	0.69814	0.42216	0.36992
0.70403	0.47247	0.65532	0.52104	0.55013	0.70047	0.41839	0.35842
0.76804	0.45352	0.59126	0.51171	0.52127	0.67593	0.41961	0.36794
0.83204	0.46531	0.60364	0.48263	0.47015	0.62937	0.39033	0.33171
0.89604	0.46194	0.59495	0.48706	0.49433	0.6555	0.38618	0.32864
0.96005	0.45211	0.58033	0.46298	0.43393	0.4925	0.39447	0.34453
1.02405	0.43277	0.59084	0.41727	0.45317	0.52537	0.37512	0.31475
1.15206	0.37093	0.55001	0.44586	0.4749	0.46528	0.34855	0.29392
1.28006	0.34241	0.53441	0.419	0.50983	0.5039	0.34347	0.28614
1.40807	0.33707	0.5012	0.3956	0.44159	0.38247	0.31693	0.26795
1.53607	0.34382	0.48764	0.37801	0.45065	0.46146	0.32125	0.26469
1.66408	0.30956	0.46411	0.39434	0.45559	0.44608	0.29986	0.25318
1.79209	0.28533	0.46418	0.34968	0.38688	0.37278	0.29493	0.24476
1.92009	0.26381	0.45264	0.35912	0.43412	0.36667	0.26966	0.24888
2.0481	0.26333	0.43321	0.32318	0.41914	0.33539	0.25301	0.22225
2.30411	0.25215	0.39023	0.30811	0.39105	0.29947	0.25309	0.21794
2.56012	0.2593	0.37823	0.29567	0.40397	0.26084	0.22593	0.21063
2.81614	0.23724	0.35574	0.28965	0.39183	0.22358	0.22505	0.21515
3.07215	0.22215	0.36002	0.28195	0.37216	0.29286	0.2212	0.19214
3.32816	0.22609	0.3188	0.25242	0.37242	0.22703	0.21862	0.19094
3.58417	0.1852	0.33472	0.24904	0.35288	0.22703	0.20877	0.17006
3.84019	0.21875	0.31556	0.25225	0.34738	0.18912	0.21133	0.16908
4.0962	0.17982	0.25794	0.25206	0.36567	0.21219	0.20711	0.16159
4.60822	0.1698	0.2422	0.23151	0.3251	0.15589	0.18532	0.15923
5.12025	0.14676	0.21931	0.22268	0.3082	0.18768	0.17305	0.14793
5.63227	0.14223	0.22242	0.21056	0.30613	0.1912	0.17518	0.13896
6.1443	0.1439	0.20712	0.20876	0.29306	0.18912	0.15841	0.13533
6.65632	0.14875	0.19019	0.20189	0.28205	0.19059	0.15563	0.13823
7.16835	0.1203	0.14952	0.18416	0.27553	0.16802	0.16126	0.13927
7.68037	0.12714	0.13747	0.15623	0.2688	0.16827	0.1465	0.13143
8.1924	0.11011	0.13648	0.14415	0.26214	0.09935	0.14413	0.12074
9.21645	0.10024	0.12761	0.14561	0.23687	0.11865	0.13141	0.10719
10.2405	0.09419	0.11585	0.14207	0.22629	0.11461	0.11643	0.10158
11.2645	0.08596	0.12054	0.14637	0.22795	0.08522	0.096	0.09324
12.2886	0.06307	0.11206	0.14423	0.20376	0.08441	0.09409	0.09572
13.3126	0.07436	0.11394	0.14654	0.20806	0.06279	0.09275	0.09
14.3367	0.07256	0.11882	0.13821	0.22227	0.08264	0.10162	0.08994
15.3607	0.06669	0.11096	0.14128	0.20609	0.05331	0.10567	0.08447
16.3848	0.06855	0.09851	0.1182	0.17578	0.07095	0.10114	0.07961
18.4329	0.0851	0.0999	0.12089	0.17471	0.08511	0.09507	0.07351
20.481	0.06727	0.10203	0.11733	0.17745	0.06858	0.09123	0.06057
22.5291	0.04767	0.09604	0.13804	0.18936	0.08829	0.09614	0.06692
24.5772	0.0494	0.10228	0.14094	0.16411	0.07129	0.08852	0.0476
26.6253	0.04514	0.10174	0.13809	0.1536	0.05903	0.07406	0.0622
28.6734	0.04326	0.10753	0.14279	0.16344	-0.00851	0.07371	0.05129
30.7215	0.03349	0.09357	0.11543	0.15132	-0.03158	0.07268	0.04922
32.7696	0.04886	0.07344	0.10997	0.12869	0.00546	0.05498	0.05694
36.8658	0.04749	0.05411	0.08772	0.13193	0.02614	0.06751	0.05228
40.962	0.04257	0.0573	0.0971	0.13492	0.05231	0.04747	0.05794
45.0582	0.0359	0.04743	0.08492	0.13553	0.0106	0.05224	0.04474
49.1544	0.02949	0.04878	0.07891	0.14681	0.02246	0.05122	0.02815
53.2506	0.03662	0.06444	0.09433	0.13302	-0.00993	0.04459	0.03553
57.3468	0.02834	0.05366	0.09335	0.12644	0.00643	0.02979	0.04394
61.443	0.03334	0.05708	0.08202	0.12606	0.03079	0.02046	0.04292
65.5392	0.01172	0.03974	0.09354	0.08561	0.01194	0.01876	0.03543
73.7316	0.02042	0.03016	0.08022	0.07467	0.00133	0.03307	0.0329
81.924	0.03752	0.01742	0.08858	0.08172	0.0293	0.04793	0.02652
90.1164	0.02124	0.0224	0.10441	0.08037	0.01608	0.03892	0.02001
98.3088	0.02736	-0.0052	0.10846	0.08046	0.00447	0.02904	0.02294
106.501	0.01106	0.00987	0.08327	0.06466	0.03431	0.03391	0.02656
114.694	0.02846	0.0297	0.09684	0.06357	-0.00571	0.03493	0.02001
122.886	0.0178	0.01075	0.1073	0.06616	-0.00637	0.02893	0.02625
131.078	-0.01073	0.01173	0.08488	0.0545	0.00874	0.02206	0.0244
147.463	-0.00789	0.00646	0.09539	0.02486	0.01456	0.01883	0.02212
163.848	0.00546	0.03413	0.0851	0.01762	-0.00174	0.0168	0.02949
180.233	0.0052	0.006	0.07967	0.01857	0.00562	0.02269	0.02957
196.618	0.0112	0.00449	0.08038	0.00487	0.04956	0.02681	0.02369
213.002	0.00791	-0.00864	0.08859	-0.0006	0.03948	0.00534	0.0363
229.387	-0.01216	0.02225	0.08243	-0.00231	0.0488	0.0121	0.02941
245.772	-0.01106	-0.01692	0.09441	-0.00054	0.01482	0.0096	0.03053
262.157	-0.00365	-0.00363	0.07597	-0.00839	0.00167	0.01069	0.00774
294.926	0.00172	0.00724	0.05283	-0.027	-0.00283	-0.00495	0.01546
327.696	0.00389	-0.01164	0.05412	-0.01311	0.00965	-0.00706	0.00525
360.465	0.00529	-0.0315	0.05945	-0.01537	0.00803	0.00122	0.01043
393.235	0.03025	-0.02102	0.05103	-0.00896	-0.00667	0.01399	0.0048
426.005	0.04095	-0.00734	0.04253	-0.00346	0.00693	0.00313	-0.00307
458.774	0.02432	0.00037	0.03304	-0.02864	-0.00567	-0.0091	0.00742
491.544	0.01789	-0.01236	0.03305	-0.01988	-0.0181	0.00474	0.00119
524.313	0.00323	-0.01655	0.04521	-0.032	-0.00638	0.01528	0.00183
589.853	0.00285	-0.01947	0.04231	-0.02799	-0.02667	-0.01577	0.00101
655.392	-0.00252	0.01478	0.0455	-0.02365	-0.0222	-0.00182	0.02613
720.931	0.00724	0.00878	0.01778	-0.01112	-0.02124	0.01526	0.02922
786.47	0.0082	0.00311	0.02644	0.02322	-0.00541	0.00198	0.02268
852.009	0.03747	0.00272	0.0206	0.01826	-0.02648	-0.01111	0.01631
917.548	0.02706	0.02578	0.02229	0.02055	-0.03364	0.00686	0.00657
983.088	0.01072	0.00385	0.00323	0.02495	-0.00362	0.00621	-0.00555
1048.63
