# Supplementary material for: Cap-dependent translation initiation monitored in living cells
Source: Nat Commun. 2022 Nov 2;13:6558. doi: 10.1038/s41467-022-34052-8 (PMC9630388; doi:10.1038/s41467-022-34052-8)
Supplement: Supplementary file 12 — Source data [file 41467_2022_34052_MOESM12_ESM.zip › Data_Source copy/Fig.3c.xlsx]

## Sheet: cytoplasm control
ms	acquisition1	acquisition2	acquisition3	acquisition4	acquisition5	acquisition6	acquisition7	acquisition8	acquisition9	acquisition10	acquisition11	acquisition12	acquisition13	acquisition14
0.001	1	1	1	1	1	1	1	1	1	1	1	1	1	1
0.002	1.04625	0.95075	0.97185	0.98362	1.03679	1.01356	1.11246	0.90377	0.94858	0.79021	0.84194	0.91778	0.80543	1.04369
0.003	1.11411	1.00332	1.06205	1.05914	1.01869	1.10089	1.03124	0.88466	0.94034	0.86178	0.86538	0.97	1.06627	0.92104
0.004	1.02246	0.97735	0.96969	0.96357	1.00443	0.94881	1.15106	0.88275	0.98974	0.93436	0.84966	1.08444	0.92524	0.88302
0.005	0.913	0.96016	1.02631	0.98371	1.01328	1.10712	1.06662	0.88964	1.03396	0.891	0.88232	0.96144	0.96074	1.01814
0.006	1.03737	1.02726	1.02262	1.02604	0.97828	1.10814	1.06714	0.87671	0.95729	0.91023	0.80267	0.98423	0.91044	0.93093
0.007	0.97754	0.98967	0.94093	1.00088	0.97739	1.03061	1.0642	0.9412	0.93973	0.87076	0.82289	0.94739	0.85677	1.00273
0.008	0.90309	0.97676	0.97212	0.99557	1.00361	1.00612	1.02752	0.8883	0.96126	0.94362	0.82121	0.98024	0.84457	0.89367
0.009	1.01304	0.92575	0.94588	1.00411	0.93862	0.97919	1.06988	0.92188	0.94424	0.88571	0.84346	1.03349	0.94441	0.84389
0.01	0.89033	1.01632	0.93832	1.04319	0.96839	1.06662	1.05484	0.84489	0.98498	0.87162	0.74195	1.03357	0.7859	0.97955
0.011	0.99295	0.94635	0.96751	1.03053	0.93583	1.04892	1.02987	0.84521	0.97839	0.89934	0.84743	0.91865	0.9815	0.93871
0.012	0.95787	1.00796	1.02361	0.9806	0.91735	0.96186	1.00809	0.92214	0.95977	0.81824	0.81318	0.92681	0.98713	0.84753
0.013	0.96291	0.96965	0.98267	0.99118	0.93821	1.0643	1.0715	0.84584	0.9669	0.87615	0.85303	0.9248	0.84021	0.83663
0.014	0.92511	0.92496	1.03178	0.98678	0.90003	1.04348	1.01285	0.96864	0.96009	0.79733	0.84148	0.93876	0.92568	0.87256
0.015	0.91656	0.96517	0.97181	0.95483	0.97182	0.93415	1.09225	0.92262	0.98935	0.80787	0.85266	0.91199	0.94814	0.92355
0.016	1.0199	0.90846	1.01201	0.97733	0.83124	0.95661	1.0601	0.89915	0.91463	0.87603	0.78843	0.9517	0.83924	0.8535
0.018	0.93992	0.9858	0.98833	0.97438	0.96869	0.96365	0.98967	0.88861	0.91856	0.8791	0.9082	0.94627	0.83981	0.89451
0.02	0.91769	0.96667	0.94217	0.98011	0.97627	0.97107	1.03545	0.91878	0.94571	0.83923	0.80922	0.89358	0.88967	0.97816
0.022	0.96723	0.88854	0.95509	0.97504	0.96622	0.9672	1.03025	0.84782	0.98123	0.86499	0.86654	0.9756	0.81384	0.88515
0.024	0.93443	0.94973	0.96764	0.9862	0.97278	1.0504	1.05943	0.87422	0.98741	0.81835	0.84824	0.95349	0.96533	0.95517
0.026	0.99572	0.91545	0.99562	0.9406	1.00682	0.98965	1.06668	0.86537	0.93185	0.85335	0.833	0.92502	0.85957	0.89021
0.028	0.88433	0.93737	0.95542	0.96139	0.90501	0.98087	1.03824	0.90929	0.90273	0.85863	0.91158	0.99093	0.89064	0.84236
0.03	0.99023	0.94042	0.93475	0.92503	0.99462	0.9479	1.0408	0.86722	0.95504	0.82887	0.8094	1.01138	0.87069	0.85499
0.032	0.85799	0.91396	0.97789	0.9667	0.97289	0.93997	1.04214	0.85492	0.90451	0.82875	0.88589	1.00225	0.83923	0.94828
0.036	0.9453	0.90566	0.9729	0.99337	0.94871	0.98922	0.98782	0.87717	0.94847	0.88021	0.83508	0.96022	0.86717	0.90338
0.04	0.89245	0.91552	0.94844	0.93224	0.94367	0.98317	1.07948	0.8542	0.93147	0.85238	0.84499	0.91144	0.89527	0.93385
0.044	0.93777	0.92099	0.93985	0.93123	0.98065	0.9765	1.0156	0.85105	0.92148	0.8	0.83848	0.95105	0.84902	0.88385
0.048	0.92858	0.95109	0.95636	0.96809	0.94871	0.94358	1.01848	0.8475	0.93242	0.80696	0.82242	0.95294	0.93582	0.9386
0.052	0.88321	0.96284	0.96333	0.91727	0.92728	0.97275	1.01522	0.84673	0.929	0.7843	0.83341	0.95442	0.88457	0.9096
0.056	0.91794	0.93705	0.93629	0.94307	0.97022	1.00777	1.04109	0.85793	0.93129	0.86987	0.80658	0.91197	0.89432	0.9771
0.06	0.91286	0.90916	0.96091	0.9251	0.92826	0.90676	0.99325	0.85777	0.91918	0.81816	0.81585	0.98246	0.88169	0.89158
0.064	0.927	0.89186	0.92944	0.94058	0.94723	0.9298	1.0255	0.83128	0.93991	0.82069	0.83732	0.97392	0.87346	0.91247
0.072	0.88609	0.9309	0.94954	0.93818	0.91381	0.94854	1.01477	0.86257	0.97494	0.79788	0.81536	0.91976	0.85923	0.95199
0.08	0.90101	0.89846	0.9287	0.93434	0.91995	0.9575	0.98196	0.83825	0.92195	0.80598	0.86698	0.92601	0.88626	0.87155
0.088	0.91867	0.91412	0.93325	0.9357	0.92051	0.97454	1.0119	0.84515	0.95793	0.8141	0.78829	0.96042	0.83104	0.89038
0.096	0.89823	0.88857	0.93924	0.9231	0.92809	0.97086	1.02425	0.83119	0.9412	0.81603	0.81777	0.91933	0.86388	0.91997
0.10401	0.89711	0.87179	0.93802	0.90439	0.89483	0.96505	0.98799	0.82545	0.91657	0.807	0.81581	0.94801	0.80016	0.93254
0.11201	0.86544	0.89023	0.93455	0.94031	0.939	0.95612	0.99621	0.83047	0.93179	0.80829	0.76874	0.95196	0.83564	0.9112
0.12001	0.85539	0.88846	0.91904	0.91301	0.92439	0.92922	1.00214	0.84372	0.91837	0.79885	0.79803	0.93708	0.85083	0.92459
0.12801	0.84827	0.85585	0.92847	0.92351	0.91159	0.92496	0.97161	0.84111	0.9095	0.7996	0.78422	0.94522	0.83446	0.89517
0.14401	0.85229	0.87448	0.91758	0.90267	0.9099	0.92672	0.98384	0.80848	0.90814	0.81422	0.81364	0.91423	0.79439	0.89064
0.16001	0.84337	0.84003	0.9077	0.90745	0.88916	0.9254	0.97565	0.79041	0.91656	0.79594	0.8164	0.93071	0.8021	0.90335
0.17601	0.836	0.85293	0.91108	0.89329	0.90375	0.92884	0.96112	0.81261	0.91459	0.79399	0.81143	0.91595	0.81619	0.85442
0.19201	0.84973	0.82529	0.89509	0.90313	0.89026	0.91131	0.95591	0.80164	0.89966	0.78394	0.81016	0.91478	0.78269	0.86709
0.20801	0.8128	0.82919	0.90584	0.90586	0.8809	0.90832	0.95458	0.79854	0.90577	0.76267	0.81172	0.94457	0.82581	0.88303
0.22401	0.82093	0.82113	0.8822	0.88425	0.87924	0.8972	0.96603	0.78697	0.88949	0.77231	0.78617	0.90575	0.76577	0.88208
0.24001	0.79462	0.82658	0.89621	0.86844	0.8718	0.89869	0.93499	0.77796	0.89334	0.76304	0.8032	0.92382	0.81512	0.87315
0.25601	0.79968	0.79843	0.89978	0.86504	0.86092	0.8774	0.95207	0.77432	0.89202	0.75768	0.77878	0.91801	0.8068	0.87148
0.28801	0.79901	0.80442	0.86751	0.86266	0.84991	0.88197	0.93127	0.76756	0.88388	0.75616	0.79336	0.89967	0.79158	0.88284
0.32002	0.79846	0.7787	0.86704	0.8602	0.84207	0.87314	0.92414	0.75669	0.87235	0.73618	0.77004	0.89534	0.75318	0.87879
0.35202	0.76851	0.7713	0.85852	0.8524	0.83629	0.85026	0.9105	0.74974	0.87095	0.73655	0.76435	0.89477	0.78913	0.87085
0.38402	0.75738	0.74957	0.84793	0.85189	0.80113	0.83662	0.89491	0.74657	0.8753	0.71794	0.77404	0.88787	0.76707	0.86537
0.41602	0.76738	0.74369	0.84449	0.82747	0.82203	0.82563	0.8836	0.74521	0.85373	0.70899	0.76368	0.86953	0.78334	0.8607
0.44802	0.74333	0.72054	0.83958	0.82888	0.79535	0.83022	0.89153	0.74503	0.83631	0.70569	0.75792	0.8763	0.7619	0.84831
0.48002	0.75154	0.71177	0.83733	0.82338	0.79752	0.81358	0.88448	0.73111	0.85186	0.69454	0.76117	0.8635	0.73584	0.84402
0.51202	0.72724	0.7118	0.83184	0.8102	0.78686	0.8076	0.8554	0.71189	0.83489	0.68846	0.75872	0.85769	0.75905	0.85127
0.57603	0.70605	0.68891	0.80815	0.79881	0.76395	0.8037	0.84544	0.70043	0.83468	0.67848	0.73893	0.85642	0.75561	0.84265
0.64003	0.6817	0.66183	0.80485	0.78262	0.74424	0.77995	0.8352	0.68057	0.83296	0.65722	0.73915	0.84238	0.74067	0.84366
0.70403	0.67291	0.64655	0.79388	0.77726	0.7328	0.75975	0.83003	0.66799	0.81515	0.65285	0.73418	0.84187	0.74045	0.83589
0.76804	0.6525	0.61986	0.78846	0.75768	0.72732	0.76549	0.80822	0.64752	0.81276	0.63321	0.72682	0.83011	0.71684	0.8188
0.83204	0.63567	0.60757	0.77457	0.76334	0.71068	0.74456	0.79224	0.65315	0.79553	0.62539	0.71463	0.81868	0.70225	0.81345
0.89604	0.60121	0.60376	0.7608	0.74939	0.69147	0.72811	0.78135	0.63045	0.79526	0.6145	0.73003	0.80879	0.68382	0.82079
0.96005	0.61622	0.5859	0.75988	0.72826	0.67898	0.7097	0.76217	0.62913	0.7911	0.59019	0.7094	0.80367	0.69219	0.80606
1.02405	0.61107	0.571	0.74683	0.71877	0.67591	0.70468	0.76525	0.61	0.77852	0.59168	0.70917	0.80512	0.67293	0.79163
1.15206	0.57876	0.55028	0.73933	0.71082	0.65743	0.67273	0.74112	0.59637	0.7749	0.57064	0.70089	0.78255	0.66619	0.80174
1.28006	0.55374	0.53753	0.73247	0.69917	0.63147	0.66171	0.72471	0.57484	0.75997	0.55125	0.686	0.78328	0.65063	0.80094
1.40807	0.53216	0.51448	0.71623	0.68583	0.61428	0.6484	0.71136	0.56088	0.75279	0.54516	0.67686	0.7702	0.63905	0.78584
1.53607	0.52447	0.4956	0.71064	0.66975	0.60016	0.62698	0.69486	0.54103	0.74706	0.51495	0.66237	0.74947	0.6301	0.77553
1.66408	0.51019	0.48197	0.69932	0.66248	0.60454	0.61076	0.67569	0.52548	0.72974	0.50787	0.67052	0.74403	0.62972	0.76732
1.79209	0.49929	0.47569	0.68831	0.65395	0.59113	0.60605	0.65866	0.51867	0.72933	0.49691	0.65662	0.73387	0.60959	0.75326
1.92009	0.47906	0.46136	0.68171	0.63502	0.57755	0.59026	0.65628	0.50376	0.71964	0.49113	0.66396	0.72471	0.60696	0.75345
2.0481	0.48025	0.45388	0.67642	0.62731	0.55741	0.57812	0.6415	0.49664	0.72179	0.47771	0.6435	0.72761	0.59603	0.75044
2.30411	0.46089	0.43435	0.66223	0.62158	0.5412	0.56557	0.61814	0.47508	0.69863	0.46369	0.63734	0.70751	0.56949	0.74318
2.56012	0.44952	0.40932	0.64756	0.60806	0.52855	0.54004	0.60014	0.45972	0.69211	0.45155	0.62735	0.69734	0.56065	0.73678
2.81614	0.44336	0.39744	0.64323	0.60678	0.51983	0.52397	0.5918	0.44509	0.67825	0.44317	0.61973	0.6871	0.54899	0.71722
3.07215	0.42913	0.38428	0.63205	0.59696	0.50487	0.51564	0.58355	0.43849	0.67	0.42487	0.61523	0.67848	0.52765	0.71099
3.32816	0.41647	0.37739	0.63603	0.58729	0.48842	0.50783	0.56818	0.43439	0.65897	0.41488	0.60137	0.67108	0.52965	0.71037
3.58417	0.40629	0.37158	0.62737	0.58115	0.48062	0.49399	0.5664	0.42307	0.66072	0.41594	0.60051	0.66331	0.50843	0.70596
3.84019	0.39158	0.371	0.62764	0.57538	0.47663	0.48814	0.55492	0.42018	0.65202	0.4066	0.59356	0.65988	0.51258	0.69204
4.0962	0.38682	0.36628	0.61965	0.57159	0.47016	0.4766	0.54527	0.41171	0.64229	0.395	0.58788	0.63962	0.49622	0.70053
4.60822	0.38858	0.36058	0.61122	0.56486	0.46023	0.46918	0.52736	0.40763	0.63754	0.38746	0.58252	0.62966	0.48996	0.68556
5.12025	0.3822	0.34995	0.6033	0.55744	0.45105	0.45856	0.51467	0.39534	0.63375	0.38265	0.57462	0.62288	0.47723	0.68094
5.63227	0.37925	0.34507	0.59755	0.55351	0.44254	0.44845	0.50921	0.38433	0.62169	0.37657	0.56055	0.61532	0.4624	0.67883
6.1443	0.38009	0.34423	0.59351	0.54994	0.43218	0.44082	0.49579	0.37444	0.61769	0.36654	0.55535	0.60817	0.44945	0.67331
6.65632	0.38608	0.33329	0.58954	0.54618	0.4268	0.42998	0.49257	0.36631	0.61996	0.35585	0.54632	0.60753	0.44617	0.67029
7.16835	0.37869	0.32809	0.58483	0.54427	0.42309	0.41824	0.48918	0.35696	0.61723	0.35783	0.54457	0.60352	0.44362	0.66434
7.68037	0.38329	0.3171	0.57966	0.53444	0.4175	0.40746	0.48835	0.3543	0.61533	0.34932	0.53793	0.59539	0.43129	0.66673
8.1924	0.38624	0.31246	0.58004	0.53734	0.41614	0.39826	0.4839	0.34728	0.61572	0.34443	0.5396	0.58611	0.42862	0.66475
9.21645	0.36978	0.29845	0.58381	0.53851	0.40914	0.38368	0.48285	0.34242	0.60864	0.34259	0.53227	0.57221	0.41575	0.66054
10.2405	0.3587	0.29292	0.57777	0.53134	0.41089	0.38401	0.48923	0.33797	0.60424	0.33651	0.53036	0.56329	0.41109	0.65617
11.2645	0.34917	0.28918	0.56983	0.52673	0.39869	0.37127	0.4897	0.3338	0.59624	0.32893	0.52983	0.553	0.39789	0.65226
12.2886	0.34612	0.28379	0.56572	0.51994	0.40061	0.36536	0.48	0.33182	0.59876	0.32075	0.52345	0.55304	0.3875	0.65117
13.3126	0.34752	0.2708	0.56258	0.51014	0.39803	0.36387	0.46749	0.32216	0.59654	0.31754	0.52061	0.54687	0.37654	0.64146
14.3367	0.33593	0.26828	0.55949	0.50728	0.39437	0.35812	0.462	0.31328	0.58807	0.3113	0.51412	0.54398	0.3718	0.64365
15.3607	0.33552	0.26302	0.55962	0.51598	0.38821	0.35783	0.45412	0.30414	0.57952	0.31055	0.50856	0.54638	0.36018	0.64384
16.3848	0.33985	0.26665	0.55979	0.5177	0.37698	0.34318	0.44297	0.29827	0.57965	0.30393	0.50523	0.54026	0.35019	0.63927
18.4329	0.31325	0.25546	0.5544	0.51119	0.36535	0.33837	0.44048	0.29607	0.5746	0.30294	0.49932	0.53987	0.33619	0.63259
20.481	0.31239	0.2467	0.54639	0.50943	0.35842	0.3255	0.43137	0.28704	0.56959	0.29561	0.49212	0.52694	0.33336	0.62773
22.5291	0.31731	0.22731	0.54162	0.49226	0.349	0.30793	0.4148	0.27973	0.56334	0.28445	0.48345	0.51549	0.32335	0.62692
24.5772	0.31628	0.22483	0.53903	0.48694	0.34406	0.29802	0.41051	0.26712	0.55919	0.28428	0.47684	0.50848	0.30396	0.62105
26.6253	0.30199	0.21941	0.53688	0.49001	0.34175	0.29211	0.39388	0.26577	0.55306	0.27771	0.4794	0.49114	0.3124	0.61087
28.6734	0.29654	0.21039	0.54039	0.47789	0.32998	0.28853	0.38625	0.25786	0.55451	0.27517	0.48169	0.48822	0.30904	0.60543
30.7215	0.28106	0.2077	0.53361	0.47289	0.32972	0.28546	0.37679	0.24536	0.55029	0.25852	0.48147	0.47975	0.30285	0.60905
32.7696	0.27338	0.20149	0.52868	0.46287	0.32371	0.28134	0.37643	0.23334	0.54704	0.26223	0.47174	0.47495	0.29028	0.604
36.8658	0.26251	0.19773	0.53379	0.46274	0.31035	0.25304	0.36889	0.21684	0.54091	0.25969	0.45912	0.46266	0.28253	0.5943
40.962	0.25328	0.19114	0.52013	0.46047	0.29804	0.2349	0.36262	0.21755	0.54013	0.25703	0.44993	0.44589	0.27025	0.59253
45.0582	0.24434	0.18219	0.51579	0.44895	0.30364	0.23054	0.33588	0.20501	0.53359	0.25672	0.44122	0.43653	0.27355	0.58677
49.1544	0.24327	0.17672	0.51143	0.44002	0.30317	0.21178	0.33223	0.20494	0.5261	0.24337	0.43402	0.42578	0.2729	0.57373
53.2506	0.2285	0.17525	0.50446	0.43209	0.29802	0.2072	0.32368	0.20351	0.51554	0.23455	0.42474	0.42301	0.25693	0.57546
57.3468	0.21786	0.17074	0.51019	0.43557	0.29336	0.20778	0.31289	0.19276	0.52073	0.23658	0.42363	0.42414	0.2575	0.57648
61.443	0.22467	0.16228	0.50146	0.42503	0.28805	0.19214	0.31509	0.18475	0.50984	0.23361	0.42376	0.41447	0.25527	0.56827
65.5392	0.222	0.15417	0.49987	0.42265	0.28206	0.18163	0.30797	0.17645	0.50503	0.22407	0.41352	0.39818	0.25117	0.5652
73.7316	0.21019	0.13676	0.49303	0.42254	0.25737	0.17472	0.29667	0.17218	0.50145	0.20114	0.39984	0.3775	0.24588	0.55702
81.924	0.19284	0.12146	0.48994	0.41303	0.25334	0.15073	0.28358	0.14942	0.49128	0.20383	0.39292	0.37961	0.24011	0.551
90.1164	0.18332	0.08986	0.48181	0.40229	0.23679	0.14695	0.26429	0.14346	0.49835	0.19063	0.3861	0.35707	0.2392	0.54766
98.3088	0.16441	0.07925	0.47638	0.40131	0.22753	0.14539	0.26885	0.13768	0.49312	0.17837	0.38528	0.34663	0.23642	0.54183
106.501	0.14937	0.07378	0.48309	0.39201	0.22719	0.15027	0.25252	0.12184	0.4789	0.17089	0.38005	0.3454	0.23437	0.54214
114.694	0.14736	0.06563	0.47683	0.38479	0.21147	0.15896	0.23742	0.11684	0.46441	0.18089	0.37835	0.32355	0.21061	0.53615
122.886	0.15564	0.06749	0.47138	0.37604	0.2035	0.16162	0.21338	0.11692	0.45344	0.1895	0.36609	0.3198	0.18363	0.53317
131.078	0.15059	0.04987	0.46296	0.37857	0.20522	0.16678	0.20555	0.10332	0.45653	0.18002	0.35603	0.30769	0.18345	0.53498
147.463	0.14899	0.02938	0.4605	0.37955	0.19103	0.13677	0.22337	0.0898	0.4489	0.17746	0.33198	0.29604	0.17386	0.53055
163.848	0.12184	0.02362	0.44884	0.37478	0.18733	0.14554	0.23595	0.10146	0.43662	0.17049	0.33582	0.29532	0.17015	0.52969
180.233	0.12793	0.02247	0.43812	0.36863	0.16635	0.12796	0.23313	0.09337	0.43405	0.17123	0.32787	0.30047	0.16252	0.52272
196.618	0.10997	0.01038	0.43607	0.3696	0.12733	0.11562	0.22945	0.09248	0.43643	0.16402	0.33217	0.28245	0.15851	0.51506
213.002	0.09896	0.01757	0.4293	0.38049	0.136	0.10493	0.2319	0.09256	0.42589	0.1742	0.32179	0.25826	0.13122	0.51627
229.387	0.08642	0.01596	0.42155	0.37963	0.14665	0.10677	0.22825	0.08062	0.42519	0.16678	0.32416	0.24808	0.11042	0.5185
245.772	0.08489	0.02304	0.42299	0.37069	0.15144	0.09956	0.2126	0.08056	0.41966	0.16452	0.31205	0.23937	0.1176	0.50869
262.157	0.0864	0.02961	0.4294	0.36468	0.12842	0.08281	0.20723	0.07732	0.40748	0.17452	0.29997	0.21981	0.12289	0.50567
294.926	0.0499	0.03283	0.4098	0.36248	0.11057	0.06968	0.1711	0.05806	0.40353	0.17132	0.25121	0.21808	0.14334	0.48631
327.696	0.02711	0.02818	0.41206	0.34045	0.11201	0.06044	0.15316	0.0281	0.38167	0.16134	0.25723	0.19805	0.15169	0.48135
360.465	0.02243	0.02711	0.41455	0.33	0.09448	0.0447	0.13991	0.01239	0.37511	0.14796	0.26037	0.17774	0.16326	0.46591
393.235	0.02678	0.01311	0.40757	0.33179	0.11008	0.05276	0.15456	-0.00916	0.37626	0.16275	0.24915	0.17399	0.1618	0.45481
426.005	-0.00068	0.00462	0.4069	0.34247	0.12265	0.03364	0.15884	-0.01663	0.37013	0.15545	0.2475	0.16694	0.18101	0.44226
458.774	-0.00088	0.00303	0.40711	0.34951	0.13207	0.00581	0.16152	-0.01273	0.35567	0.16092	0.2467	0.15283	0.17586	0.43587
491.544	0.00729	-0.002	0.40043	0.35857	0.12752	0.00142	0.16558	-0.01498	0.35331	0.17185	0.2533	0.1498	0.14604	0.42954
524.313	0.01247	-0.00474	0.39684	0.36462	0.11617	0.00721	0.17292	0.01662	0.35181	0.17006	0.25567	0.15167	0.14128	0.43229
589.853	0.00042	0.01359	0.37924	0.36707	0.05265	-0.01259	0.15433	-0.00854	0.35333	0.17741	0.15767	0.18187	0.10864	0.38955
655.392	0.01586	0.02779	0.38473	0.36769	0.0388	-0.04401	0.14249	-0.00769	0.33366	0.1667	0.17454	0.17747	0.07072	0.3735
720.931	0.01042	0.03181	0.38371	0.34799	0.03709	-0.04478	0.14175	0.00214	0.30985	0.14826	0.19211	0.16567	0.07944	0.35195
786.47	-0.01927	0.02909	0.39547	0.31895	0.02286	-0.02693	0.14967	-0.0066	0.29746	0.15538	0.19919	0.17129	0.08274	0.33821
852.009	-0.01662	0.02986	0.38516	0.30459	0.00019	-0.02505	0.12614	-0.01214	0.28859	0.15016	0.20454	0.14925	0.08866	0.33695
917.548	0.00646	0.00019	0.37434	0.30275	0.03085	-0.03885	0.09816	-0.01116	0.28845	0.13713	0.20453	0.12526	0.08923	0.33335
983.088	0.02637	-0.0465	0.35981	0.2803	0.07105	-0.02434	0.10745	0.01622	0.27539	0.1346	0.20345	0.16932	0.07773	0.32254
1048.63	0.01476	-0.04209	0.33791	0.26143	0.06826	-0.00983	0.11685	0.01397	0.28005	0.14008	0.20108	0.17309	0.10291	0.29985
		-0.01453	0.32485	0.23899	0.01659	-0.06905	0.11741	-0.00951	0.27783	0.12356	0.05181	0.18893	0.05762	0.27543
		-0.02987	0.31606	0.20941	-0.0199	-0.06803	0.12604	-0.02588	0.2629	0.15018	0.04283	0.1548	0.07126	0.23736
		-0.03241	0.27867	0.24705	-0.06194	-0.10557	0.10769	-0.01192	0.2379	0.13151	0.06251	0.11648	0.05605	0.20665
		-0.00051	0.28084	0.20395	-0.02991	-0.06293	0.11652	0.00046	0.24745	0.13336	0.03839	0.1098	0.02866	0.20451
		0.03166	0.2756	0.19187	0.0039	-0.02796	0.14481	0.05572	0.27786	0.11888	0.02349	0.09432	0.04163	0.21251
		-0.01189	0.24812	0.13148	-0.0107	0.00871	0.1615	0.03907	0.25707	0.11087	0.04772	0.12835	0.09043	0.21536
		-0.00024	0.23407	0.12274	-0.03569	0.01603	0.18097	-0.00436	0.25563	0.11439	0.07845	0.13527	0.09391	0.21017
		-0.00988	0.23614	0.12305	0.01149	0.0393	0.1603	-0.02008	0.23968	0.11561	0.09665	0.12689	0.087	0.22153

## Sheet: cytoplasm torin 2h
ms	acquisition1	acquisition2	acquisition3	acquisition4
ms	1	1	1	1
0.001	0.96978	0.71932	1.41985	1.64663
0.002	0.39417	1.05483	1.36146	1.75585
0.003	1.07148	1.20171	1.63117	1.41084
0.004	0.60744	0.77918	1.22299	1.45338
0.005	0.85768	1.06086	1.3331	1.721
0.006	0.85324	1.02515	1.05339	0.72127
0.007	0.85804	0.81841	1.21632	1.17189
0.008	0.31889	0.82696	0.62797	1.7187
0.009	0.86382	0.88682	0.79146	1.79175
0.01	0.91983	1.02867	1.28361	1.67616
0.011	0.65528	1.06992	0.92493	1.01
0.012	0.78195	1.13783	1.46156	1.50822
0.013	0.89574	0.96177	0.67848	1.19503
0.014	0.65305	1.15644	1.01658	1.24625
0.015	0.5109	0.64789	1.24913	1.44878
0.016	0.83643	0.92873	0.7798	1.33481
0.018	0.67567	0.90509	1.03616	1.36446
0.02	0.70664	0.72501	1.28334	1.63692
0.022	0.51121	0.95722	0.96442	1.42282
0.024	0.6205	0.98614	0.94412	1.05827
0.026	0.90533	0.85184	1.03282	1.16736
0.028	0.6842	0.97583	1.10112	1.16917
0.03	0.57108	0.77538	1.18092	1.19508
0.032	0.67114	0.87199	1.23811	1.27043
0.036	0.77368	0.92923	0.95685	1.09317
0.04	0.53505	0.73851	0.96185	1.02296
0.044	0.76504	1.04937	1.06351	0.97274
0.048	0.79874	0.94595	0.91336	1.19348
0.052	0.77987	0.91125	1.0307	1.36405
0.056	0.89891	0.92759	1.17904	1.31233
0.06	0.59789	0.81831	1.09201	1.32599
0.064	0.61456	0.81436	0.90077	1.25018
0.072	0.67101	0.86492	1.00087	1.2642
0.08	0.70832	0.83197	0.75793	1.13508
0.088	0.68176	0.80167	0.95531	1.0807
0.096	0.57486	0.89014	1.05989	1.27821
0.10401	0.59595	0.78343	1.04223	0.8987
0.11201	0.70854	0.88587	0.98568	1.21055
0.12001	0.58942	0.78096	0.80968	1.13279
0.12801	0.65355	0.83098	1.03008	1.00746
0.14401	0.59102	0.78471	0.8684	1.09678
0.16001	0.57701	0.79146	0.86557	1.09077
0.17601	0.51451	0.79467	0.90016	1.08348
0.19201	0.61343	0.83464	0.94859	0.87598
0.20801	0.52865	0.77514	0.76152	1.00067
0.22401	0.58888	0.75039	0.78789	1.01309
0.24001	0.63366	0.73503	0.77812	0.97793
0.25601	0.53558	0.67894	0.81384	0.91584
0.28801	0.48656	0.69942	0.76502	0.80716
0.32002	0.47982	0.68576	0.71498	0.82564
0.35202	0.4934	0.72676	0.77324	0.86743
0.38402	0.47893	0.71086	0.75938	0.79579
0.41602	0.44104	0.65189	0.75632	0.85455
0.44802	0.48464	0.67958	0.68311	0.77844
0.48002	0.47403	0.61172	0.68939	0.73203
0.51202	0.4053	0.60312	0.66513	0.65242
0.57603	0.39504	0.62993	0.56718	0.63427
0.64003	0.37996	0.55431	0.55684	0.63918
0.70403	0.37159	0.60627	0.60493	0.59019
0.76804	0.36261	0.57578	0.53643	0.56012
0.83204	0.35774	0.54994	0.63201	0.59126
0.89604	0.3276	0.55709	0.55076	0.58028
0.96005	0.28829	0.55816	0.47575	0.45694
1.02405	0.32769	0.53168	0.51876	0.52085
1.15206	0.26796	0.51893	0.46507	0.45621
1.28006	0.25974	0.47048	0.48503	0.42209
1.40807	0.21005	0.47363	0.4654	0.43082
1.53607	0.22076	0.48918	0.42845	0.39661
1.66408	0.21789	0.48078	0.39014	0.44182
1.79209	0.23593	0.46121	0.37182	0.35708
1.92009	0.18536	0.45715	0.35296	0.3385
2.0481	0.17595	0.44136	0.36236	0.29081
2.30411	0.16168	0.4153	0.34041	0.28264
2.56012	0.12732	0.42522	0.32347	0.25124
2.81614	0.12778	0.38067	0.31528	0.28292
3.07215	0.11217	0.37072	0.2952	0.22567
3.32816	0.10682	0.36894	0.28881	0.23391
3.58417	0.09508	0.34918	0.28421	0.21904
3.84019	0.08645	0.34724	0.26264	0.19058
4.0962	0.10072	0.33245	0.25668	0.18825
4.60822	0.10798	0.33364	0.21432	0.15495
5.12025	0.05519	0.30447	0.19693	0.19129
5.63227	0.06059	0.31894	0.19353	0.13145
6.1443	0.05788	0.30854	0.15497	0.15003
6.65632	0.06146	0.29376	0.18424	0.11057
7.16835	0.05323	0.30786	0.1713	0.13103
7.68037	0.06822	0.31786	0.15346	0.14481
8.1924	0.05693	0.30894	0.15402	0.08859
9.21645	0.04387	0.28984	0.15494	0.08992
10.2405	0.0405	0.29133	0.15401	0.08669
11.2645	0.03762	0.27953	0.16347	0.08999
12.2886	0.05146	0.26962	0.14174	0.1016
13.3126	0.02394	0.27344	0.12682	0.10974
14.3367	0.03505	0.26749	0.12261	0.08424
15.3607	0.01029	0.26419	0.13339	0.07038
16.3848	0.01602	0.26982	0.09943	0.07551
18.4329	0.00687	0.26818	0.09161	0.06502
20.481	0.00313	0.26779	0.08636	0.0587
22.5291	0.01793	0.26422	0.13898	0.07204
24.5772	0.03985	0.27089	0.11429	0.06264
26.6253	0.01527	0.25191	0.09028	0.09407
28.6734	0.00965	0.24489	0.08682	0.06906
30.7215	0.00378	0.2351	0.08391	0.05156
32.7696	-0.00617	0.25	0.07542	0.04898
36.8658	-0.00227	0.23967	0.08408	-0.01248
40.962	0.0049	0.24922	0.10707	0.00995
45.0582	0.00898	0.22709	0.07711	-0.00358
49.1544	0.01241	0.22395	0.08818	0.01136
53.2506	0.01722	0.21936	0.07094	0.05466
57.3468	0.02981	0.19918	0.07312	0.07647
61.443	0.03517	0.21134	0.08759	0.07611
65.5392	0.01073	0.20057	0.07797	0.02434
73.7316	-0.00346	0.21124	0.06045	0.03017
81.924	-0.01188	0.22828	0.07654	0.06218
90.1164	-0.00712	0.20803	0.07966	0.04373
98.3088	-0.00349	0.21172	0.08255	0.01371
106.501	-0.01316	0.21077	0.07067	0.00457
114.694	-0.01473	0.20495	0.06131	0.02913
122.886	-0.0052	0.19806	0.05092	-0.01281
131.078	0.00409	0.19943	0.06762	0.00346
147.463	0.0063	0.1907	0.07184	0.01091
163.848	-0.00043	0.18631	0.08684	0.01637
180.233	0.0099	0.18941	0.07022	0.01057
196.618	0.00595	0.17733	0.05194	0.00528
213.002	0.00267	0.20098	0.04767	-0.02394
229.387	-0.00408	0.18422	0.05665	-0.05519
245.772	-0.00199	0.18402	0.05182	-0.02506
262.157	0.00087	0.1589	0.05818	0.01782
294.926	-0.00063	0.15317	0.06032	0.00142
327.696	0.00036	0.15054	0.05299	0.02053
360.465	-0.00587	0.16085	0.06874	0.00954
393.235	-0.00039	0.15901	0.05271	-0.01842
426.005	-0.01243	0.14737	0.00469	-0.02584
458.774	0.0027	0.13979	0.03733	-0.00669
491.544	0.00842	0.13686	0.02897	-0.02968
524.313	0.02339	0.11786	0.03714	-0.00811
589.853	-0.00086	0.10258	0.02601	-0.00462
655.392	-0.01357	0.09117	0.05164	0.00115
720.931	-0.00436	0.07671	0.02543	-0.00683
786.47	0.00023	0.05252	0.01825	-0.01555
852.009	-0.00905	0.05147	0.01143	0.00873
917.548	-0.01556	0.04202	0.01235	0.00655
983.088	-0.00548	0.03097	-0.00676	0.00506
1048.63

## Sheet: cytoplasm torin 5h
ms	acquisition1	acquisition2	acquisition3	acquisition4	acquisition5	acquisition6
	1	1	1	1	1	1
0.001	1.00866	0.8495	0.78755	1.02835	1.52839	1.01142
0.002	1.06465	0.84648	0.72206	0.9013	1.07554	1.20685
0.003	1.05176	0.81797	0.7573	0.83072	1.36521	0.99127
0.004	1.02046	0.86649	0.71998	0.7857	1.33991	0.8771
0.005	1.04784	0.70389	0.71514	0.85823	0.76306	0.91381
0.006	0.75726	0.76913	0.65421	0.79375	1.08083	0.90642
0.007	0.88639	1.07891	0.74157	0.92076	1.17774	1.00358
0.008	1.11655	0.84174	0.6395	0.99384	0.93083	0.84732
0.009	0.96411	0.93687	0.62318	1.00079	1.35233	0.69576
0.01	1.13824	0.80172	0.77455	0.96883	1.39117	0.9884
0.011	0.8694	0.7288	0.71112	1.08889	0.92263	0.98235
0.012	0.8913	0.89187	0.85677	0.69649	1.4325	0.97743
0.013	0.90101	1.10159	0.76554	1.0736	1.02275	1.0119
0.014	1.00488	0.90448	0.70696	0.83405	1.1528	0.89452
0.015	0.94694	0.86062	0.70623	0.98856	1.1699	0.70737
0.016	1.02835	0.92967	0.71727	0.89248	1.29753	1.0018
0.018	0.91283	0.9612	0.66552	0.99006	1.25673	0.81599
0.02	1.02761	0.88677	0.70594	0.96338	1.142	0.97348
0.022	0.91986	0.74518	0.69863	0.81531	1.16903	0.97348
0.024	0.87838	0.8097	0.70665	0.943	1.18898	0.78488
0.026	1.03052	0.98008	0.74894	0.74351	1.01813	0.82767
0.028	1.05278	0.99886	0.7357	0.87496	1.07585	0.88312
0.03	1.09697	0.87632	0.61012	0.82716	1.02531	0.95065
0.032	0.99933	0.85075	0.68064	0.85735	1.04502	0.85391
0.036	0.99016	0.77382	0.70857	0.88493	1.1124	0.82955
0.04	0.89279	0.86792	0.66418	0.90244	1.0523	0.91035
0.044	0.93913	0.78907	0.69406	0.88885	1.01284	0.78595
0.048	0.98205	1.00759	0.66077	0.73593	1.0531	0.82865
0.052	0.89643	0.82611	0.70294	0.78843	0.9161	0.71549
0.056	0.97928	0.80715	0.64056	0.78229	1.05551	0.80293
0.06	0.95637	0.77408	0.61579	0.84929	1.08267	0.79225
0.064	0.93345	0.80727	0.64119	0.86559	1.08202	0.86715
0.072	0.99854	0.76783	0.65652	0.81425	0.93691	0.73661
0.08	0.89949	0.83218	0.61969	0.73738	1.09507	0.78586
0.088	0.89072	0.80834	0.61468	0.79247	1.07894	0.73905
0.096	0.90153	0.83599	0.54342	0.8188	0.93651	0.80945
0.10401	0.91598	0.81649	0.58302	0.69697	0.98458	0.70291
0.11201	0.96475	0.78291	0.62904	0.79817	0.95015	0.78852
0.12001	0.86961	0.74196	0.63416	0.68649	0.91702	0.66613
0.12801	0.89028	0.74067	0.5567	0.72572	1.00537	0.74237
0.14401	0.87193	0.71975	0.56003	0.71769	0.83345	0.71322
0.16001	0.89727	0.72416	0.56579	0.65923	0.90837	0.6905
0.17601	0.87608	0.74328	0.55308	0.74658	0.87908	0.64061
0.19201	0.84381	0.72584	0.57053	0.65541	0.80348	0.65662
0.20801	0.84783	0.68417	0.50916	0.62988	0.71957	0.63318
0.22401	0.85563	0.73682	0.53203	0.6699	0.82705	0.60285
0.24001	0.85016	0.68686	0.51626	0.69235	0.71901	0.5931
0.25601	0.78171	0.70654	0.49624	0.64977	0.78218	0.59889
0.28801	0.79914	0.68485	0.47903	0.61337	0.74253	0.57841
0.32002	0.75143	0.63072	0.46013	0.56911	0.71466	0.51243
0.35202	0.77951	0.60545	0.43313	0.56068	0.64159	0.50966
0.38402	0.77451	0.65071	0.45626	0.56757	0.59888	0.51913
0.41602	0.76065	0.63433	0.41536	0.56401	0.65178	0.52981
0.44802	0.7044	0.57588	0.41645	0.54626	0.59849	0.46115
0.48002	0.7181	0.64497	0.41763	0.48886	0.60045	0.45601
0.51202	0.66652	0.55342	0.41059	0.48402	0.55201	0.44476
0.57603	0.6642	0.56953	0.40021	0.48339	0.55524	0.4205
0.64003	0.66852	0.54152	0.3912	0.47741	0.49668	0.40808
0.70403	0.63834	0.50669	0.356	0.43793	0.52126	0.38021
0.76804	0.63149	0.51033	0.3221	0.44838	0.4871	0.36415
0.83204	0.62254	0.50204	0.32421	0.44563	0.4458	0.37616
0.89604	0.63317	0.48498	0.32378	0.41434	0.42819	0.35567
0.96005	0.58505	0.47442	0.31593	0.39797	0.4057	0.31208
1.02405	0.59193	0.45627	0.3069	0.38464	0.38164	0.31609
1.15206	0.5604	0.45296	0.30459	0.37988	0.34562	0.30775
1.28006	0.55584	0.43586	0.29817	0.35005	0.33536	0.27364
1.40807	0.54292	0.4265	0.29908	0.34109	0.31248	0.26738
1.53607	0.53497	0.4214	0.27318	0.29536	0.3188	0.27005
1.66408	0.50203	0.3808	0.27178	0.29039	0.294	0.23857
1.79209	0.50003	0.40975	0.2654	0.30278	0.28981	0.21861
1.92009	0.51177	0.36001	0.25037	0.28553	0.25151	0.21941
2.0481	0.48452	0.37271	0.24797	0.27621	0.24451	0.22048
2.30411	0.48019	0.37195	0.22764	0.25285	0.23408	0.20553
2.56012	0.44926	0.35426	0.23445	0.23423	0.20647	0.20321
2.81614	0.45251	0.34284	0.2158	0.21274	0.19855	0.19941
3.07215	0.42754	0.35642	0.21764	0.20209	0.18586	0.17483
3.32816	0.42136	0.33674	0.21188	0.18676	0.17881	0.16687
3.58417	0.42779	0.32946	0.21087	0.19426	0.15669	0.15249
3.84019	0.42031	0.32155	0.20034	0.19439	0.15873	0.14541
4.0962	0.4016	0.32332	0.19339	0.19156	0.16116	0.14657
4.60822	0.40067	0.31266	0.19332	0.20039	0.1386	0.12645
5.12025	0.39131	0.31091	0.18299	0.1892	0.12908	0.1259
5.63227	0.38782	0.30285	0.18629	0.17383	0.14094	0.11894
6.1443	0.37605	0.31024	0.17749	0.1725	0.1267	0.11535
6.65632	0.36892	0.30008	0.17467	0.15361	0.10559	0.11358
7.16835	0.36677	0.29972	0.17549	0.15918	0.08932	0.1076
7.68037	0.35896	0.30451	0.17806	0.14556	0.0844	0.10961
8.1924	0.35915	0.28361	0.16188	0.13877	0.08619	0.10472
9.21645	0.33284	0.28238	0.15787	0.12934	0.09387	0.09488
10.2405	0.32389	0.27759	0.16135	0.12761	0.09413	0.0962
11.2645	0.31215	0.27393	0.15686	0.11387	0.07021	0.09553
12.2886	0.30712	0.26627	0.16203	0.11074	0.0617	0.10342
13.3126	0.30058	0.27574	0.15709	0.11395	0.0741	0.09125
14.3367	0.2867	0.26487	0.14559	0.11244	0.0677	0.0754
15.3607	0.28818	0.25889	0.1378	0.11894	0.06822	0.0804
16.3848	0.26604	0.25337	0.13676	0.11301	0.03952	0.07955
18.4329	0.25865	0.26474	0.13338	0.11222	0.0381	0.07376
20.481	0.25312	0.26362	0.13986	0.10752	0.05574	0.06451
22.5291	0.25031	0.25115	0.13938	0.11539	0.04506	0.06703
24.5772	0.2579	0.24404	0.14193	0.11111	0.04558	0.06177
26.6253	0.26028	0.23038	0.14059	0.12105	0.03432	0.0651
28.6734	0.2606	0.22612	0.13696	0.11155	0.03839	0.06189
30.7215	0.23721	0.22956	0.12964	0.11282	0.03794	0.05959
32.7696	0.23684	0.23002	0.1216	0.10944	0.02884	0.05378
36.8658	0.22397	0.23709	0.13047	0.08554	0.01708	0.05327
40.962	0.20621	0.22115	0.12367	0.08924	0.01946	0.05899
45.0582	0.20057	0.21646	0.12394	0.09697	0.02409	0.05821
49.1544	0.20728	0.22114	0.11648	0.09442	0.02245	0.04341
53.2506	0.20189	0.21713	0.11804	0.0992	0.01957	0.04217
57.3468	0.20265	0.2064	0.1224	0.1028	0.0113	0.0466
61.443	0.19737	0.20878	0.12665	0.09358	0.01365	0.04573
65.5392	0.18678	0.19067	0.11543	0.07502	0.01462	0.02582
73.7316	0.18365	0.18915	0.10977	0.07778	0.02079	0.03141
81.924	0.1898	0.18807	0.1112	0.08364	0.0194	0.03618
90.1164	0.1927	0.18478	0.11634	0.07612	0.01677	0.03888
98.3088	0.19494	0.19282	0.11199	0.06683	0.00958	0.04577
106.501	0.18736	0.19359	0.10747	0.05638	0.0173	0.04459
114.694	0.17768	0.19446	0.11193	0.06432	0.01492	0.04044
122.886	0.168	0.18843	0.11648	0.05207	0.01672	0.04005
131.078	0.17997	0.19427	0.10922	0.06019	0.00811	0.02188
147.463	0.16271	0.2022	0.1053	0.05575	0.01596	0.00911
163.848	0.16116	0.19931	0.10218	0.05148	0.00217	0.01266
180.233	0.15983	0.19405	0.08601	0.06011	0.00591	0.01096
196.618	0.14263	0.17724	0.07979	0.05841	0.01512	0.01707
213.002	0.12773	0.16392	0.0873	0.05941	0.01831	0.02858
229.387	0.12303	0.15928	0.09157	0.04989	0.02539	0.03797
245.772	0.12986	0.14429	0.09662	0.05685	0.01301	0.03255
262.157	0.12378	0.15568	0.09518	0.0455	0.015	0.01898
294.926	0.12538	0.15022	0.0899	0.05112	0.00874	0.01579
327.696	0.13922	0.13915	0.08094	0.05868	0.00334	0.02695
360.465	0.14633	0.13782	0.0729	0.06222	0.00129	0.02007
393.235	0.14167	0.12647	0.07484	0.05894	0.00713	0.02147
426.005	0.13669	0.13999	0.06124	0.0589	0.02587	0.02181
458.774	0.13	0.13296	0.06262	0.05439	0.01165	0.02966
491.544	0.12105	0.12811	0.06545	0.04631	-0.00332	0.02016
524.313	0.11276	0.1132	0.06053	0.03536	0.00307	0.02046
589.853	0.10492	0.12746	0.05328	0.04573	0.00046	0.01398
655.392	0.12293	0.13071	0.04024	0.05399	0.00748	0.01278
720.931	0.0905	0.10989	0.02722	0.04912	0.01057	-0.0048
786.47	0.08587	0.10403	0.02923	0.06237	0.00138	0.00455
852.009	0.0773	0.10719	0.02284	0.07067	-0.00922	0.00335
917.548	0.06869	0.09966	0.02402	0.05573	0.01118	0.01251
983.088	0.0822	0.09401	0.01371	0.05403	0.00215	0.02085
1048.63	0.08757	0.06758	0.0135	0.04498	0.00907	0.00181
	0.03366	0.05003	0.00549	0.05397	0.0075	-0.0018
	0.00318	0.05263	0.00279	0.03145	-0.00071	-0.0115
	0.01416	0.04054	-0.01814	0.03507	-0.00326	0.00205
	0.04795	0.0252	-0.03792	0.04568	0.0075	0.00449
	0.05024	0.02553	-0.04172	0.03184	0.00089	-0.01162
	0.04719	0.02523	-0.04051	0.03456	-0.00822	-0.00534
	0.04909	0.02797	-0.04106	0.05086	0.01449	-0.0034

## Sheet: nucleus control
ms	acquisition1	acquisition2	acquisition3	acquisition4	acquisition5	acquisition6	acquisition7
0.001	1	1	1	1	1	1	1
0.002	1.69539	0.65659	0.88289	0.70882	1.25226	0.68748	1.239
0.003	1.3918	0.64463	0.93508	1.03061	1.29828	0.53454	0.93171
0.004	0.62267	0.53108	0.89341	0.88393	0.54831	0.7952	0.97992
0.005	0.77062	0.53246	0.70481	0.89557	1.66304	0.56912	1.08837
0.006	1.11077	0.67314	0.99693	0.84448	1.95451	0.72206	0.99598
0.007	1.16815	0.51178	0.84648	0.83788	1.43294	0.67152	1.18277
0.008	1.21022	0.67406	0.86841	1.03127	1.60339	0.58641	0.60233
0.009	1.25485	0.32145	0.90613	0.93932	1.23351	0.86701	1.0723
0.01	1.35167	0.64555	0.99167	0.93713	1.22499	1.05984	1.17674
0.011	1.2185	0.52093	1.00833	0.8262	0.76649	1.1556	0.93573
0.012	0.87511	0.65149	1.02062	0.97946	1.26931	0.71408	1.30528
0.013	1.24022	0.86296	1.02281	0.79267	1.43464	1.05851	1.06226
0.014	1.34744	0.74205	1.01404	0.9087	1.25397	0.67152	0.94778
0.015	0.98143	0.68275	1.09211	1.07436	1.16022	0.81382	1.15867
0.016	0.43806	0.64367	0.83154	0.78975	0.9692	0.67817	0.98795
0.018	1.07934	0.57152	0.85459	0.85442	1.34515	0.79581	1.21306
0.02	1.1843	0.47452	0.93596	1.02551	1.54372	0.85632	1.02327
0.022	1.06048	0.77959	0.96162	0.90762	1.39799	0.61561	0.98317
0.024	1.12578	0.65619	0.82567	0.81782	1.0213	0.74933	1.2604
0.026	1.01817	0.67297	0.86383	0.95867	1.50622	0.79721	0.88783
0.028	1.27047	0.38427	0.79084	0.91889	1.37668	1.06717	1.20416
0.03	1.09447	0.72607	0.88997	0.95575	1.02641	0.90559	0.86273
0.032	1.57405	0.77204	0.93577	0.82548	1.66548	0.92487	1.04047
0.036	1.06726	0.58208	0.81689	0.87436	1.53902	0.9221	1.00804
0.04	1.21208	0.64334	0.92793	0.94223	1.0787	1.04086	1.10287
0.044	1.41051	0.80734	0.80588	0.95482	1.46306	0.85401	1.04513
0.048	1.14632	0.57162	0.88231	0.82163	1.44899	0.77462	1.06558
0.052	0.98361	0.73284	0.85183	0.93927	1.4653	0.8362	1.01035
0.056	1.16747	0.65507	0.84119	0.91548	1.42013	0.77975	0.92204
0.06	1.16282	0.62883	0.86016	0.76423	1.64598	0.63346	0.91602
0.064	1.04278	0.68772	0.83637	0.89067	1.23039	0.67735	1.03552
0.072	1.07831	0.51811	0.86676	0.8425	1.27211	0.94473	0.90587
0.08	1.18087	0.60816	0.87771	0.8463	1.4074	0.69023	0.89257
0.088	1.17726	0.61143	0.8203	0.8317	1.2883	0.65738	0.87819
0.096	0.95194	0.57058	0.8564	0.82413	1.13352	0.73302	0.91409
0.10401	0.94649	0.56194	0.83657	0.83757	0.99151	0.84988	0.90982
0.11201	1.09022	0.55973	0.79522	0.79671	1.24623	0.68721	0.92927
0.12001	0.88649	0.55789	0.74633	0.76394	0.80882	0.76301	0.92073
0.12801	0.76572	0.62491	0.82607	0.80262	1.06949	0.6498	0.95664
0.14401	0.94569	0.59124	0.76452	0.77541	1.15126	0.63486	0.87243
0.16001	1.03212	0.52243	0.72576	0.73589	1.10897	0.79695	0.83841
0.17601	0.88919	0.55882	0.77226	0.76206	1.25343	0.74618	0.90625
0.19201	0.81564	0.46379	0.76697	0.74086	1.11561	0.65531	0.99054
0.20801	0.89929	0.49395	0.70352	0.78083	1.21063	0.74838	0.80583
0.22401	1.03274	0.45737	0.70583	0.71068	1.13829	0.79508	0.90405
0.24001	0.94743	0.5099	0.71963	0.70396	1.09855	0.76914	0.79953
0.25601	1.00489	0.46954	0.70021	0.70331	1.13466	0.53538	0.80123
0.28801	0.83347	0.47692	0.68153	0.66227	1.00005	0.70671	0.74316
0.32002	0.82647	0.51198	0.65236	0.62462	0.91968	0.5939	0.73569
0.35202	0.86552	0.43085	0.6148	0.61434	0.93035	0.71623	0.71354
0.38402	0.91813	0.40009	0.5946	0.56026	0.80153	0.68177	0.72156
0.41602	0.78674	0.39897	0.59212	0.56577	0.85357	0.62887	0.68082
0.44802	0.80384	0.36105	0.57085	0.56	0.95505	0.70847	0.6714
0.48002	0.7637	0.3882	0.5732	0.56998	0.73672	0.62474	0.67924
0.51202	0.73734	0.36405	0.54582	0.49646	0.71781	0.61269	0.69329
0.57603	0.79668	0.34515	0.54455	0.50377	0.69739	0.56534	0.58419
0.64003	0.76728	0.36707	0.48249	0.49273	0.73639	0.60251	0.59222
0.70403	0.76328	0.32231	0.44734	0.45312	0.6453	0.60963	0.59353
0.76804	0.67392	0.29371	0.45325	0.4375	0.67349	0.59178	0.61559
0.83204	0.75172	0.29838	0.42892	0.43646	0.62989	0.56239	0.55451
0.89604	0.66676	0.29664	0.41675	0.42351	0.59386	0.55024	0.58531
0.96005	0.71352	0.27182	0.39717	0.37927	0.51652	0.51811	0.50535
1.02405	0.63708	0.26284	0.40857	0.4057	0.57948	0.53458	0.5083
1.15206	0.66227	0.23683	0.37029	0.39148	0.49832	0.53303	0.54066
1.28006	0.61619	0.24371	0.3349	0.3595	0.47081	0.52019	0.50081
1.40807	0.62148	0.24894	0.33243	0.35533	0.45206	0.52092	0.44511
1.53607	0.6452	0.2225	0.3172	0.33889	0.46182	0.49255	0.47164
1.66408	0.58241	0.21707	0.31241	0.31918	0.42605	0.49589	0.46385
1.79209	0.55791	0.18941	0.29736	0.30584	0.47882	0.44971	0.45849
1.92009	0.55158	0.20088	0.27745	0.3228	0.42376	0.51336	0.44278
2.0481	0.60818	0.19835	0.2949	0.2901	0.46652	0.50639	0.38898
2.30411	0.56183	0.1863	0.26866	0.27037	0.33611	0.49495	0.39565
2.56012	0.52637	0.165	0.23725	0.25604	0.30353	0.45637	0.36989
2.81614	0.55426	0.16214	0.23994	0.26847	0.32837	0.45088	0.38146
3.07215	0.54435	0.16108	0.2267	0.23962	0.34052	0.46091	0.37141
3.32816	0.52651	0.17473	0.23365	0.22847	0.34675	0.44515	0.35943
3.58417	0.4815	0.16914	0.21008	0.22762	0.25873	0.44249	0.31673
3.84019	0.47828	0.13451	0.21917	0.21331	0.27521	0.43145	0.29291
4.0962	0.44506	0.14359	0.22059	0.22486	0.32211	0.41459	0.31416
4.60822	0.43318	0.1285	0.20005	0.21762	0.28525	0.39798	0.2997
5.12025	0.42913	0.1331	0.19623	0.20212	0.23471	0.42728	0.29102
5.63227	0.42796	0.12204	0.19307	0.19469	0.19922	0.37943	0.2657
6.1443	0.41744	0.11993	0.18653	0.19204	0.22094	0.39083	0.28536
6.65632	0.4234	0.11868	0.17818	0.17813	0.18666	0.39165	0.28623
7.16835	0.39698	0.12104	0.16936	0.17297	0.21041	0.39135	0.26939
7.68037	0.41048	0.11346	0.15981	0.18149	0.20722	0.40654	0.24775
8.1924	0.41181	0.10299	0.16322	0.17889	0.19913	0.37385	0.25669
9.21645	0.39174	0.11536	0.1421	0.16757	0.16754	0.37078	0.2293
10.2405	0.38331	0.09782	0.1503	0.18079	0.1429	0.37352	0.22302
11.2645	0.3656	0.08763	0.14404	0.17752	0.11853	0.37377	0.21804
12.2886	0.35916	0.06644	0.13496	0.16151	0.10365	0.36337	0.2431
13.3126	0.3689	0.07917	0.13042	0.15258	0.09874	0.3756	0.22109
14.3367	0.34198	0.08517	0.12206	0.15549	0.13822	0.37547	0.22066
15.3607	0.33208	0.06949	0.12025	0.15258	0.12784	0.36164	0.21228
16.3848	0.33216	0.08094	0.10821	0.14831	0.14698	0.35469	0.20824
18.4329	0.32054	0.07497	0.10698	0.15301	0.11914	0.32545	0.19501
20.481	0.31245	0.08511	0.09814	0.13725	0.12768	0.32985	0.17746
22.5291	0.30809	0.07359	0.09308	0.13591	0.09609	0.31787	0.16282
24.5772	0.28256	0.06586	0.11227	0.12719	0.07614	0.30421	0.16755
26.6253	0.27564	0.0757	0.10373	0.14242	0.10377	0.32936	0.17715
28.6734	0.30026	0.06666	0.09756	0.12761	0.09192	0.30735	0.15224
30.7215	0.28478	0.06368	0.08737	0.10878	0.08533	0.28684	0.16121
32.7696	0.26953	0.06165	0.09908	0.09669	0.08768	0.27475	0.15327
36.8658	0.25318	0.04473	0.09051	0.10886	0.1016	0.27016	0.12778
40.962	0.25884	0.04024	0.07998	0.1074	0.11027	0.26889	0.12659
45.0582	0.25266	0.04205	0.0791	0.0984	0.08634	0.2648	0.10899
49.1544	0.24492	0.04156	0.07912	0.0967	0.06831	0.25785	0.10825
53.2506	0.24639	0.04366	0.0818	0.09664	0.06215	0.24015	0.11167
57.3468	0.24053	0.0481	0.08954	0.09717	0.08594	0.2355	0.11964
61.443	0.23204	0.05033	0.08669	0.08564	0.08557	0.23232	0.11578
65.5392	0.2313	0.04852	0.08434	0.08015	0.08416	0.22071	0.12294
73.7316	0.22147	0.04082	0.07594	0.08967	0.06347	0.20757	0.11559
81.924	0.24355	0.0411	0.07822	0.08211	0.0834	0.19054	0.1233
90.1164	0.21347	0.026	0.07079	0.07052	0.08965	0.19082	0.11431
98.3088	0.22209	0.02186	0.06536	0.07099	0.06668	0.17898	0.10384
106.501	0.22289	0.02959	0.06319	0.07268	0.06667	0.17558	0.0882
114.694	0.21666	0.03024	0.04647	0.08163	0.0625	0.18395	0.06261
122.886	0.21092	0.03266	0.05141	0.08873	0.03902	0.18533	0.08473
131.078	0.1958	0.02846	0.04188	0.07644	0.0559	0.18866	0.07051
147.463	0.17485	0.02384	0.04833	0.09589	0.05259	0.18791	0.06335
163.848	0.15701	0.02279	0.04292	0.11124	0.06336	0.18557	0.07836
180.233	0.16881	0.03319	0.05068	0.1044	0.02876	0.18654	0.06197
196.618	0.15922	0.03897	0.04603	0.10172	0.02229	0.18337	0.0752
213.002	0.17456	0.04076	0.04508	0.09687	0.04048	0.17385	0.05115
229.387	0.18976	0.03596	0.03821	0.08369	0.04753	0.1751	0.038
245.772	0.17501	0.02399	0.04441	0.06729	0.03931	0.16042	0.02856
262.157	0.16393	0.03482	0.05114	0.07163	0.02248	0.1442	0.04109
294.926	0.16082	0.01789	0.03295	0.07185	0.00728	0.11766	0.02412
327.696	0.18304	0.02066	0.03274	0.06659	0.03217	0.11009	-3e-05
360.465	0.1649	0.02553	0.03392	0.06677	0.00805	0.09262	0.01764
393.235	0.15225	0.0381	0.03571	0.07935	-0.00731	0.07492	0.01232
426.005	0.13849	0.03581	0.0372	0.07119	-0.0155	0.0595	0.01283
458.774	0.12131	0.03523	0.05024	0.06702	-0.00082	0.05074	0.02131
491.544	0.1192	0.02851	0.04452	0.05743	-0.00489	0.06362	0.04139
524.313	0.12064	0.03001	0.06119	0.06174	-0.0312	0.03685	0.02451
589.853	0.11279	0.01832	0.07349	0.07417	-0.04012	0.02653	0.02718
655.392	0.11925	0.01874	0.06959	0.05622	-0.03942	0.02487	0.00533
720.931	0.11899	0.01507	0.05634	0.05557	-0.02523	0.01101	-0.00295
786.47	0.09549	0.01461	0.04632	0.05022	-0.02163	0.03336	-0.01556
852.009	0.09947	0.01823	0.04135	0.04651	-0.01851	0.02149	-0.01011
917.548	0.09988	0.02343	0.02681	0.02982	-0.01246	0.0115	0.00744
983.088	0.10535	0.02528	0.02748	0.03735	0.01182	0.02202	0.00272
1048.63	0.09558	0.01291	0.01663	0.02785	0.01653	0.02482	-0.0189
	0.03585	0.01722	0.03964	0.04851	0.01095	0.04174	-0.03009
	0.0392	0.01806	0.04165	0.03432	0.01646	0.00052	-0.0147
	0.02846	0.019	0.02934	0.02661	0.00772	-0.03201	-0.00572
	0.03059	0.01499	0.01036	0.02187	-0.01534	-0.08432	-0.00437
	0.02644	0.01167	0.00179	0.0223	-0.00633	-0.09219	0.00521
	0.02963	-0.0014	0.01449	0.01888	-0.0046	-0.09816	0.01404
	0.05448	-0.00748	0.01758	0.01022	-0.00137	-0.08421	0.00737
	0.0484	0.00113	0.00981	0.00783	0.01666	-0.06605	-0.02201

## Sheet: nucleus torin 2h
ms	acquisition1	acquisition2
0.001	1	1
0.002	1.01901	1.23951
0.003	1.06299	1.27286
0.004	0.95395	1.24457
0.005	0.9772	1.1425
0.006	0.92634	1.35674
0.007	1.07761	1.30823
0.008	0.99206	1.2385
0.009	0.97043	0.96867
0.01	0.99856	0.98585
0.011	0.95802	1.28481
0.012	0.95141	1.16969
0.013	0.91761	1.19799
0.014	1.00268	1.14847
0.015	0.95952	0.69168
0.016	0.97519	0.98273
0.018	0.92382	0.94819
0.02	0.96218	0.67027
0.022	0.95577	1.14071
0.024	0.93818	0.81176
0.026	0.95963	0.95425
0.028	0.95289	0.84139
0.03	0.94836	1.09707
0.032	0.93225	0.93942
0.036	0.93992	0.9013
0.04	0.88761	0.98383
0.044	0.95184	0.86323
0.048	0.91048	0.84588
0.052	0.91174	0.93617
0.056	0.93278	0.89937
0.06	0.88147	1.02274
0.064	0.82088	0.952
0.072	0.83886	0.8762
0.08	0.85469	0.9039
0.088	0.85191	0.91426
0.096	0.78993	0.73939
0.10401	0.82563	0.93818
0.11201	0.80926	0.8241
0.12001	0.77221	0.87674
0.12801	0.78581	0.8988
0.14401	0.76047	0.91948
0.16001	0.73847	0.84238
0.17601	0.70835	0.74422
0.19201	0.7216	0.81105
0.20801	0.67021	0.79159
0.22401	0.6618	0.79411
0.24001	0.64829	0.84501
0.25601	0.61916	0.75254
0.28801	0.59581	0.81845
0.32002	0.57101	0.77464
0.35202	0.55747	0.72619
0.38402	0.53945	0.74284
0.41602	0.52333	0.75041
0.44802	0.47733	0.75954
0.48002	0.47423	0.65797
0.51202	0.47217	0.71225
0.57603	0.45182	0.68094
0.64003	0.4223	0.64355
0.70403	0.40908	0.63607
0.76804	0.3761	0.63147
0.83204	0.36591	0.61341
0.89604	0.35198	0.59825
0.96005	0.32708	0.62263
1.02405	0.31783	0.57401
1.15206	0.29065	0.53696
1.28006	0.2813	0.54573
1.40807	0.25103	0.49345
1.53607	0.23897	0.50531
1.66408	0.23033	0.4993
1.79209	0.21303	0.48761
1.92009	0.20539	0.47808
2.0481	0.19533	0.47574
2.30411	0.18119	0.45782
2.56012	0.16901	0.44066
2.81614	0.15764	0.452
3.07215	0.15116	0.42198
3.32816	0.13535	0.43718
3.58417	0.12921	0.3864
3.84019	0.12278	0.39245
4.0962	0.10891	0.38411
4.60822	0.09916	0.37566
5.12025	0.09538	0.35094
5.63227	0.08763	0.33822
6.1443	0.0717	0.30696
6.65632	0.07411	0.31053
7.16835	0.06802	0.32687
7.68037	0.0719	0.30744
8.1924	0.0644	0.29606
9.21645	0.05901	0.285
10.2405	0.04949	0.29513
11.2645	0.05548	0.29157
12.2886	0.05572	0.25823
13.3126	0.04632	0.255
14.3367	0.04504	0.27028
15.3607	0.03863	0.26984
16.3848	0.02739	0.23242
18.4329	0.04276	0.21489
20.481	0.04312	0.21363
22.5291	0.0388	0.20914
24.5772	0.03748	0.20646
26.6253	0.02337	0.20852
28.6734	0.00332	0.19841
30.7215	0.01039	0.19684
32.7696	0.01561	0.20454
36.8658	0.01404	0.20912
40.962	0.01989	0.21556
45.0582	0.02997	0.23316
49.1544	0.02367	0.20649
53.2506	0.00401	0.2001
57.3468	0.00314	0.20716
61.443	-0.00017	0.19199
65.5392	0.01387	0.19847
73.7316	0.004	0.20241
81.924	0.01147	0.20564
90.1164	0.01577	0.1862
98.3088	0.01265	0.18212
106.501	0.00225	0.16208
114.694	0.01634	0.14595
122.886	0.00975	0.15342
131.078	0.00533	0.17212
147.463	0.00837	0.15209
163.848	0.0081	0.14582
180.233	0.01047	0.13078
196.618	0.00533	0.11875
213.002	0.00711	0.10803
229.387	0.0067	0.09493
245.772	0.01445	0.11962
262.157	0.00696	0.1076
294.926	0.00675	0.09937
327.696	0.0013	0.09851
360.465	0.00264	0.10407
393.235	-0.0069	0.09421
426.005	-0.00308	0.08876
458.774	-0.00776	0.06258
491.544	-0.00481	0.07118
524.313	0.00276	0.08109
589.853	0.00706	0.09482
655.392	0.00451	0.07988
720.931	0.00488	0.07713
786.47	0.00732	0.08291
852.009	0.01375	0.04499
917.548	0.01371	0.02899
983.088	-0.0019	-0.00622
1048.63	0.00399	-0.01234
	-0.00178
	0.00405
	0.00817
	0.00663
	-0.00031
	-0.00846
	-0.00505
	-0.00341

## Sheet: nucleus torin 6h
ms	acquisition1	acquisition2	acquisition3	acquisition4	acquisition5	acquisition6
0.001	1	1	1	1	1	1
0.002	1.43127	0.99488	0.89472	0.93877	0.97197	0.77232
0.003	1.13241	1.03751	1.00226	0.94627	1.19665	0.9667
0.004	1.22207	0.749	1.05558	1.05307	1.07573	0.78564
0.005	1.17199	0.89338	0.97876	0.89864	0.93306	0.94792
0.006	1.17926	0.92687	0.79485	1.04178	1.23514	0.85891
0.007	1.02821	1.05096	1.08043	0.8403	1.24895	0.7699
0.008	0.92321	0.82761	0.66743	0.83807	0.91083	1.0872
0.009	1.4967	1.07527	0.78039	1.04185	1.1648	0.7917
0.01	1.20753	0.94154	0.99232	1.1195	1.06773	0.93884
0.011	1.2148	1.01711	0.62269	0.76677	1.09785	0.92855
0.012	1.14129	1.15541	0.76729	0.55552	0.98112	0.77353
0.013	1.22126	1.0605	1.08947	0.7203	1.11297	1.02362
0.014	1.29396	1.27035	0.86083	0.83662	0.99038	0.891
0.015	1.34403	1.02798	0.84637	0.54653	1.02218	0.86678
0.016	0.95471	1.04558	1.07682	0.81068	0.95356	0.81466
0.018	1.13644	1.21317	0.66569	0.76241	1.18075	0.69541
0.02	1.14296	0.98662	0.87942	0.91005	1.00377	0.96851
0.022	1.18456	1.11265	0.89681	0.76251	0.95607	0.80869
0.024	1.23746	1.05944	0.82542	0.64243	1.07192	0.85986
0.026	1.21612	1.0394	0.80328	0.65633	1.1443	1.01578
0.028	1.17452	0.91933	0.85253	0.61672	0.77046	0.87681
0.03	1.02192	1.23956	0.74499	0.7229	1.04597	0.82262
0.032	1.20972	0.96521	0.85298	0.77803	1.07652	0.89437
0.036	1.07481	0.92025	0.75983	0.83887	1.0827	0.66283
0.04	1.24443	0.95914	0.72463	0.87401	1.00483	0.83707
0.044	1.06209	0.92152	0.73611	0.67246	0.98678	0.71668
0.048	1.13222	0.97879	0.85296	0.83548	0.9532	0.69337
0.052	1.08874	0.93078	0.8112	0.70049	1.01266	0.99295
0.056	1.17234	0.87653	0.89672	0.71236	0.91648	0.78893
0.06	0.9634	0.82403	0.80488	0.87725	1.04817	0.77864
0.064	0.95795	0.93639	0.846	0.7059	0.85895	0.81039
0.072	1.0117	0.82718	0.74265	0.76435	0.8712	0.7873
0.08	0.99173	0.83822	0.72114	0.78347	0.98359	0.81488
0.088	1.14116	0.80486	0.78959	0.69344	1.07481	0.8168
0.096	0.95482	0.95596	0.73706	0.65119	0.98134	0.74164
0.10401	1.03175	0.8232	0.70447	0.69009	0.78736	0.7343
0.11201	0.9673	0.87011	0.72269	0.66692	0.95545	0.68328
0.12001	0.90494	0.88434	0.75088	0.64567	0.98039	0.67356
0.12801	0.94862	0.851	0.74338	0.62221	0.83866	0.70357
0.14401	0.91045	0.84569	0.63625	0.63627	0.80635	0.69129
0.16001	0.90833	0.72262	0.7027	0.63786	0.81914	0.61918
0.17601	0.90795	0.6484	0.67662	0.64903	0.79315	0.61079
0.19201	0.87869	0.70101	0.66551	0.59027	0.81156	0.61741
0.20801	0.91382	0.78246	0.61059	0.66261	0.73789	0.6578
0.22401	0.91553	0.7191	0.68339	0.59181	0.82259	0.6022
0.24001	0.85257	0.66194	0.56717	0.57087	0.82164	0.56405
0.25601	0.82646	0.67991	0.58986	0.52877	0.71524	0.54471
0.28801	0.83459	0.66778	0.58151	0.54054	0.72124	0.51056
0.32002	0.75012	0.65554	0.59731	0.49007	0.65146	0.5076
0.35202	0.76396	0.6272	0.56527	0.50743	0.67915	0.52573
0.38402	0.81976	0.55253	0.53582	0.47825	0.62325	0.42466
0.41602	0.66877	0.56459	0.56212	0.46533	0.58613	0.43884
0.44802	0.67917	0.56449	0.47933	0.43742	0.54995	0.39152
0.48002	0.64886	0.53487	0.48216	0.45671	0.55289	0.41215
0.51202	0.64932	0.51972	0.50096	0.41531	0.56731	0.40118
0.57603	0.62262	0.4741	0.45995	0.40732	0.51642	0.35362
0.64003	0.57605	0.46687	0.43035	0.38388	0.49003	0.38081
0.70403	0.55297	0.45326	0.41646	0.35771	0.41658	0.33421
0.76804	0.53226	0.41612	0.4138	0.31964	0.40454	0.3044
0.83204	0.52092	0.4378	0.38931	0.32768	0.38568	0.32182
0.89604	0.47528	0.40521	0.40816	0.29626	0.36622	0.31226
0.96005	0.43459	0.36351	0.36691	0.3012	0.35337	0.26443
1.02405	0.46283	0.37692	0.37911	0.3048	0.36147	0.30343
1.15206	0.44641	0.34188	0.37104	0.29622	0.34095	0.27
1.28006	0.38708	0.33377	0.34439	0.26217	0.27066	0.24264
1.40807	0.38721	0.299	0.32325	0.27282	0.31699	0.24276
1.53607	0.36801	0.27629	0.32767	0.24717	0.28212	0.23255
1.66408	0.35203	0.25929	0.30334	0.26034	0.24736	0.20139
1.79209	0.33081	0.29114	0.30113	0.22498	0.24444	0.19564
1.92009	0.32797	0.23641	0.28706	0.22535	0.25041	0.21419
2.0481	0.32011	0.24133	0.25769	0.2013	0.2339	0.18654
2.30411	0.29219	0.23831	0.25101	0.20314	0.20069	0.1759
2.56012	0.26893	0.21145	0.25775	0.18369	0.20081	0.14663
2.81614	0.25786	0.17689	0.2388	0.1787	0.17804	0.13643
3.07215	0.24444	0.18421	0.25091	0.16325	0.15164	0.13668
3.32816	0.2366	0.16946	0.21314	0.16683	0.12832	0.09196
3.58417	0.23285	0.16055	0.23152	0.1378	0.13948	0.09861
3.84019	0.20125	0.16096	0.20624	0.12967	0.1333	0.09977
4.0962	0.18364	0.14341	0.18828	0.14068	0.11123	0.07365
4.60822	0.18114	0.14375	0.17954	0.11274	0.11397	0.0727
5.12025	0.17262	0.1256	0.17487	0.10155	0.10666	0.07125
5.63227	0.15263	0.129	0.1685	0.1181	0.09305	0.06961
6.1443	0.16309	0.11163	0.15501	0.1114	0.11336	0.04581
6.65632	0.17745	0.09237	0.14989	0.10468	0.085	0.05414
7.16835	0.1852	0.07792	0.14351	0.10039	0.07098	0.05846
7.68037	0.15836	0.09162	0.13958	0.08556	0.06857	0.04778
8.1924	0.17212	0.10043	0.12156	0.09243	0.06568	0.05758
9.21645	0.16716	0.09159	0.12026	0.0865	0.06553	0.03661
10.2405	0.14784	0.08123	0.11633	0.09232	0.04314	0.04292
11.2645	0.14217	0.08087	0.11306	0.0768	0.06679	0.03862
12.2886	0.1141	0.08652	0.1015	0.07772	0.0631	0.02915
13.3126	0.10746	0.09263	0.09641	0.06545	0.04291	0.02457
14.3367	0.09438	0.08431	0.10866	0.05298	0.05735	0.02884
15.3607	0.08597	0.09374	0.1041	0.06796	0.04474	0.01944
16.3848	0.10441	0.06689	0.11473	0.06128	0.05337	0.02821
18.4329	0.08709	0.05349	0.09074	0.06716	0.03608	0.02387
20.481	0.10311	0.05213	0.08886	0.08334	0.05068	0.02452
22.5291	0.08567	0.04047	0.08819	0.06961	0.04197	0.00319
24.5772	0.07726	0.03475	0.07992	0.05408	0.03949	0.01384
26.6253	0.08956	0.03018	0.07116	0.05694	0.01946	0.0015
28.6734	0.07492	0.03168	0.0771	0.05717	0.01128	0.01525
30.7215	0.0839	0.0291	0.08165	0.0607	0.02189	0.00189
32.7696	0.08044	0.02798	0.06548	0.07972	0.02395	0.00931
36.8658	0.05836	0.038	0.05704	0.06173	0.01672	-0.00616
40.962	0.04841	0.02238	0.06641	0.05631	0.01571	5e-05
45.0582	0.05416	0.00733	0.06884	0.06738	0.00434	-0.00349
49.1544	0.04535	0.00365	0.05223	0.07152	0.00353	0.00142
53.2506	0.05697	0.01608	0.04718	0.07718	0.03152	-0.01197
57.3468	0.03832	0.0188	0.03943	0.05769	0.01497	0.00525
61.443	0.05705	0.01344	0.03606	0.0514	0.01968	0.00153
65.5392	0.03554	0.00785	0.04372	0.06101	0.02605	0.00233
73.7316	0.05128	0.00368	0.03726	0.05568	0.02446	0.0159
81.924	0.06304	0.01274	0.04015	0.05035	0.02206	0.01297
90.1164	0.05093	0.00454	0.03212	0.06176	0.01051	-0.00031
98.3088	0.03048	-0.00197	0.02503	0.04465	-0.00497	0.01044
106.501	0.03698	-0.00162	0.00735	0.03501	0.00181	0.01677
114.694	0.03282	-0.00106	0.0166	0.04334	0.00045	0.01184
122.886	0.04779	0.01818	0.02575	0.05065	0.00796	-0.00587
131.078	0.04206	0.02978	0.02522	0.04498	-0.00212	-0.00871
147.463	0.05892	0.00778	0.01916	0.03839	0.00272	0.01053
163.848	0.05229	0.00475	0.02372	0.03791	0.00522	-0.002
180.233	0.03014	0.01164	0.01628	0.02798	0.01194	0.0017
196.618	0.04052	0.00437	0.01355	0.03304	0.01926	-0.01163
213.002	0.0461	0.00342	0.01238	0.04263	-0.00074	0.00033
229.387	0.0337	-0.0087	0.01856	0.03957	0.00286	0.01027
245.772	0.03931	0.00189	0.02076	0.02763	0.00024	0.00515
262.157	0.03761	2e-05	0.00757	0.03544	0.00443	0.00101
294.926	0.04167	-0.00978	0.008	0.03306	0.00511	0.00097
327.696	0.01567	0.00949	0.00313	0.03343	0.00058	0.00012
360.465	0.01699	-0.01102	0.01109	0.03086	-0.00259	-0.00402
393.235	0.02372	0.01304	0.02281	0.03074	-0.01559	0.00107
426.005	0.01319	0.01413	0.00572	0.02584	0.0015	-0.00573
458.774	0.0061	0.00339	0.00908	0.02423	0.01266	-0.00842
491.544	0.0181	-0.01371	0.00714	0.03382	0.00595	0.00061
524.313	0.02925	-0.01134	0.0059	0.02421	0.00986	-0.00093
589.853	0.01666	-0.00292	-0.00207	0.01694	0.00943	-0.00049
655.392	0.00671	-0.01163	-0.00755	0.03017	0.01532	-0.00152
720.931	0.0154	0.00083	-0.01502	0.03664	0.00519	0.00049
786.47	-0.00054	-0.00131	-0.01485	0.02958	0.00799	-0.00208
852.009	0.01316	-0.0048	-0.01252	0.02688	0.01372	-0.00591
917.548	0.01371	-0.01318	-0.0089	0.02877	0.00584	-0.00146
983.088	0.01751	-0.00765	-0.00442	0.0283	0.0065	-0.00298
1048.63	-0.00101	0.00279	-0.01343	0.03228	0.01227	-0.00075
	-0.00297	-0.00963	-0.0065	0.02296	0.0033	0.00297
	-0.00384	-0.00285	-0.00462	0.02066	-0.01239	-0.00102
	-0.01196	0.00282	-0.01139	0.03872	0.00461	-0.00069
	-0.01278	0.00205	-0.02528	0.02767	0.01061	-0.00117
	-0.02225	0.0059	-0.01289	0.02213	0.00909	0.00272
	-0.02061	0.00509	-0.00254	0.02576	-0.00465	-0.00043
	-0.0307	0.00503	-0.02763	0.01923	-0.00944	-0.00145
	-0.01454	0.00117	-0.01046	0.01502	0.00159	-0.00549
