# Supplementary material for: Cap-dependent translation initiation monitored in living cells
Source: Nat Commun. 2022 Nov 2;13:6558. doi: 10.1038/s41467-022-34052-8 (PMC9630388; doi:10.1038/s41467-022-34052-8)
Supplement: Supplementary file 12 — Source data [file 41467_2022_34052_MOESM12_ESM.zip › Data_Source copy/Fig.S5b.xlsx]

## Sheet: Sheet1
		35S-Met/Cys incorporation (normalized to total protein, A.U.)
Cell line	Replicate	DMSO	Torin-1
Empty vector (EV) + Scr	1	0.807873	1.4245
	2	1.19415	1.14573
	3	0.997973	0.664496
HALO-4E1 + Scr	1	1.2334	1.19484
	2	0.8931	0.836312
	3	0.8735	1.37657
HALO-4E1 + sh4E1	1	1.11822	1.38118
	2	1.26394	1.01407
	3	0.617842	0.847975
