# Supplementary material for: Cap-dependent translation initiation monitored in living cells
Source: Nat Commun. 2022 Nov 2;13:6558. doi: 10.1038/s41467-022-34052-8 (PMC9630388; doi:10.1038/s41467-022-34052-8)
Supplement: Supplementary file 12 — Source data [file 41467_2022_34052_MOESM12_ESM.zip › Data_Source copy/Fig.2e.xlsx]

## Sheet: Halo-4E (cytoplasm)
ms	acquisition1	acquisition2	acquisition3	acquisition4	acquisition5	acquisition6	acquisition7	acquisition8	acquisition9
0.001	1	1	1	1	1	1	1	1	1
0.002	0.92675	1.17263	0.83018	0.71705	1.38935	0.95422	0.86954	1.02651	0.83752
0.003	0.8709	1.29723	0.86499	0.62486	1.46096	0.96095	0.95687	0.78906	0.84259
0.004	1.05942	1.17844	1.02921	0.44252	1.16479	0.93861	0.81139	1.33657	0.40203
0.005	0.8241	1.0956	0.97214	0.57678	1.37321	1.04562	0.9009	1.39075	0.68575
0.006	0.74708	0.98487	0.82525	0.75127	1.41924	0.85134	0.86019	1.48411	0.90281
0.007	0.76296	1.17142	1.01253	0.66801	1.31981	0.91025	0.9896	1.20171	0.74914
0.008	0.6681	1.3431	0.66812	0.74516	1.28441	0.89149	0.83864	1.87015	0.81769
0.009	0.81027	1.14325	1.20513	0.56773	1.63162	0.77621	0.97055	1.01028	0.96304
0.01	0.89512	1.26989	1.1175	0.56094	1.2696	0.97678	0.82909	1.59467	0.87552
0.011	0.60206	0.94659	0.97752	0.74292	1.26479	0.99945	0.8051	0.63567	0.88504
0.012	0.97311	1.10858	1.13846	0.65218	1.28454	0.91265	0.81401	1.01258	0.71621
0.013	0.69205	1.10673	1.03042	0.60562	1.17013	0.75229	0.83552	1.50467	0.65028
0.014	0.80058	0.76147	1.15245	0.49124	1.01719	0.8535	0.91182	1.76862	0.64584
0.015	0.6579	1.10394	0.94756	0.8246	1.01669	0.7948	0.92387	1.31563	0.79309
0.016	0.85852	0.88286	0.67339	0.6025	1.25425	0.76781	0.87364	0.71049	0.69915
0.018	0.9848	1.23058	0.90874	0.53361	1.54694	0.76825	0.90664	0.9043	0.89139
0.02	0.82317	1.14025	0.85499	0.69275	1.32673	0.98247	0.95037	0.94416	0.9186
0.022	0.91264	0.96282	0.97811	0.6036	1.51336	0.90312	0.86267	1.43865	0.732
0.024	0.95482	1.14835	0.95559	0.60223	1.36288	0.83849	0.90451	1.38899	0.79039
0.026	0.97125	1.0782	0.88664	0.64489	1.26477	0.827	0.92839	1.36997	0.87735
0.028	0.86476	1.02723	0.87456	0.56891	1.41483	0.86945	0.87705	1.53653	0.76278
0.03	0.78654	1.14221	0.90248	0.52758	1.26244	0.81233	0.82068	1.13531	0.65964
0.032	0.71173	0.99401	0.92907	0.5901	1.35164	0.88669	0.9369	1.23328	0.85291
0.036	0.81867	0.9033	1.07999	0.5664	1.3459	0.94936	0.82255	1.09346	0.78586
0.04	0.9264	1.11058	0.94628	0.59118	1.32823	0.83026	0.85972	1.37586	0.75905
0.044	0.74643	0.9157	0.84848	0.67869	1.30366	0.8111	0.80002	1.3652	0.69011
0.048	0.8566	0.97574	1.03207	0.63266	1.26255	0.824	0.89309	1.07214	0.95986
0.052	0.7357	0.95552	0.87485	0.63737	1.25771	0.8656	0.85371	1.33177	0.81071
0.056	0.80882	0.95188	0.94857	0.54831	1.25358	0.79116	0.8459	1.19941	0.85379
0.06	0.73906	1.17458	0.87736	0.62284	1.24391	0.82248	0.76707	1.32793	0.86545
0.064	0.61266	1.09085	0.82018	0.55107	1.27318	0.83444	0.8615	1.39133	0.72899
0.072	0.82757	0.96174	0.9142	0.59088	1.31215	0.84238	0.81033	1.17306	0.87275
0.08	0.69298	1.07516	0.87517	0.59502	1.21118	0.82776	0.8	1.32651	0.78325
0.088	0.72455	1.01423	0.86639	0.59606	1.19205	0.82546	0.76535	1.21264	0.6452
0.096	0.79911	0.98323	0.82344	0.61091	1.22104	0.79255	0.79696	1.33804	0.82158
0.10401	0.76149	0.96274	0.95062	0.61525	1.22032	0.8114	0.73456	1.13796	0.8833
0.11201	0.8231	1.08498	0.87765	0.56665	1.28037	0.79184	0.7863	1.22786	0.89323
0.12001	0.78913	0.95749	0.79371	0.56323	1.2258	0.76084	0.7178	1.3341	0.82626
0.12801	0.6933	0.97427	0.86153	0.49764	1.2705	0.82086	0.77658	1.28545	0.7535
0.14401	0.77727	0.99511	0.86117	0.53377	1.23797	0.75952	0.77365	1.32391	0.7663
0.16001	0.73758	0.92228	0.80778	0.54925	1.20019	0.7788	0.73452	1.16396	0.81528
0.17601	0.68848	0.94562	0.86189	0.52359	1.14712	0.73331	0.70151	1.2518	0.82223
0.19201	0.66992	0.98084	0.84113	0.54436	1.239	0.75215	0.68861	1.22812	0.75697
0.20801	0.7659	0.90412	0.82417	0.54787	1.16743	0.70323	0.68482	1.34334	0.77237
0.22401	0.71386	0.94125	0.83382	0.49674	1.25897	0.7443	0.71302	1.27572	0.77349
0.24001	0.70082	0.97507	0.8257	0.49645	1.13256	0.7408	0.70898	1.2776	0.80174
0.25601	0.66028	0.93532	0.82964	0.47455	1.11147	0.69157	0.64129	1.25565	0.77287
0.28801	0.69033	0.93302	0.72721	0.50259	1.12747	0.68792	0.63864	1.22683	0.76639
0.32002	0.70171	0.91989	0.75876	0.47065	1.1087	0.67494	0.61633	1.26238	0.70476
0.35202	0.67244	0.91611	0.70797	0.44855	1.17193	0.67637	0.62463	1.21824	0.82073
0.38402	0.68028	0.87516	0.76065	0.44009	1.08995	0.64305	0.61536	1.15876	0.77193
0.41602	0.60948	0.91105	0.7167	0.47986	1.07989	0.63795	0.5748	1.25406	0.77178
0.44802	0.65618	0.87286	0.70838	0.45565	1.1165	0.63758	0.57543	1.21195	0.7428
0.48002	0.6151	0.86517	0.70568	0.46345	1.10874	0.63248	0.57134	1.30175	0.76579
0.51202	0.62475	0.86951	0.74934	0.4294	1.04482	0.61643	0.53827	1.11517	0.75579
0.57603	0.64174	0.83148	0.66405	0.44016	1.0746	0.59506	0.53664	1.13544	0.74264
0.64003	0.56846	0.82329	0.70421	0.42527	1.05845	0.59258	0.51209	1.1465	0.75376
0.70403	0.5667	0.78337	0.63027	0.40701	1.03784	0.57365	0.49173	1.22908	0.73332
0.76804	0.5565	0.80538	0.63343	0.40512	1.01201	0.54553	0.49301	1.13007	0.72131
0.83204	0.57081	0.78194	0.59725	0.39215	0.99786	0.52892	0.47016	1.14246	0.68443
0.89604	0.52018	0.72474	0.62343	0.38699	1.01377	0.51823	0.46861	1.1633	0.70134
0.96005	0.52521	0.76779	0.62217	0.3481	0.95597	0.50836	0.44044	1.18729	0.72241
1.02405	0.51064	0.77158	0.58767	0.35667	0.95462	0.49132	0.42542	1.14028	0.7221
1.15206	0.47926	0.72091	0.57751	0.33566	0.94009	0.48382	0.40573	1.10523	0.67732
1.28006	0.46842	0.70008	0.55984	0.32484	0.91961	0.46818	0.40044	1.13316	0.68143
1.40807	0.44103	0.69152	0.54084	0.33452	0.91302	0.45924	0.3857	1.0677	0.66809
1.53607	0.41635	0.65984	0.53909	0.32752	0.90592	0.43642	0.3651	1.09388	0.70156
1.66408	0.43271	0.67028	0.54929	0.32661	0.8725	0.42921	0.33876	1.16171	0.69719
1.79209	0.4378	0.65291	0.52502	0.31577	0.84742	0.41431	0.33533	1.06932	0.67648
1.92009	0.40365	0.64543	0.52542	0.31968	0.86643	0.40036	0.31474	1.08983	0.67615
2.0481	0.4062	0.60366	0.52662	0.31662	0.84413	0.39369	0.32001	1.04156	0.6853
2.30411	0.38022	0.62284	0.47227	0.28644	0.81443	0.38377	0.30422	1.07068	0.66139
2.56012	0.35944	0.61579	0.4676	0.29505	0.77705	0.35805	0.29043	1.00658	0.65704
2.81614	0.3365	0.57298	0.45352	0.25918	0.78028	0.35798	0.2649	1.04353	0.64218
3.07215	0.33754	0.58156	0.44059	0.26601	0.77574	0.3559	0.25594	1.01834	0.61183
3.32816	0.33814	0.54664	0.42327	0.26334	0.73821	0.34112	0.23847	1.00596	0.62018
3.58417	0.32249	0.54544	0.41042	0.26409	0.72426	0.32536	0.23146	0.96603	0.60697
3.84019	0.3237	0.53662	0.41301	0.24582	0.72984	0.32156	0.22362	0.95697	0.61632
4.0962	0.33051	0.51029	0.4139	0.23612	0.74146	0.31347	0.21375	0.9182	0.61302
4.60822	0.31267	0.51787	0.39481	0.22232	0.6983	0.29222	0.20209	0.95147	0.59879
5.12025	0.29464	0.498	0.38217	0.2128	0.70027	0.27331	0.18804	0.89965	0.57098
6.1443	0.2818	0.4851	0.38325	0.21604	0.68709	0.26605	0.17926	0.89072	0.57966
6.65632	0.27263	0.48289	0.357	0.21335	0.66004	0.25145	0.1687	0.87457	0.57308
7.16835	0.25722	0.47649	0.35623	0.19314	0.64324	0.25229	0.15425	0.87535	0.5723
7.68037	0.25458	0.46355	0.36562	0.196	0.62855	0.24023	0.15995	0.86195	0.55676
8.1924	0.24494	0.45278	0.33958	0.19577	0.63561	0.24179	0.16004	0.87918	0.56562
9.21645	0.25361	0.45944	0.31944	0.18811	0.61904	0.23923	0.14816	0.81983	0.54338
10.2405	0.23448	0.45552	0.31355	0.17735	0.62779	0.23495	0.14265	0.81844	0.53734
11.2645	0.23344	0.45648	0.33887	0.1689	0.61193	0.21866	0.1558	0.79958	0.51518
12.2886	0.22251	0.45981	0.31113	0.16177	0.61192	0.20138	0.14298	0.77784	0.52457
13.3126	0.21867	0.44261	0.29259	0.15931	0.58415	0.19622	0.14026	0.75137	0.50789
14.3367	0.20421	0.43966	0.29976	0.15063	0.57619	0.17991	0.12556	0.73748	0.49724
15.3607	0.20836	0.41963	0.28718	0.14614	0.56728	0.17908	0.12804	0.71479	0.50019
16.3848	0.19053	0.41606	0.29443	0.14632	0.55802	0.17087	0.1381	0.69551	0.4952
18.4329	0.17287	0.4072	0.29132	0.13984	0.53751	0.15283	0.13295	0.69612	0.47333
20.481	0.17534	0.37814	0.25417	0.12647	0.52542	0.15952	0.12185	0.6688	0.46808
22.5291	0.18301	0.37653	0.24568	0.11967	0.52675	0.15391	0.10572	0.63943	0.46581
24.5772	0.17144	0.38771	0.23669	0.11431	0.53145	0.16061	0.10992	0.62579	0.44293
26.6253	0.15321	0.37207	0.2431	0.11138	0.51547	0.1615	0.1009	0.60887	0.42848
28.6734	0.13837	0.36572	0.22966	0.11186	0.4912	0.15805	0.10086	0.57226	0.4222
30.7215	0.14364	0.35795	0.22537	0.11184	0.48539	0.13632	0.09357	0.56661	0.40603
32.7696	0.15498	0.33899	0.22051	0.11201	0.47719	0.12335	0.08614	0.53416	0.39755
36.8658	0.13639	0.30367	0.21623	0.10034	0.46489	0.11049	0.08146	0.51273	0.40184
40.962	0.13482	0.30119	0.21267	0.10073	0.44662	0.11779	0.07956	0.50085	0.38852
45.0582	0.13964	0.29414	0.19156	0.09966	0.44184	0.11438	0.08378	0.46366	0.37735
49.1544	0.12996	0.27616	0.1917	0.08536	0.43155	0.10736	0.09205	0.47601	0.3623
53.2506	0.11514	0.24384	0.19508	0.06848	0.42431	0.08906	0.08316	0.45436	0.36471
57.3468	0.13107	0.25346	0.18543	0.06549	0.41612	0.07793	0.07202	0.43657	0.34991
61.443	0.11183	0.2429	0.18018	0.05835	0.4045	0.07082	0.07757	0.40283	0.33922
65.5392	0.10486	0.24221	0.15831	0.05458	0.40794	0.06986	0.08336	0.37527	0.32349
73.7316	0.11738	0.23606	0.15391	0.06025	0.38297	0.06579	0.08118	0.36618	0.30073
81.924	0.10678	0.24015	0.15265	0.07548	0.36714	0.07549	0.06338	0.36866	0.28202
90.1164	0.10358	0.24135	0.15102	0.06621	0.3638	0.06944	0.0714	0.33074	0.26337
98.3088	0.09331	0.23925	0.14521	0.05138	0.33322	0.06799	0.05507	0.29405	0.24438
106.501	0.09971	0.22568	0.14396	0.04053	0.26896	0.07209	0.05933	0.26136	0.23429
114.694	0.0752	0.24225	0.14803	0.04146	0.27548	0.08558	0.07421	0.24345	0.21852
122.886	0.06583	0.24712	0.14856	0.05406	0.26588	0.07841	0.06848	0.22956	0.2292
131.078	0.05195	0.23135	0.12479	0.06168	0.25239	0.07535	0.06276	0.23485	0.22748
147.463	0.03408	0.20201	0.127	0.07281	0.24188	0.06175	0.05456	0.20046	0.19926
163.848	0.03091	0.16363	0.11815	0.07698	0.22103	0.03141	0.04883	0.20985	0.19731
180.233	0.02092	0.13458	0.12247	0.07196	0.1703	0.02645	0.03856	0.20709	0.18656
196.618	0.01335	0.10532	0.14743	0.06523	0.12732	0.00237	0.02173	0.25035	0.16796
213.002	0.01536	0.10669	0.13254	0.06021	0.16554	0.02507	0.02751	0.27077	0.13933
229.387	0.01844	0.12724	0.14142	0.06256	0.19235	0.03179	0.02075	0.25198	0.11078
245.772	0.00543	0.15014	0.13404	0.04631	0.16924	0.03841	0.00692	0.2242	0.11212
262.157	-0.0197	0.14652	0.1209	0.04932	0.16374	0.02215	0.01991	0.22236	0.13185
294.926	-0.02032	0.12976	0.12413	0.05818	0.16487	0.03642	0.04425	0.22297	0.16344
327.696	0.01153	0.07706	0.09011	0.05586	0.22245	0.046	0.00948	0.19619	0.2041
360.465	0.00727	0.06159	0.073	0.05361	0.22669	0.03873	0.02424	0.13096	0.2194
393.235	0.01138	0.05335	0.09102	0.03376	0.22076	0.03023	0.01376	0.10978	0.19113
426.005	-0.03038	0.0457	0.08944	0.02992	0.18487	0.0444	0.01733	0.11931	0.17149
458.774	-0.0105	0.02334	0.10491	0.02059	0.17108	0.04467	0.02704	0.07825	0.14654
491.544	0.01545	0.03615	0.07227	0.05635	0.15494	0.01373	0.00557	0.03469	0.13916
524.313	-0.00417	0.04626	0.05989	0.03695	0.15236	0.01032	-0.00317	0.03548	0.11374
589.853	0.0076	0.04334	0.09484	0.04641	0.16965	0.01482	-0.00826	0.00316	0.02598
655.392	0.01896	0.08311	0.09341	0.04411	0.14	-0.02465	3e-05	0.02485	0.03833
720.931	0.00663	0.09921	0.10841	0.0404	0.13089	-0.02487	0.00872	0.03808	0.07429
786.47	0.0079	0.09568	0.07584	0.0201	0.13899	-0.02721	0.02089	0.03442	0.02725
852.009	0.01531	0.1206	0.06777	0.00475	0.15333	0.01204	0.01809	0.02751	0.04714
917.548	-0.0328	0.15373	0.08886	0.00038	0.16878	0.00678	0.0303	-0.00703	0.02072
983.088	-0.04567	0.09562	0.07573	-0.02697	0.12721	0.00356	0.02744	-0.03612	-0.00182
1048.63	-0.01311	0.0194	0.07516	-0.02488	0.12968	0.02305	0.04169	0.03534	0.0458
	0.00408	0.06789	0.10375	-0.0286	0.12719	0.02295	0.02778	0.03102
								-0.05654
								-0.01427
								-0.0153
								-0.07107
								0.03263
								-0.0079
								0.01455

## Sheet: SNAP-4E-BP1 (cytoplasm)
ms	acquisition1	acquisition2	acquisition3	acquisition4	acquisition5	acquisition6
0.001	1	1	1	1	1	1
0.002	0.9775	1.00845	0.96572	0.97908	1.0087	1.04546
0.003	0.97386	0.96274	0.96611	0.98758	0.93814	0.94071
0.004	0.96201	0.93983	0.95658	0.99502	0.94363	0.90367
0.005	0.9477	0.92783	0.94458	0.97656	0.9448	0.9477
0.006	0.96654	0.92836	0.91554	0.9585	1.00337	0.88501
0.007	0.93472	0.93999	0.94894	0.9822	0.93507	0.85541
0.008	0.93372	0.94381	0.93588	0.95089	1.0023	0.91244
0.009	0.8951	0.89551	0.93101	0.95339	1.03201	0.89989
0.01	0.93756	0.91509	0.91835	0.93933	0.91886	0.89625
0.011	0.90359	0.9269	0.91575	0.96078	0.93622	0.81615
0.012	0.88998	0.89904	0.87527	0.93177	0.96798	0.88438
0.013	0.9177	0.92819	0.91118	0.93511	0.93778	1.00483
0.014	0.90354	0.91803	0.92569	0.94141	0.92808	0.93721
0.015	0.91465	0.88575	0.90334	0.93371	0.92763	0.92661
0.016	0.90311	0.92916	0.91431	0.94955	1.02872	0.90114
0.018	0.87787	0.88427	0.90026	0.95489	0.94204	0.89235
0.02	0.91876	0.90902	0.88674	0.94333	0.94553	0.82802
0.022	0.87877	0.9094	0.91294	0.93857	0.96991	0.90002
0.024	0.8789	0.8884	0.88436	0.92271	0.93899	0.89565
0.026	0.8663	0.87555	0.86878	0.93446	0.93508	0.84691
0.028	0.89673	0.87793	0.89195	0.92005	0.95952	0.87915
0.03	0.86898	0.89364	0.86911	0.93529	0.90471	0.90188
0.032	0.88108	0.87443	0.85734	0.93682	0.92699	0.79303
0.036	0.87438	0.87158	0.87989	0.93423	0.90262	0.82745
0.04	0.86232	0.87082	0.87652	0.92247	0.86571	0.80944
0.044	0.87322	0.87096	0.86181	0.92054	0.90748	0.81635
0.048	0.84596	0.86491	0.86736	0.91654	0.91217	0.7984
0.052	0.85796	0.87799	0.86945	0.92424	0.88209	0.86888
0.056	0.85056	0.8697	0.86867	0.906	0.8651	0.78786
0.06	0.85551	0.8475	0.85856	0.92011	0.90375	0.80047
0.064	0.8591	0.8474	0.86294	0.9042	0.86279	0.83703
0.072	0.84169	0.84881	0.85246	0.91331	0.85472	0.79362
0.08	0.83603	0.84642	0.85467	0.90518	0.83863	0.78631
0.088	0.83473	0.836	0.8547	0.90008	0.85007	0.74189
0.096	0.82947	0.83913	0.83632	0.89814	0.82272	0.76703
0.10401	0.82329	0.83613	0.84482	0.89625	0.81062	0.79012
0.11201	0.81465	0.83111	0.83887	0.88818	0.85747	0.74641
0.12001	0.81135	0.83181	0.83257	0.89087	0.80384	0.73543
0.12801	0.8029	0.82084	0.8312	0.88571	0.80545	0.74154
0.14401	0.80009	0.81435	0.82098	0.88088	0.7818	0.75085
0.16001	0.78935	0.81587	0.81369	0.87525	0.76878	0.71737
0.17601	0.78226	0.80381	0.80426	0.86429	0.75692	0.71601
0.19201	0.77839	0.79571	0.80536	0.87019	0.72346	0.7074
0.20801	0.76636	0.79544	0.80385	0.86194	0.72154	0.68729
0.22401	0.76315	0.7873	0.79704	0.86061	0.70543	0.67744
0.24001	0.76391	0.78623	0.78516	0.85326	0.70774	0.67531
0.25601	0.75111	0.78414	0.78741	0.84524	0.7005	0.63034
0.28801	0.74572	0.77268	0.7785	0.8441	0.67247	0.62497
0.32002	0.73049	0.76203	0.7635	0.83664	0.64297	0.62204
0.35202	0.72447	0.7555	0.75424	0.82781	0.62804	0.61303
0.38402	0.71732	0.75032	0.74821	0.82344	0.60409	0.58743
0.41602	0.71254	0.74464	0.74381	0.81918	0.59738	0.55603
0.44802	0.69883	0.73486	0.73549	0.81237	0.58645	0.56249
0.48002	0.69099	0.73486	0.73379	0.80714	0.57537	0.54378
0.51202	0.68431	0.72725	0.72888	0.80323	0.56515	0.5301
0.57603	0.66781	0.7171	0.71322	0.80004	0.53483	0.53535
0.64003	0.66016	0.7071	0.70745	0.79284	0.51661	0.50117
0.70403	0.65063	0.69954	0.70291	0.78695	0.48811	0.49604
0.76804	0.63883	0.69018	0.69108	0.78024	0.48916	0.4681
0.83204	0.63414	0.68762	0.68255	0.77667	0.4761	0.46432
0.89604	0.62328	0.68006	0.68431	0.76996	0.45273	0.45225
0.96005	0.61598	0.67234	0.67269	0.76548	0.42228	0.44193
1.02405	0.61131	0.67067	0.66799	0.75705	0.42163	0.42695
1.15206	0.59896	0.66101	0.65534	0.75156	0.39596	0.41929
1.28006	0.58735	0.65142	0.6443	0.74512	0.36973	0.4135
1.40807	0.57497	0.64364	0.63753	0.73528	0.3534	0.38751
1.53607	0.5669	0.63848	0.63004	0.73191	0.3381	0.37843
1.66408	0.55811	0.63055	0.6239	0.72548	0.33716	0.36164
1.79209	0.54987	0.62336	0.61926	0.72182	0.3236	0.36287
1.92009	0.54132	0.62208	0.6121	0.71735	0.3055	0.35165
2.0481	0.5315	0.61505	0.60373	0.71378	0.29933	0.35022
2.30411	0.52596	0.60394	0.59466	0.70523	0.28568	0.32813
2.56012	0.51727	0.59151	0.58571	0.69575	0.26991	0.31532
2.81614	0.50984	0.58259	0.57585	0.69083	0.26201	0.29889
3.07215	0.50087	0.57541	0.57232	0.68545	0.23815	0.29517
3.32816	0.50085	0.56852	0.5622	0.67992	0.23089	0.29032
3.58417	0.49717	0.56171	0.55213	0.6734	0.21787	0.28358
3.84019	0.49402	0.55861	0.54806	0.67064	0.21498	0.28957
4.0962	0.48835	0.5538	0.54245	0.66605	0.20426	0.28186
4.60822	0.48078	0.53971	0.52902	0.66178	0.20018	0.26931
5.12025	0.47127	0.53061	0.51914	0.65661	0.18209	0.25716
6.1443	0.45632	0.51564	0.50535	0.64673	0.16916	0.24985
6.65632	0.45328	0.51449	0.49963	0.64547	0.16227	0.24817
7.16835	0.44677	0.51375	0.49692	0.64177	0.15845	0.24764
7.68037	0.44067	0.50853	0.49186	0.63561	0.15899	0.24385
8.1924	0.4291	0.50533	0.48692	0.63196	0.14028	0.2363
9.21645	0.415	0.49982	0.48141	0.62784	0.14192	0.22685
10.2405	0.41005	0.4937	0.47817	0.6274	0.14192	0.22225
11.2645	0.40904	0.49017	0.47141	0.62363	0.1308	0.22225
12.2886	0.40848	0.49024	0.47042	0.6227	0.12195	0.2175
13.3126	0.39883	0.49062	0.46357	0.62058	0.13047	0.22448
14.3367	0.39761	0.48556	0.45806	0.61943	0.12513	0.21987
15.3607	0.39362	0.47899	0.45816	0.62379	0.11596	0.21974
16.3848	0.38371	0.4781	0.45246	0.62376	0.1129	0.21301
18.4329	0.37684	0.47199	0.45119	0.61387	0.09915	0.21246
20.481	0.37081	0.46851	0.44766	0.60706	0.08754	0.19908
22.5291	0.36478	0.46917	0.443	0.60818	0.06995	0.20378
24.5772	0.36025	0.46352	0.43294	0.60953	0.08116	0.20207
26.6253	0.36069	0.45865	0.43189	0.61195	0.09068	0.19936
28.6734	0.35339	0.46145	0.43456	0.61102	0.09343	0.20015
30.7215	0.34711	0.46128	0.43609	0.61017	0.09617	0.19702
32.7696	0.34985	0.45591	0.43148	0.60669	0.08797	0.19644
36.8658	0.35184	0.45004	0.42242	0.60374	0.06692	0.19049
40.962	0.34268	0.45032	0.41029	0.59569	0.08457	0.19037
45.0582	0.33887	0.44878	0.40208	0.59224	0.09977	0.18547
49.1544	0.34238	0.43924	0.40285	0.58789	0.09686	0.19621
53.2506	0.3418	0.43128	0.39404	0.58871	0.09351	0.20109
57.3468	0.3373	0.42952	0.40048	0.58799	0.07826	0.19998
61.443	0.34452	0.4406	0.40089	0.59179	0.08125	0.19527
65.5392	0.34048	0.44693	0.39531	0.59045	0.07438	0.19714
73.7316	0.32698	0.44251	0.38866	0.57495	0.08051	0.18466
81.924	0.33059	0.43533	0.38583	0.57552	0.07456	0.19275
90.1164	0.33149	0.43025	0.3779	0.57558	0.07387	0.19814
98.3088	0.32291	0.42334	0.36962	0.57604	0.06602	0.19566
106.501	0.31954	0.42974	0.36401	0.57453	0.06181	0.2113
114.694	0.30988	0.43597	0.37475	0.56866	0.05812	0.20111
122.886	0.30973	0.42537	0.37777	0.56357	0.04996	0.19465
131.078	0.29509	0.43588	0.38478	0.56262	0.04712	0.19018
147.463	0.27683	0.43332	0.37327	0.54377	0.05925	0.18545
163.848	0.27646	0.43472	0.36468	0.53678	0.05848	0.18278
180.233	0.26971	0.42937	0.36296	0.5213	0.0487	0.18484
196.618	0.27646	0.41203	0.37416	0.5192	0.04907	0.1766
213.002	0.27566	0.40288	0.34843	0.5149	0.04799	0.17564
229.387	0.25719	0.38583	0.3471	0.50802	0.05486	0.17675
245.772	0.2509	0.39592	0.34666	0.51394	0.06432	0.18479
262.157	0.24999	0.39871	0.34822	0.51912	0.04987	0.18081
294.926	0.25007	0.37456	0.29966	0.47673	0.05247	0.1595
327.696	0.24583	0.38332	0.29846	0.46603	0.06231	0.16251
360.465	0.2393	0.37824	0.30711	0.46998	0.0594	0.15919
393.235	0.2424	0.35513	0.28836	0.47272	0.04949	0.15889
426.005	0.23006	0.34973	0.27451	0.48313	0.04865	0.16132
458.774	0.20994	0.35735	0.25918	0.46694	0.04161	0.15748
491.544	0.20018	0.34969	0.27137	0.46763	0.04398	0.16133
524.313	0.19342	0.3453	0.26882	0.46032	0.04723	0.15545
589.853	0.20203	0.28887	0.22558	0.40374	0.0447	0.14783
655.392	0.17563	0.29848	0.21807	0.3915	0.05035	0.1456
720.931	0.18466	0.27815	0.23268	0.38397	0.04836	0.1455
786.47	0.16984	0.29237	0.2357	0.37136	0.04225	0.14118
852.009	0.15248	0.26618	0.25206	0.37293	0.04896	0.13975
917.548	0.12126	0.26128	0.25188	0.36399	0.03875	0.13323
983.088	0.12559	0.26231	0.22529	0.37444	0.04173	0.12661
1048.63	0.10496	0.24504	0.23363	0.36137	0.05545	0.12828
					0.03884
					0.03826
					0.03588
					0.02623
					0.03463
					0.02761
					0.03506
					0.03826

## Sheet: Halo-4E (nucleus)
ms	acquisition1	acquisition2	acquisition3	acquisition4	acquisition5	acquisition6
0.001	1	1	1	1	1	1
0.002	0.7998	0.84989	0.92402	0.64383	0.97758	0.67982
0.003	0.86847	0.9303	0.77335	0.57512	0.71413	0.70912
0.004	0.85205	0.78386	0.95584	0.50461	0.83184	0.83468
0.005	0.91221	1.09966	0.88743	0.44495	1.11491	0.80538
0.006	0.90758	0.91837	0.86708	0.22076	0.82904	0.54798
0.007	0.91144	0.9734	0.9435	0.62755	0.85146	0.77818
0.008	0.81598	0.65729	1.03615	0.79208	0.8907	0.59193
0.009	0.82711	0.96484	1.01058	0.57512	0.64406	0.58984
0.01	0.83593	0.90981	0.84779	0.61851	0.93274	0.83259
0.011	0.82855	0.94344	0.94759	0.51907	0.70292	0.67145
0.012	0.7892	0.89483	0.90148	0.8861	0.85426	0.78445
0.013	0.94905	0.98716	0.86056	0.37624	0.58241	0.74469
0.014	0.89704	0.97643	0.83091	0.61671	0.98318	0.59611
0.015	0.94136	0.94861	0.85732	0.57331	0.98038	0.79492
0.016	0.76719	1.01159	0.88394	0.56066	0.95235	0.71958
0.018	0.80349	0.88008	0.80593	0.53723	0.89354	0.70706
0.02	0.80619	0.91524	0.86114	0.47847	0.81787	0.58255
0.022	0.87578	0.92994	0.8948	0.59147	0.83048	0.93621
0.024	0.76263	0.84648	0.90056	0.68639	0.52779	0.84204
0.026	0.7804	0.78457	0.93918	0.5897	0.68054	0.56999
0.028	0.82956	0.85687	0.82812	0.52733	0.57263	0.71648
0.03	0.77979	0.92563	0.88649	0.71084	0.56843	0.69353
0.032	0.77309	0.86204	0.82057	0.46586	0.68194	0.82014
0.036	0.7965	0.86706	0.85335	0.55053	0.85508	0.83852
0.04	0.78625	0.90329	0.82267	0.38726	0.81299	0.7297
0.044	0.81501	0.94003	0.83151	0.57213	0.67075	0.82858
0.048	0.7692	0.8623	0.82056	0.47224	0.65884	0.59427
0.052	0.81385	0.94369	0.82494	0.41348	0.47526	0.71564
0.056	0.77017	0.7903	0.80391	0.62547	0.71699	0.70264
0.06	0.7678	0.80925	0.78794	0.48309	0.70648	0.5415
0.064	0.77523	0.7904	0.80732	0.52919	0.69107	0.73403
0.072	0.73785	0.79442	0.79615	0.53653	0.63051	0.6876
0.08	0.73954	0.83864	0.77789	0.59164	0.69532	0.73555
0.088	0.71676	0.82157	0.76758	0.48428	0.74577	0.6623
0.096	0.71663	0.75078	0.74953	0.54209	0.60668	0.757
0.10401	0.66766	0.78675	0.76528	0.41838	0.628	0.66014
0.11201	0.66553	0.75198	0.72117	0.38814	0.59227	0.6638
0.12001	0.67211	0.76516	0.77679	0.50616	0.67144	0.57799
0.12801	0.65955	0.80217	0.76976	0.40107	0.59227	0.65333
0.14401	0.63774	0.7346	0.73865	0.44413	0.62336	0.68566
0.16001	0.65321	0.73029	0.73165	0.4499	0.56281	0.60135
0.17601	0.60736	0.7041	0.66175	0.46646	0.55265	0.658
0.19201	0.60108	0.7363	0.68813	0.41193	0.57787	0.65264
0.20801	0.61427	0.73646	0.66503	0.45968	0.59024	0.57971
0.22401	0.58169	0.67465	0.64981	0.48733	0.53384	0.59587
0.24001	0.57159	0.66874	0.63721	0.42734	0.54377	0.592
0.25601	0.55046	0.62558	0.62851	0.41955	0.56742	0.51836
0.28801	0.52576	0.63588	0.63329	0.38331	0.51405	0.53122
0.32002	0.50735	0.60172	0.57338	0.37025	0.54193	0.50964
0.35202	0.49637	0.58391	0.58062	0.35857	0.52395	0.53528
0.38402	0.47031	0.57258	0.5616	0.39186	0.46158	0.51435
0.41602	0.45275	0.55473	0.53709	0.32391	0.45848	0.53567
0.44802	0.44656	0.57009	0.537	0.34641	0.51384	0.53979
0.48002	0.42124	0.52987	0.52905	0.32219	0.46525	0.53947
0.51202	0.43657	0.51421	0.49982	0.37148	0.47649	0.52658
0.57603	0.39468	0.49938	0.49632	0.31842	0.44987	0.46592
0.64003	0.37542	0.48672	0.48416	0.32385	0.44367	0.44097
0.70403	0.36236	0.44133	0.42438	0.25637	0.40955	0.43862
0.76804	0.34559	0.42244	0.41828	0.29622	0.39176	0.43528
0.83204	0.32758	0.40021	0.41004	0.26617	0.36505	0.40176
0.89604	0.30516	0.42141	0.41071	0.27016	0.39134	0.41095
0.96005	0.29134	0.39678	0.37624	0.22996	0.39182	0.39195
1.02405	0.27586	0.36794	0.3468	0.24334	0.30357	0.38153
1.15206	0.26584	0.36658	0.33347	0.2377	0.31986	0.37317
1.28006	0.24509	0.32948	0.31653	0.23391	0.28941	0.35198
1.40807	0.21933	0.30632	0.30475	0.20066	0.29978	0.34345
1.53607	0.21848	0.29608	0.27997	0.21541	0.28793	0.31526
1.66408	0.21077	0.28823	0.27595	0.18718	0.23964	0.32024
1.79209	0.19873	0.2682	0.26992	0.17689	0.24735	0.31472
1.92009	0.19571	0.25135	0.26054	0.18412	0.21501	0.27879
2.0481	0.18395	0.23983	0.25434	0.16841	0.22066	0.28133
2.30411	0.17508	0.23169	0.22729	0.16484	0.2083	0.26018
2.56012	0.17138	0.21471	0.20713	0.16557	0.18801	0.25079
2.81614	0.15566	0.19724	0.19924	0.14487	0.17793	0.2326
3.07215	0.14137	0.1918	0.20396	0.13255	0.17108	0.24423
3.32816	0.13705	0.19818	0.18506	0.12812	0.15315	0.22076
3.58417	0.12603	0.18106	0.18054	0.1269	0.15887	0.21776
3.84019	0.12919	0.17415	0.16613	0.1205	0.14871	0.21831
4.0962	0.1243	0.17282	0.16867	0.12591	0.13178	0.19531
4.60822	0.10713	0.17235	0.15558	0.11499	0.11664	0.19679
5.12025	0.09133	0.15857	0.13216	0.10358	0.11544	0.19643
6.1443	0.09801	0.15321	0.11895	0.09149	0.10774	0.19245
6.65632	0.08966	0.1458	0.10827	0.09277	0.10657	0.18313
7.16835	0.07225	0.13423	0.10668	0.08689	0.10415	0.17892
7.68037	0.07016	0.12439	0.09944	0.08045	0.08548	0.16335
8.1924	0.06238	0.11462	0.09268	0.08974	0.07687	0.16738
9.21645	0.0633	0.10871	0.08633	0.07141	0.07543	0.15542
10.2405	0.05928	0.10154	0.08839	0.06648	0.06256	0.14307
11.2645	0.05653	0.08336	0.09113	0.06124	0.07964	0.13691
12.2886	0.04099	0.07311	0.0894	0.04209	0.08293	0.13934
13.3126	0.04186	0.05397	0.0808	0.04469	0.07332	0.13841
14.3367	0.03735	0.06155	0.07985	0.03525	0.06794	0.12655
15.3607	0.03013	0.07025	0.07928	0.04137	0.0509	0.12507
16.3848	0.04103	0.05745	0.07586	0.04392	0.05145	0.12081
18.4329	0.04188	0.05473	0.05781	0.03749	0.0472	0.11498
20.481	0.03697	0.03773	0.06094	0.0405	0.05346	0.10691
22.5291	0.02887	0.03406	0.05322	0.02958	0.04612	0.10358
24.5772	0.01641	0.03437	0.03852	0.03262	0.04007	0.11024
26.6253	0.01361	0.03297	0.03364	0.02478	0.03616	0.09995
28.6734	0.00308	0.03847	0.0465	0.01941	0.04301	0.10588
30.7215	0.00646	0.02934	0.04071	0.02126	0.03641	0.11662
32.7696	0.00522	0.01275	0.03423	0.01374	0.03991	0.11788
36.8658	0.01409	0.01575	0.03565	0.00717	0.02264	0.12403
40.962	0.01296	0.01692	0.04802	0.01585	0.03919	0.1273
45.0582	0.01447	0.02327	0.04454	0.01352	0.02877	0.11798
49.1544	0.02374	0.01201	0.0413	0.01219	0.02046	0.10608
53.2506	0.03002	0.00905	0.04292	0.01824	0.02724	0.1065
57.3468	0.0129	0.01769	0.04801	0.02383	0.03766	0.1056
61.443	0.00022	0.01893	0.03931	0.01939	0.01504	0.08577
65.5392	-0.01116	0.02487	0.03534	0.01907	0.0052	0.08637
73.7316	-0.00719	0.02825	0.03164	0.02374	0.00576	0.09616
81.924	0.0099	0.03245	0.02281	0.01787	0.01171	0.09714
90.1164	0.00526	0.03003	0.0166	0.01052	0.02041	0.08723
98.3088	0.01109	0.02679	0.0248	0.01153	0.01769	0.08398
106.501	0.00404	0.02572	0.02511	0.00507	0.00737	0.06848
114.694	-0.00847	0.02919	0.03139	0.00683	0.01258	0.0854
122.886	-0.01041	0.01852	0.03621	0.0067	0.01022	0.07143
131.078	0.0089	0.02264	0.03046	0.00974	0.00825	0.0651
147.463	0.01583	0.01693	0.02134	0.00588	0.00862	0.06142
163.848	0.00139	0.00514	0.02457	0.00163	0.00965	0.05336
180.233	0.00824	0.00281	0.02088	0.00385	0.01109	0.04598
196.618	0.01459	-0.00275	0.00949	-0.00755	0.01183	0.06793
213.002	-0.00068	0.01936	0.00474	0.00586	0.00409	0.05407
229.387	0.01638	0.00191	0.01917	0.00496	0.01136	0.06556
245.772	0.01451	0.00471	0.01776	9e-05	0.01801	0.07327
262.157	0.00029	0.00176	0.01088	0.00336	0.00329	0.06076
294.926	0.02015	0.01304	0.01776	-0.00731	0.00137	0.05183
327.696	0.00671	0.00963	0.00788	0.00024	-0.00255	0.05303
360.465	-0.00908	-1e-05	0.00252	-0.00359	0.00807	0.03993
393.235	-0.00355	0.00052	0.01025	0.00512	0.01741	0.03594
426.005	0.0086	0.00627	0.00597	0.01271	0.01305	0.03991
458.774	-0.00363	0.00981	0.00292	0.00967	0.01336	0.04533
491.544	-0.00417	-0.00314	0.00285	0.01161	0.00861	0.03442
524.313	-0.0006	0.00283	-0.00213	-0.00268	0.01616	0.04768
589.853	0.00539	0.00681	-0.00041	0.00284	0.01305	0.05177
655.392	-0.00543	0.00372	0.00132	-0.00781	0.00496	0.05084
720.931	-0.0155	0.00603	0.00371	-0.00334	0	0.06978
786.47	-0.01081	-0.0139	-0.00021	-0.00805	0.00267	0.05912
852.009	-0.00199	-0.01867	-0.01278	0.00415	-0.00654	0.02321
917.548	-0.00823	-0.01897	-0.01321	0.00633	-0.01216	0.02152
983.088	-0.00246	-0.01847	-0.00592	-0.00038	-0.00762	0.01501
1048.63	-0.01702	-0.01144	-0.00747	0.00113	0.0053	0.02684
	-0.01197	-0.01374	-0.0166	0.00394	0.00623
		-0.00697	0.00238	0.00282	0.00469
		-0.00212	-0.00615	0.00081	0.00907
		-0.00061	-0.00732	-0.00545	0.00586
		0.00659	0.00484	0.00409	0.00724
		0.00972	0.00716	0.00188	0.00107
		0.00071	0.00666	0.00304	-0.00181
		0.00887	0.00219	0.00522	0.0019
		-0.0001	-0.0011

## Sheet: SNAP-4E-BP1 (nucleus)
ms	acquisition1	acquisition2	acquisition3	acquisition4	acquisition5	acquisition6
0.001	1	1	1	1	1	1
0.002	1.03237	0.98578	0.96844	0.96372	0.86287	0.98486
0.003	1.01144	0.94086	0.95189	0.99188	0.84051	1.02963
0.004	0.94614	0.95196	0.93483	0.80627	0.90911	0.91365
0.005	0.94225	0.90418	0.88967	0.89566	0.89017	1.02843
0.006	0.87657	0.89776	0.90702	0.95518	0.87417	0.9674
0.007	0.96445	0.93505	0.95051	0.85262	0.84291	0.85424
0.008	0.99238	0.93731	0.92124	0.89726	0.93779	0.90525
0.009	0.87718	0.87513	0.85563	0.89317	0.85581	1.03412
0.01	0.91212	0.94223	0.92246	0.86828	0.81692	1.00048
0.011	0.95022	0.89088	0.85351	0.81242	0.88805	0.97069
0.012	0.90482	0.81197	0.87227	0.87888	0.82985	0.92647
0.013	0.89434	0.91716	0.88872	0.83116	0.84308	0.95608
0.014	0.91713	0.9338	0.90004	0.81165	0.82359	0.9288
0.015	0.88534	0.91811	0.88556	0.9483	0.80769	0.85455
0.016	0.86218	0.93537	0.90601	0.8851	0.8496	1.03754
0.018	0.86731	0.83116	0.84457	0.88607	0.88361	0.94564
0.02	0.8975	0.79172	0.87404	0.85734	0.86948	0.88026
0.022	0.91378	0.86673	0.86798	0.79578	0.84438	0.96564
0.024	0.91977	0.84141	0.95722	0.83968	0.83468	0.96989
0.026	0.87193	0.90284	0.88555	0.85808	0.84441	0.90748
0.028	0.92232	0.93623	0.89367	0.8493	0.83489	0.90625
0.03	0.90743	0.8255	0.85612	0.86126	0.83234	0.89491
0.032	0.8744	0.91504	0.90016	0.80582	0.7997	0.89729
0.036	0.88413	0.83963	0.82628	0.80373	0.8418	0.92219
0.04	0.8876	0.84547	0.86324	0.81865	0.84416	0.90677
0.044	0.83695	0.87465	0.85159	0.83139	0.7969	0.90105
0.048	0.83945	0.80597	0.84118	0.83504	0.79807	0.85995
0.052	0.82508	0.772	0.84339	0.86003	0.79058	0.92216
0.056	0.84309	0.79094	0.83676	0.81649	0.79684	0.8464
0.06	0.83162	0.79551	0.8686	0.81487	0.82889	0.86341
0.064	0.85203	0.74868	0.84705	0.75934	0.7894	0.84627
0.072	0.83283	0.78711	0.83266	0.79547	0.79733	0.83898
0.08	0.804	0.78379	0.81885	0.7948	0.75276	0.82686
0.088	0.80306	0.74027	0.79928	0.76596	0.74587	0.8394
0.096	0.79287	0.73716	0.79816	0.74266	0.74248	0.78912
0.10401	0.80314	0.75658	0.81512	0.77114	0.74544	0.83477
0.11201	0.76944	0.74401	0.78522	0.77002	0.73063	0.80844
0.12001	0.77687	0.76175	0.77788	0.72466	0.70779	0.79375
0.12801	0.75652	0.71679	0.77395	0.73686	0.70876	0.78091
0.14401	0.74182	0.72022	0.77048	0.70239	0.71114	0.73734
0.16001	0.73616	0.6894	0.75185	0.68365	0.69237	0.75624
0.17601	0.74444	0.69166	0.7512	0.68583	0.66984	0.73439
0.19201	0.72296	0.6804	0.7205	0.6554	0.66672	0.68744
0.20801	0.6996	0.65923	0.73349	0.66334	0.66687	0.70341
0.22401	0.71174	0.65299	0.71408	0.65871	0.63961	0.70763
0.24001	0.68085	0.64713	0.70113	0.64048	0.62698	0.71023
0.25601	0.69182	0.63998	0.7009	0.62362	0.62387	0.67552
0.28801	0.66177	0.61231	0.6723	0.60242	0.60371	0.65537
0.32002	0.64299	0.60251	0.67176	0.58009	0.58776	0.62254
0.35202	0.62123	0.58982	0.67152	0.57886	0.5723	0.61179
0.38402	0.6239	0.56957	0.64596	0.55944	0.55178	0.59044
0.41602	0.60721	0.56775	0.63017	0.54182	0.54792	0.5756
0.44802	0.59348	0.55375	0.62705	0.52571	0.52233	0.56015
0.48002	0.57827	0.55133	0.60905	0.50646	0.52436	0.54214
0.51202	0.57505	0.52323	0.59742	0.50396	0.50453	0.52724
0.57603	0.54933	0.50946	0.58344	0.47435	0.49314	0.51179
0.64003	0.5449	0.48114	0.57732	0.46573	0.46604	0.48503
0.70403	0.52589	0.47222	0.55348	0.44152	0.45136	0.47236
0.76804	0.50995	0.45856	0.54167	0.41048	0.4396	0.45167
0.83204	0.50205	0.44812	0.53074	0.40422	0.41703	0.44052
0.89604	0.48758	0.44125	0.51362	0.37736	0.41021	0.40484
0.96005	0.4802	0.43444	0.52066	0.36318	0.40295	0.38668
1.02405	0.48037	0.40676	0.49554	0.36397	0.37905	0.37877
1.15206	0.44846	0.3918	0.47704	0.34568	0.37295	0.36332
1.28006	0.44177	0.37014	0.46758	0.31687	0.35343	0.34333
1.40807	0.42438	0.35368	0.4494	0.30366	0.33615	0.32396
1.53607	0.4203	0.34861	0.44348	0.28959	0.32575	0.32445
1.66408	0.40296	0.33285	0.42618	0.27932	0.30934	0.29766
1.79209	0.3915	0.31978	0.40906	0.26841	0.30514	0.28503
1.92009	0.38924	0.3109	0.4076	0.25702	0.29778	0.27687
2.0481	0.38729	0.30286	0.39677	0.24375	0.28956	0.26463
2.30411	0.37262	0.2859	0.37666	0.22672	0.27794	0.24952
2.56012	0.35575	0.26986	0.35609	0.21784	0.25775	0.24008
2.81614	0.34254	0.26134	0.35014	0.2045	0.24704	0.21967
3.07215	0.34193	0.24503	0.33864	0.17963	0.23432	0.19388
3.32816	0.34065	0.2403	0.32599	0.1766	0.22037	0.18405
3.58417	0.33489	0.22511	0.32412	0.16628	0.21313	0.18011
3.84019	0.32773	0.21636	0.31276	0.16637	0.20576	0.16748
4.0962	0.32709	0.21387	0.30389	0.15841	0.19402	0.16814
4.60822	0.31595	0.19418	0.29572	0.15001	0.18217	0.15618
5.12025	0.30835	0.17788	0.28848	0.13971	0.17302	0.15531
6.1443	0.29986	0.17139	0.26773	0.12772	0.16283	0.13786
6.65632	0.2867	0.16582	0.25982	0.11472	0.16301	0.12649
7.16835	0.28939	0.16089	0.25463	0.11135	0.16383	0.1292
7.68037	0.27981	0.155	0.24057	0.11407	0.16357	0.1208
8.1924	0.2727	0.14677	0.22765	0.11267	0.15223	0.11451
9.21645	0.26855	0.13468	0.22348	0.10005	0.14547	0.1025
10.2405	0.27108	0.12186	0.21312	0.08414	0.13778	0.11137
11.2645	0.26	0.11398	0.19418	0.07259	0.13671	0.10281
12.2886	0.25196	0.10086	0.18787	0.0691	0.13025	0.09271
13.3126	0.25264	0.09879	0.17772	0.07262	0.125	0.08235
14.3367	0.24202	0.09835	0.1769	0.06511	0.11876	0.08516
15.3607	0.24489	0.09343	0.17733	0.07206	0.12647	0.09083
16.3848	0.2499	0.09355	0.16715	0.06476	0.10789	0.08938
18.4329	0.24519	0.09063	0.16643	0.06128	0.10522	0.08261
20.481	0.23879	0.08188	0.16174	0.05303	0.10771	0.08392
22.5291	0.22846	0.08258	0.15757	0.05389	0.1003	0.08088
24.5772	0.22523	0.08449	0.16236	0.04434	0.10185	0.08173
26.6253	0.22648	0.06874	0.1575	0.04683	0.09948	0.07303
28.6734	0.23193	0.06149	0.14902	0.03382	0.08994	0.07077
30.7215	0.20597	0.05521	0.14483	0.03206	0.0872	0.07555
32.7696	0.20254	0.07045	0.14061	0.03406	0.08527	0.06737
36.8658	0.20664	0.07079	0.1287	0.03114	0.08981	0.06008
40.962	0.20729	0.06734	0.12462	0.04151	0.08565	0.05964
45.0582	0.21266	0.0713	0.13037	0.0415	0.07899	0.07421
49.1544	0.2237	0.06995	0.14007	0.04056	0.07295	0.06712
53.2506	0.23228	0.05983	0.13635	0.03472	0.08665	0.06218
57.3468	0.23208	0.05517	0.13782	0.0267	0.07457	0.04005
61.443	0.23048	0.05368	0.13969	0.03455	0.08505	0.04295
65.5392	0.22694	0.05426	0.13525	0.03169	0.09326	0.02692
73.7316	0.22597	0.04916	0.13509	0.02848	0.08565	0.02853
81.924	0.21108	0.05975	0.13113	0.03575	0.07389	0.0202
90.1164	0.20669	0.042	0.12583	0.03808	0.0666	0.02035
98.3088	0.19132	0.03728	0.12981	0.02553	0.07474	0.03584
106.501	0.18667	0.03187	0.13241	0.01809	0.06245	0.03158
114.694	0.19818	0.04171	0.12935	0.0087	0.0704	0.04048
122.886	0.19925	0.03684	0.12951	0.02035	0.06803	0.03874
131.078	0.19082	0.03015	0.14258	0.01087	0.06366	0.0313
147.463	0.20144	0.02902	0.14799	0.01476	0.06016	0.02301
163.848	0.18432	0.02701	0.12143	0.02675	0.06647	0.01382
180.233	0.18862	0.02944	0.12626	0.02672	0.05956	0.00542
196.618	0.19424	0.01791	0.12895	0.01081	0.05934	0.01209
213.002	0.20015	0.03152	0.10861	0.01055	0.06084	0.01057
229.387	0.19309	0.03633	0.10284	0.02145	0.06376	0.01404
245.772	0.18999	0.02777	0.09258	0.01848	0.05668	0.00193
262.157	0.19604	0.03061	0.09323	-0.00075	0.0468	-0.00815
294.926	0.18632	0.03854	0.09927	0.01391	0.04045	-0.00948
327.696	0.17248	0.02912	0.0757	0.00191	0.0389	0.00668
360.465	0.18762	0.0064	0.08531	-0.00088	0.03651	0.01025
393.235	0.17047	0.00581	0.0847	0.00717	0.04329	0.02504
426.005	0.17462	0.00662	0.0877	0.00666	0.03921	0.01147
458.774	0.15957	0.02341	0.0958	0.00316	0.04855	0.01217
491.544	0.16865	0.02829	0.0888	-0.00022	0.04603	0.01765
524.313	0.15208	0.03902	0.0848	0.00805	0.0383	0.00906
589.853	0.16511	0.02054	0.10549	0.00874	0.03992	-0.00416
655.392	0.11541	-0.00113	0.09152	0.01257	0.0387	-0.00032
720.931	0.11848	0.00814	0.06955	0.01626	0.03326	0.00742
786.47	0.11667	0.0207	0.08868	0.02122	0.0295	0.00064
852.009	0.1257	0.02346	0.08138	0.01783	0.0346	0.0065
917.548	0.12601	0.02483	0.09092	0.01561	0.05035	0.01031
983.088	0.13453	0.03239	0.08248	0.0153	0.03945	0.0106
1048.63	0.13509	0.02673	0.08128	0.00107	0.03608	0.00367
	0.12073	-0.00822	0.07256	-0.001	0.03602
		-0.01256	0.03631	0.00225	0.02877
		-0.00642	0.04298	0.00319	0.0316
		-0.01421	0.05088	-0.00291	0.02689
		-0.00949	0.06288	0.01526	0.02176
		-0.01223	0.06067	0.01349	0.02193
		-0.00546	0.05728	0.00042	0.01788
		-0.01264	0.05718	0.01325	0.04137
		-0.01184	0.05735
